# Supplementary material for: Cardiolipin coordinates inflammatory metabolic reprogramming through regulation of Complex II disassembly and degradation
Source: Sci Adv. 2023 Feb 3;9(5):eade8701. doi: 10.1126/sciadv.ade8701 (PMC9897665; doi:10.1126/sciadv.ade8701)
Supplement: Supplementary file 2 — Data S1 and S2 [file sciadv.ade8701_data_s1_and_s2.zip]

Archive with 2 entries (2 files):
- ade8701_Data_S1.xlsx
- ade8701_Data_S2.xlsx
