# Supplementary material for: Cardiolipin coordinates inflammatory metabolic reprogramming through regulation of Complex II disassembly and degradation
Source: Sci Adv. 2023 Feb 3;9(5):eade8701. doi: 10.1126/sciadv.ade8701 (PMC9897665; doi:10.1126/sciadv.ade8701)
Supplement: Supplementary file 2 — Data S1 and S2 [file sciadv.ade8701_data_s1_and_s2.zip › ade8701_Data_S1.xlsx]

## Sheet: Sample Information
Cayman ID #	Sample Name	Species	Sample type (plasma, urine, etc.)	Volume	Assay(s)	Normalization factor
1	NT-Control iBMDM - 1	Mouse cell line	Mitochondrial fraction	Pellet	Untargeted lipidomics	0.910005
2	Unrelated to publication
3	CRLS1 KD iBMDM - 1	Mouse cell line	Mitochondrial fraction	Pellet	Untargeted lipidomics	1.05047
4	Unrelated to publication
5	NT-Control iBMDM -2	Mouse cell line	Mitochondrial fraction	Pellet	Untargeted lipidomics	2.42876
6	Unrelated to publication
7	CRLS1 KD iBMDM - 2	Mouse cell line	Mitochondrial fraction	Pellet	Untargeted lipidomics	0.717905
8	Unrelated to publication
9	NT-Control iBMDM - 3	Mouse cell line	Mitochondrial fraction	Pellet	Untargeted lipidomics	1.33974
10	Unrelated to publication
11	CRLS1 KD iBMDM - 3	Mouse cell line	Mitochondrial fraction	Pellet	Untargeted lipidomics	1.69045
12	Unrelated to publication
13	WT iBMDM - 1	Mouse cell line	Mitochondrial fraction	Pellet	Untargeted lipidomics	2.1406
14	Unrelated to publication
15	WT iBMDM - 2	Mouse cell line	Mitochondrial fraction	Pellet	Untargeted lipidomics	0.868695
16	Unrelated to publication
17	WT iBMDM - 3	Mouse cell line	Mitochondrial fraction	Pellet	Untargeted lipidomics	1.52926
18	Unrelated to publication
	iBMDM = immortalized bone marrow-derived macrophage
	KD = shRNA based knockdown
	NT = nontarget control shRNA

## Sheet: LC-MS Information
Internal Standard	Cayman Item #	Concentration in Mix (µg/mL)	Polarity	Used to Normalize		LC Parameters
TG(16:0-d9/16:0/16:0)	30181	10	Positive	TG, all pos-ion features not covered below		Instrument	Ultimate 3000 UPLC
DG(16:0-d9/16:0/0:0)	28781	5	Positive	DG		Injection Volume	5 µL
SM(d18:1/16:0-d9)	30141	5	Positive	SM		Column	Accucore 2.6 µm C30 150 x 2.1 mm, Thermo Scientific
Cer(d18:1-d7/16:0)	22787	5	Positive	Cer		Flow Rate	300 µL/min
CE(16:0-d9)	30134	50	Positive	CE		Mobile Phase A	Acetonitrile/water/formic acid 60:40:0.1 (v/v/v), 10 mM ammonium formate
PE(16:0-d9/16:0)	30597	5	Negative	PE, all neg-ion features not covered below		Mobile Phase B	Acetonitrile/isopropanol/formic acid 10:90:0.1 (v/v/v), 10 mM ammonium formate
FA(16:0-d9)	30557	40	Negative	FA		Column Temperature	40 °C
PS(16:0-d9/16:0)	30706	10	Negative	PS		Gradient	Minute	% Pump B
PC(16:0-d9/16:0)	30581	10	Negative	PC			0	30
PC(16:0-d9/0:0)	30580	5	Negative	LysoPC			5	43
							5.1	50
							14	70
							14.1	70
							21	99
							28	99
							28.1	30
							33	30
						MS Parameters
						Instrument	Q-Exactive Plus Orbitrap, Thermo Scientific
						Ionization	Electrospray (ESI)
						Polarity	Positive and Negative Dual
						Spray Voltage (kV)	3.0 (Positive); 3.2 (Negative)
						Capillary Temp (°C)	200
						Sheath Gas Flow Rate	60
						Aux Gas Flow Rate	20
						S-lens RF Level	45
						Collision Energy (eV)	28
						Scan Type	MS and dd-MS2
						Mass Resolution	70000 (MS); 35000 (ddMS2)
						Scan Range	Positive: 400-1200 m/z; Negative: 250-1500 m/z
						AGC (Max IT)	MS: 1e6 (200 ms); ddMS2: 1e5 (200 ms)
						TopN	5
						Isolation Window	1.0 m/z

## Sheet: Peak area
						Peak Area Ratio Analyte/IS
Molecular Species	Lipid Class	Lipid Subclass	Category	Polarity	Features (m/z@RT)	1	2	3	4	5	6	7	8	9	10	11	12	13	14	15	16	17	18	Confidence (4 = highest)	Lipid Maps ID
FA(18:0)	Fatty Acids and Conjugates	Straight chain fatty acids	Fatty Acyls	Negative	283.2643@8.55	3.8153	3.35014	4.68724	3.57385	4.39693	1.97619	1.41842	1.68391	1.5707	1.41253	1.69157	1.57853	1.54204	1.36809	1.3883	1.35521	1.42268	1.62116	1
FA(22:6)	Fatty Acids and Conjugates	Unsaturated fatty acids	Fatty Acyls	Negative	327.2331@4.31	1.93045	2.81	2.8923	3.14248	0.844204	2.29331	2.72976	1.67993	1.48324	1.45554	2.05998	1.58007	1.0169	0.691986	2.49328	1.22382	1.37482	0.89041	1
FA(20:4)	Fatty Acids and Conjugates	Unsaturated fatty acids	Fatty Acyls	Negative	303.2330@4.68	1.85614	1.48083	1.67466	2.31946	0.648763	1.55975	1.65404	1.12966	0.966279	1.17706	1.11429	0.982377	0.699471	0.688118	1.83526	1.05526	0.978215	0.975728	1
FA(16:0-[2]H5)	Fatty Acids and Conjugates	Straight chain fatty acids	Fatty Acyls	Negative	260.2643@6.33	1	1	1	1	1	1	1	1	1	1	1	1	1	1	1	1	1	1	1
FA(16:0)	Fatty Acids and Conjugates	Straight chain fatty acids	Fatty Acyls	Negative	255.2331@6.37	1.10657	1.0597	1.01873	0.952149	0.869142	1.02155	0.854806	0.907104	0.766219	0.915794	0.957252	0.834477	0.816935	1.06505	0.921724	0.952476	0.786205	0.928047	1
FA(18:1)	Fatty Acids and Conjugates	Unsaturated fatty acids	Fatty Acyls	Negative	281.2487@6.60	0.370705	0.475035	0.427791	0.429245	0.295372	0.483543	0.581278	0.393389	0.350398	0.31336	0.376318	0.378678	0.338622	0.285382	0.467119	0.455247	0.47831	0.435329	1
FA(22:5)	Fatty Acids and Conjugates	Unsaturated fatty acids	Fatty Acyls	Negative	329.2486@4.93	0.667051	0.856207	0.565168	0.634483	0.222996	0.570628	0.440188	0.181081	0.301869	0.345539	0.303012	0.184297	0.112918	0.104545	0.393308	0.207766	0.191828	0.14261	1
FA(20:5)	Fatty Acids and Conjugates	Unsaturated fatty acids	Fatty Acyls	Negative	301.2175@3.63	0.139535	0.191909	0.173876	0.23158	0.108448	0.170334	0.199704	0.133559	0.11413	0.145427	0.133371	0.109308	0.0811168	0.0479664	0.211601	0.132423	0.0982834	0.0830389	1
FA(22:4)	Fatty Acids and Conjugates	Unsaturated fatty acids	Fatty Acyls	Negative	331.2643@6.24	0.148171	0.210235	0.171045	0.138031	0	0.181507	0.149807	0.0405268	0.0980791	0.114892	0.0989705	0.0550444	0	0	0.0729612	0.0373043	0.0491838	0	1
FA(22:5)	Fatty Acids and Conjugates	Unsaturated fatty acids	Fatty Acyls	Negative	329.2488@5.46	0.092346	0.0950363	0.15398	0.140353	0.0245746	0.116538	0.118478	0.084568	0.0922155	0.0572147	0.0981141	0.0732839	0	0	0.0414883	0	0.0438748	0	1
FA(20:3)	Fatty Acids and Conjugates	Unsaturated fatty acids	Fatty Acyls	Negative	305.2488@6.12	0.101354	0.0948002	0.0929962	0.131267	0	0.104235	0.166112	0.06882	0	0.0390324	0.0612759	0.0847509	0	0	0.120686	0.0629396	0.0510682	0.0352118	1
FA(18:2)	Fatty Acids and Conjugates	Unsaturated fatty acids	Fatty Acyls	Negative	279.2331@5.00	0	0.140412	0.0949315	0	0	0.0757442	0.0829909	0.0430508	0.0453663	0.050513	0.0536746	0.063205	0.0544299	0	0.062663	0.0440237	0.0502072	0.0729728	1
FA(20:1)	Fatty Acids and Conjugates	Unsaturated fatty acids	Fatty Acyls	Negative	309.2799@8.59	0.112623	0.128519	0.156856	0.0608677	0.0933461	0	0	0	0	0	0	0	0	0	0	0	0	0	1
FA(20:0)	Fatty Acids and Conjugates	Straight chain fatty acids	Fatty Acyls	Negative	311.2956@8.68	0	0.0593383	0.0823024	0.050914	0	0	0	0	0	0	0	0	0	0	0	0	0	0	1
DG(16:0_18:1_0:0)	Diradylglycerols	Diacylglycerols	Glycerolipids	Positive	617.5115@16.37	3.2348	6.34476	3.10734	5.57898	1.80701	7.74184	3.93872	5.77256	3.10192	6.40987	3.20617	5.07164	2.46615	4.05874	5.55056	9.03758	3.1295	6.47205	4	LMGL02010307
DG(18:1_18:1_0:0)	Diradylglycerols	Diacylglycerols	Glycerolipids	Positive	638.5719@16.41	2.91594	4.78453	2.79185	4.0186	1.67602	6.24577	3.33133	4.27078	3.01714	5.32266	2.69635	3.83833	1.50501	1.99987	3.6635	4.76078	1.94367	3.14115	4	LMGL02010049
DG(18:0_18:1_0:0)	Diradylglycerols	Diacylglycerols	Glycerolipids	Positive	645.5434@17.72	2.08469	5.12711	1.94782	3.45991	1.22796	6.54137	2.27985	4.36465	1.82798	6.11593	1.69316	3.79014	1.39236	3.02013	3.03413	4.73111	1.77835	4.33569	4	LMGL02010043
DG(18:0_20:4_0:0)	Diradylglycerols	Diacylglycerols	Glycerolipids	Positive	667.5278@16.42	3.39025	3.43844	3.32507	4.65365	1.07833	3.97511	2.00599	4.75126	2.36068	3.69672	2.12324	4.2511	1.17882	2.28731	2.53522	4.7012	1.86203	4.46053	4	LMGL02010111
DG(16:0_18:0_0:0)	Diradylglycerols	Diacylglycerols	Glycerolipids	Positive	619.5278@17.68	2.40655	3.43707	2.68425	3.00892	2.44553	3.65975	1.85093	3.78828	1.76242	3.16213	1.72501	2.67849	1.59061	4.14599	2.52658	4.13817	1.86994	5.4242	4	LMGL02010020
DG(16:0_16:0_0:0)	Diradylglycerols	Diacylglycerols	Glycerolipids	Positive	591.4962@16.33	1.92936	3.71163	1.93389	3.60561	1.44398	3.9564	1.73198	3.20272	1.24529	3.05981	1.58515	2.6649	1.14325	2.85915	2.23284	5.51608	1.41888	4.49598	4	LMGL02010009
DG(16:0_16:1_0:0)	Diradylglycerols	Diacylglycerols	Glycerolipids	Positive	589.4803@14.91	1.0439	1.55929	1.36219	1.84009	0.587484	1.71075	1.44148	2.11744	0.957708	1.53261	1.34679	1.9371	1.02291	1.62964	1.54134	2.75454	1.00754	2.25402	4	LMGL02010010
DG(16:0-[2]H9/16:0/0:0)	Diradylglycerols	Diacylglycerols	Glycerolipids	Positive	595.5972@16.26	1	1	1	1	1	1	1	1	1	1	1	1	1	1	1	1	1	1	3
DG(18:0_18:0_0:0)	Diradylglycerols	Diacylglycerols	Glycerolipids	Positive	642.6037@18.72	1.00893	0.958638	1.05717	0.741241	1.23517	0.726001	0.661816	1.73335	0.853163	0.920308	0.801159	0.794037	0.707742	1.4043	0.846219	0.534879	0.826945	1.64196	3	LMGL02010002
DG(16:0_18:2_0:0)	Diradylglycerols	Diacylglycerols	Glycerolipids	Positive	615.4958@15.04	0.613706	0.804896	0.8449	1.05162	0.348849	0.995639	0.930176	1.13068	0.591093	0.772951	0.803984	1.00942	0.371062	0.567795	0.703749	0.986542	0.426667	0.842609	2	LMGL02010027
DG(18:0_20:3_0:0)	Diradylglycerols	Diacylglycerols	Glycerolipids	Positive	669.5430@17.05	0.561236	0.929529	0.5442	0.843498	0.236545	1.28121	0.469836	1.09617	0.416147	1.08655	0.454647	0.83999	0.229393	0.404869	0.422147	0.681713	0.280758	0.667069	4	LMGL02010101
DG(18:1_20:4_0:0)	Diradylglycerols	Diacylglycerols	Glycerolipids	Positive	665.5107@14.94	0.614158	0.718068	0.957616	1.15328	0.208933	0.681689	0.49848	1.08166	0.417829	0.612807	0.539469	1.11773	0.254612	0.416384	0.322955	0.633254	0.285119	0.703837	2	LMGL02010121
DG(14:0_16:0_0:0)	Diradylglycerols	Diacylglycerols	Glycerolipids	Positive	563.4651@14.80	0.34602	0.646373	0.471823	0.659191	0.280719	0.590538	0.367435	0.702135	0.34307	0.592913	0.418096	0.60468	0.444124	0.837209	0.601083	1.23911	0.449708	1.22131	2	LMGL02010378
DG(18:0_22:5_0:0)	Diradylglycerols	Diacylglycerols	Glycerolipids	Positive	688.5875@16.49	0.439421	0.956921	0.394916	0.680376	0.138131	0.951307	0.309793	0.699551	0.302964	0.834379	0.25645	0.584052	0.152308	0.272617	0.379119	0.663897	0.221149	0.564604	4	LMGL02010205
DG(18:0_22:6_0:0)	Diradylglycerols	Diacylglycerols	Glycerolipids	Positive	686.5724@16.01	0.331015	0.768171	0.332157	0.544939	0.122557	0.695934	0.245144	0.55526	0.227885	0.664917	0.208411	0.438389	0.121757	0.234557	0.257224	0.382969	0.179421	0.41488	4	LMGL02010216
DG(18:0_22:4_0:0)	Diradylglycerols	Diacylglycerols	Glycerolipids	Positive	690.6036@17.36	0.244389	0.689322	0.231429	0.337384	0.0861985	0.59306	0.179836	0.377174	0.160017	0.576847	0.146125	0.287476	0.0495858	0.0932178	0.1001	0.152195	0.085863	0.179512	4	LMGL02010194
DG(18:0_20:3_0:0)	Diradylglycerols	Diacylglycerols	Glycerolipids	Positive	669.5436@17.41	0.264024	0.18998	0.335348	0.284611	0.150974	0.233647	0.260923	0.427045	0.260727	0.262517	0.317715	0.389076	0.10161	0.166451	0.156835	0.25927	0.13842	0.19906	2	LMGL02010101
DG(18:0_20:2_0:0)	Diradylglycerols	Diacylglycerols	Glycerolipids	Positive	671.5587@17.71	0.193586	0.342396	0.174377	0.226363	0.156522	0.512815	0.208709	0.244703	0.237428	0.393883	0.169382	0.247869	0.103478	0.137449	0.220414	0.262903	0.11469	0.199545	2	LMGL02010091
DG(14:1_22:0_0:0)	Diradylglycerols	Diacylglycerols	Glycerolipids	Positive	640.5874@11.69	0.0850255	0.0652714	0.0520993	0.106901	0.203776	0.070941	0.127595	0.111478	0.206526	0.0619529	0.0763657	0.0897222	0.161149	0.123377	0.0663895	0.0570097	0.0569098	0.0831978	3	LMGL02010419
DG(16:0_22:0_0:0)	Diradylglycerols	Diacylglycerols	Glycerolipids	Positive	670.6335@19.56	0.0434649	0.0487589	0.0482972	0.0435472	0.0462063	0.0507044	0.0487546	0.062728	0.042278	0.0490884	0.0404961	0.0395709	0.0413082	0.0779683	0.0473914	0.0494891	0.0437236	0.0855261	3	LMGL02010096
DG(14:1_20:0_0:0)	Diradylglycerols	Diacylglycerols	Glycerolipids	Positive	612.5574@10.25	0.0110813	0.013786	0.00680327	0.0180598	0.033748	0.00914677	0.0192852	0.0155971	0.0337101	0.0112996	0.0109117	0.011324	0.0295288	0.0228198	0.0106869	0.00662471	0.00914222	0.0117907	3	LMGL02010412
TG(16:0-[2]H9/16:0/16:0)	Triradylglycerols	Triacylglycerols	Glycerolipids	Positive	833.8261@21.77	1	1	1	1	1	1	1	1	1	1	1	1	1	1	1	1	1	1	4
TG(14:0_16:0_18:0)	Triradylglycerols	Triacylglycerols	Glycerolipids	Positive	824.7686@21.79	0.125663	0.13228	0.0882833	0.118457	0.119477	0.137318	0.113239	0.102889	0.14627	0.132616	0.130659	0.126911	0.104926	0.149216	0.147595	0.183097	0.107136	0.174377	3	LMGL03014225
TG(14:0_15:0_16:0)	Triradylglycerols	Triacylglycerols	Glycerolipids	Positive	782.7234@21.06	0.101684	0.1305	0.0938861	0.131377	0.109308	0.117531	0.107291	0.0924155	0.127852	0.108497	0.105583	0.113632	0.120206	0.125669	0.11643	0.124198	0.0968047	0.115684	3	LMGL03014167
TG(16:0_18:1_18:1)	Triradylglycerols	Triacylglycerols	Glycerolipids	Positive	881.7552@21.75	0.130338	0.16393	0.0787942	0.100915	0.0904757	0.145913	0.103739	0.106044	0.125756	0.125838	0.10345	0.0991074	0.08809	0.0949366	0.120937	0.107886	0.0851284	0.111821	3	LMGL03010100
TG(18:1_18:1_18:1)	Triradylglycerols	Triacylglycerols	Glycerolipids	Positive	902.8157@21.73	0.124477	0.131132	0.0824713	0.104332	0.094992	0.132	0.0983909	0.0956479	0.129656	0.121587	0.106053	0.101627	0.0903967	0.101533	0.116607	0.104078	0.0849732	0.106809	3	LMGL03012613
TG(14:0_16:0_16:0)	Triradylglycerols	Triacylglycerols	Glycerolipids	Positive	801.6928@21.32	0.100048	0.0960587	0.0670156	0.0974122	0.0948541	0.104034	0.0882219	0.076633	0.114376	0.107279	0.108253	0.107531	0.0823724	0.111529	0.108494	0.114439	0.0797393	0.135843	3	LMGL03012786
TG(16:0_16:0_18:0)	Triradylglycerols	Triacylglycerols	Glycerolipids	Positive	857.7554@22.22	0.0708017	0.100074	0.0443105	0.0766061	0.0769841	0.113959	0.0636321	0.0562681	0.0938785	0.0871919	0.0671797	0.0715167	0.0529632	0.0963261	0.167993	0.21308	0.059646	0.161753	3	LMGL03010004
TG(16:0_16:0_18:1)	Triradylglycerols	Triacylglycerols	Glycerolipids	Positive	850.7845@21.78	0.0898341	0.127355	0.0548966	0.0891465	0.0586279	0.123466	0.0651365	0.0616993	0.0778176	0.0918511	0.0623714	0.0679122	0.0567293	0.0726344	0.105827	0.115168	0.0615949	0.0993732	3	LMGL03010005
TG(16:0_18:0_18:1)	Triradylglycerols	Triacylglycerols	Glycerolipids	Positive	878.8163@22.19	0.0698613	0.122081	0.0342116	0.064375	0.0479876	0.130871	0.0528536	0.0431162	0.0759795	0.09257	0.0529524	0.0589278	0.0403016	0.0555289	0.132292	0.121931	0.0548092	0.0904008	3	LMGL03010085
TG(14:0_16:0_18:1)	Triradylglycerols	Triacylglycerols	Glycerolipids	Positive	827.7077@21.35	0.0690294	0.0762981	0.0447526	0.0722505	0.0608464	0.0774302	0.0611132	0.0520403	0.0769348	0.0740435	0.0693058	0.0716302	0.0535869	0.0715663	0.0772714	0.0778085	0.054226	0.0855614	3	LMGL03014226
TG(16:0_18:0_18:0)	Triradylglycerols	Triacylglycerols	Glycerolipids	Positive	885.7872@22.60	0.052381	0.0757833	0.0316917	0.0505571	0.0695606	0.0640019	0.0415035	0.0404705	0.0681482	0.0608618	0.0556279	0.0634829	0.0410395	0.0744755	0.108151	0.124944	0.048996	0.121915	3	LMGL03010069
TG(16:0_16:1_18:1)	Triradylglycerols	Triacylglycerols	Glycerolipids	Positive	848.7692@21.36	0.0682856	0.0829311	0.0438233	0.0718834	0.0545594	0.0826407	0.0614418	0.058118	0.0767474	0.0763612	0.0660319	0.0674786	0.0508283	0.0635452	0.0706835	0.0688412	0.0511936	0.0735517	3	LMGL03010043
TG(16:0_18:1_18:2)	Triradylglycerols	Triacylglycerols	Glycerolipids	Positive	874.7848@21.36	0.0592308	0.0705914	0.0398179	0.0624383	0.0493849	0.0709837	0.0552415	0.078136	0.0689849	0.067723	0.0572905	0.0592203	0.0447234	0.0532113	0.0581955	0.0562256	0.0434729	0.0593985	3	LMGL03010121
TG(18:0_18:1_18:1)	Triradylglycerols	Triacylglycerols	Glycerolipids	Positive	909.7878@22.16	0.0621429	0.0905398	0.0344413	0.0516357	0.0456193	0.0970119	0.0483428	0.0405021	0.0704949	0.0765705	0.0519847	0.0472957	0.0356683	0.0420606	0.0805293	0.0685128	0.0459432	0.0574728	3	LMGL03010217
TG(14:0_14:0_16:0)	Triradylglycerols	Triacylglycerols	Glycerolipids	Positive	773.6627@20.80	0.0600171	0.052087	0.0404067	0.0518077	0.0551971	0.0590167	0.0516605	0.0438531	0.069274	0.0624159	0.0653357	0.0615668	0.0484032	0.063993	0.0666878	0.0614445	0.0447348	0.0756663	3	LMGL03012756
TG(16:0_17:0_18:0)	Triradylglycerols	Triacylglycerols	Glycerolipids	Positive	866.8167@22.20	0.0544353	0.0549589	0.0331951	0.0498887	0.0506506	0.0540931	0.0466949	0.0400713	0.0666954	0.0611924	0.0561287	0.057946	0.0422204	0.0503528	0.0559395	0.0590994	0.0433296	0.0650516	3	LMGL03010041
TG(15:0_16:0_18:1)	Triradylglycerols	Triacylglycerols	Glycerolipids	Positive	841.7240@21.55	0.0506582	0.0513933	0.0360836	0.0512562	0.0450031	0.055398	0.0440146	0.0381131	0.0611667	0.0554617	0.0532551	0.0575137	0.0415843	0.0567469	0.0498031	0.0516122	0.0410127	0.0583917	3	LMGL03015010
TG(14:0_16:1_18:1)	Triradylglycerols	Triacylglycerols	Glycerolipids	Positive	820.7383@20.90	0.0494386	0.0454647	0.0323427	0.0457349	0.0417329	0.0505044	0.0401709	0.0370842	0.0558926	0.0493095	0.0514009	0.0501552	0.0386958	0.05096	0.0523893	0.0485688	0.0344621	0.0567026	3	LMGL03014251
TG(15:0_16:0_16:0)	Triradylglycerols	Triacylglycerols	Glycerolipids	Positive	815.7083@21.55	0.0415749	0.0387353	0.0291631	0.0405168	0.0359846	0.0437189	0.0361051	0.0316937	0.0505912	0.0456601	0.0448212	0.0444296	0.0324507	0.0440787	0.0414418	0.0432561	0.0324047	0.048462	3	LMGL03012900
TG(18:1_18:1_18:2)	Triradylglycerols	Triacylglycerols	Glycerolipids	Positive	900.8008@21.35	0.0330228	0.0399697	0.0227255	0.034475	0.030363	0.0405597	0.0311179	0.0338248	0.0370509	0.0369226	0.0344274	0.0340381	0.0264178	0.0323022	0.0355722	0.0339904	0.0246441	0.0390422	3	LMGL03010288
TG(12:0_14:0_16:0)	Triradylglycerols	Triacylglycerols	Glycerolipids	Positive	745.6322@20.25	0.0317185	0.0265988	0.0225687	0.0272624	0.0299872	0.0316523	0.0273922	0.0261485	0.0366234	0.0320617	0.0344001	0.035049	0.0254817	0.0347854	0.0339151	0.0329279	0.0243863	0.0398586	3	LMGL03013211
TG(16:0_18:2_18:2)	Triradylglycerols	Triacylglycerols	Glycerolipids	Positive	877.7264@20.96	0.0310044	0.0311874	0.0185517	0.0280984	0.0236632	0.0317963	0.0246157	0.0399934	0.0328025	0.0311113	0.0284864	0.027609	0.0210735	0.028466	0.0300226	0.0278034	0.021458	0.0323389	3	LMGL03010141
TG(18:0_18:0_18:1)	Triradylglycerols	Triacylglycerols	Glycerolipids	Positive	906.8502@22.57	0.0221767	0.0403875	0.0119963	0.0205341	0.0205398	0.0466635	0.0179145	0.0149399	0.0221578	0.0317917	0.0193322	0.0199538	0.0141481	0.023473	0.0610806	0.0526443	0.0193724	0.0371622	3	LMGL03010188
TG(16:1_16:1_18:1)	Triradylglycerols	Triacylglycerols	Glycerolipids	Positive	851.7105@20.93	0.0281528	0.0266102	0.0178327	0.0260825	0.0226801	0.0303322	0.0228426	0.0237701	0.0303797	0.0277678	0.0272591	0.0278813	0.0195086	0.0263297	0.0269566	0.0259803	0.01923	0.0315006	3	LMGL03010052
TG(14:0_16:0_16:1)	Triradylglycerols	Triacylglycerols	Glycerolipids	Positive	794.7230@20.85	0.0266775	0.0234298	0.0171164	0.0242183	0.0234376	0.0272373	0.0227931	0.0198646	0.0295154	0.0272362	0.0277335	0.027768	0.0196973	0.0283324	0.0292493	0.0272147	0.0191392	0.031123	3	LMGL03014221
TG(12:0_12:0_16:0)	Triradylglycerols	Triacylglycerols	Glycerolipids	Positive	712.6462@19.54	0.025057	0.022955	0.0180004	0.0218434	0.0250644	0.0228871	0.0220056	0.0226223	0.0300273	0.0266958	0.0271294	0.0286231	0.0210268	0.0296014	0.0258801	0.0257463	0.0197013	0.0326064	3	LMGL03012632
TG(18:0_18:0_18:0)	Triradylglycerols	Triacylglycerols	Glycerolipids	Positive	908.8650@22.96	0.0233431	0.0255866	0.0146551	0.0215505	0.0284361	0.0226477	0.021238	0.0217313	0.0305413	0.0236903	0.0239794	0.0244112	0.0176198	0.030809	0.0289726	0.033027	0.0172933	0.0367293	3	LMGL03010002
TG(13:0_14:0_16:0)	Triradylglycerols	Triacylglycerols	Glycerolipids	Positive	754.6926@20.44	0.0259618	0.0212778	0.0177665	0.0221816	0.0237738	0.0260701	0.021494	0.019811	0.0304094	0.025486	0.0278219	0.0265878	0.0199368	0.0272981	0.0272951	0.0256383	0.0202017	0.031107	3	LMGL03013675
TG(15:0_16:1_16:0)	Triradylglycerols	Triacylglycerols	Glycerolipids	Positive	813.6922@21.11	0.0275465	0.0234634	0.0167103	0.0237001	0.0215284	0.0267601	0.0203741	0.017432	0.0310494	0.0277189	0.0260672	0.0266065	0.0179409	0.024842	0.0240814	0.0248993	0.0178215	0.0261194	1	LMGL03015005
TG(15:0_16:0_16:1)	Triradylglycerols	Triacylglycerols	Glycerolipids	Positive	808.7404@21.11	0.026065	0.0207583	0.0156174	0.022166	0.0205557	0.0222888	0.0203424	0.016588	0.0263301	0.0236163	0.0245016	0.0247099	0.0184206	0.02533	0.0232043	0.023501	0.0177939	0.0281988	3	LMGL03015005
TG(16:0_16:0_17:0)	Triradylglycerols	Triacylglycerols	Glycerolipids	Positive	843.7408@21.97	0.0192208	0.0172719	0.012791	0.0188173	0.0166072	0.0189322	0.0155616	0.0146273	0.0227114	0.020225	0.0213176	0.019893	0.0147343	0.0198671	0.0187382	0.0207355	0.0143527	0.0223762	3	LMGL03010019
TG(16:0_18:0_22:0)	Triradylglycerols	Triacylglycerols	Glycerolipids	Positive	936.8951@23.30	0.0175337	0.0165964	0.0105768	0.0183503	0.0160822	0.0178258	0.0145875	0.0128106	0.0204452	0.0169274	0.0182284	0.018172	0.011862	0.0203175	0.0234666	0.0247348	0.0157878	0.0248297	3	LMGL03010459
TG(15:0_16:1_18:1)	Triradylglycerols	Triacylglycerols	Glycerolipids	Positive	834.7552@21.13	0.018862	0.0168113	0.0120978	0.0177747	0.0155028	0.0180448	0.0158921	0.013236	0.020561	0.0185476	0.0186924	0.0185728	0.0136842	0.017836	0.0182419	0.0172864	0.0136999	0.0214642	3	LMGL03015035
TG(16:0_17:1_18:1)	Triradylglycerols	Triacylglycerols	Glycerolipids	Positive	862.7863@21.54	0.0162251	0.0183913	0.0109255	0.016375	0.0133372	0.0193145	0.0131339	0.0115328	0.0161054	0.0165946	0.0156759	0.0171321	0.0118212	0.0142689	0.0144605	0.0156033	0.0121138	0.0178526	3	LMGL03010061
TG(15:0_16:0_22:0)	Triradylglycerols	Triacylglycerols	Glycerolipids	Positive	894.8477@22.77	0.0126414	0.0166467	0.00873763	0.0129903	0.0178594	0.0132134	0.0144211	0.0124631	0.0161076	0.014682	0.0127619	0.0136748	0.00934377	0.0158469	0.0153734	0.0209426	0.0135219	0.0220888	3	LMGL03015024
TG(17:1_18:0_18:1)	Triradylglycerols	Triacylglycerols	Glycerolipids	Positive	890.8171@21.94	0.0175576	0.0225085	0.0103479	0.0151787	0.0112378	0.0207097	0.0141525	0.0121886	0.018419	0.0174309	0.0145344	0.0134405	0.010294	0.0106071	0.0142944	0.013741	0.00885473	0.0139421	3	LMGL03010139
TG(18:3_18:3_20:4)	Triradylglycerols	Triacylglycerols	Glycerolipids	Positive	921.6932@19.00	0.0132924	0.0126455	0.00850042	0.011505	0.011999	0.0135651	0.0101901	0.00916645	0.0157166	0.0147954	0.0145522	0.0135348	0.0105376	0.0125391	0.0137617	0.0133102	0.00999561	0.0170877	2	LMGL03013053
TG(18:2_18:2_18:2)	Triradylglycerols	Triacylglycerols	Glycerolipids	Positive	901.7255@20.50	0.0140954	0.0133834	0.00896191	0.0123131	0.0117165	0.0128531	0.0106098	0.0145266	0.0161794	0.0141386	0.0137382	0.0141831	0.0106416	0.0125996	0.0132699	0.0106904	0.00992661	0.0120904	3	LMGL03010371
TG(18:0_18:1_20:1)	Triradylglycerols	Triacylglycerols	Glycerolipids	Positive	937.8200@22.54	0.0119666	0.0173652	0.00681808	0.00934714	0.00988572	0.0183548	0.0112063	0.00918934	0.012822	0.0138786	0.00991078	0.00905343	0.00718834	0.00857455	0.0212595	0.0158689	0.00858759	0.0128784	3	LMGL03010434
TG(14:0_15:0_16:1)	Triradylglycerols	Triacylglycerols	Glycerolipids	Positive	780.7081@20.56	0.0119197	0.0105976	0.00814792	0.0108613	0.011102	0.0124543	0.0102323	0.00869601	0.0138253	0.0123266	0.0127997	0.0131832	0.00924379	0.0127505	0.0137246	0.0130729	0.00970162	0.0145493	3	LMGL03014168
TG(15:1_16:0_16:1)	Triradylglycerols	Triacylglycerols	Glycerolipids	Positive	806.7243@20.64	0.012258	0.0105581	0.00831903	0.0109636	0.0107121	0.0119868	0.0101051	0.0088022	0.0136287	0.0124503	0.0124895	0.0127031	0.0097441	0.0124471	0.0126633	0.0124719	0.00921802	0.0139602	3	LMGL03015356
TG(14:0_16:1_16:1)	Triradylglycerols	Triacylglycerols	Glycerolipids	Positive	797.6639@20.35	0.0109259	0.00915609	0.00786367	0.00950779	0.0103844	0.0108994	0.00936113	0.00859362	0.0128199	0.0106729	0.0117301	0.0131616	0.00847201	0.0123731	0.0115994	0.0111902	0.00883877	0.0129247	3	LMGL03012787
TG(14:1_16:0_16:1)	Triradylglycerols	Triacylglycerols	Glycerolipids	Positive	792.7094@20.35	0.0117449	0.00904766	0.00725932	0.00913022	0.0101043	0.0112346	0.00901185	0.00794223	0.0114474	0.0104891	0.0112103	0.0109345	0.00826445	0.0119426	0.0126565	0.0113162	0.00859535	0.0125544	3	LMGL03014627
TG(14:0_14:1_16:0)	Triradylglycerols	Triacylglycerols	Glycerolipids	Positive	766.6927@20.28	0.0100591	0.00820492	0.00651095	0.0084573	0.00896783	0.0102147	0.0078846	0.00752535	0.0105234	0.00969778	0.0100616	0.0112878	0.00760468	0.0109766	0.0109084	0.0101421	0.00714405	0.0119461	3	LMGL03014139
TG(16:0_17:0_18:1)	Triradylglycerols	Triacylglycerols	Glycerolipids	Positive	869.7571@21.98	0.00927707	0.0116837	0.00613976	0.00975318	0.00703999	0.0131846	0.00789415	0.0068808	0.0104457	0.0110006	0.00976957	0.00880401	0.00638493	0.00934106	0.00991175	0.0110824	0.00659444	0.0107087	3	LMGL03010051
TG(16:0_17:0_22:0)	Triradylglycerols	Triacylglycerols	Glycerolipids	Positive	922.8798@23.11	0.0086383	0.00892899	0.00624943	0.00968641	0.00818549	0.00874836	0.00814717	0.00728009	0.0110721	0.00926055	0.0102287	0.00847584	0.00616929	0.0107314	0.00839078	0.00947409	0.00737983	0.0106947	3	LMGL03010323
TG(17:0_18:0_18:1)	Triradylglycerols	Triacylglycerols	Glycerolipids	Positive	892.8319@22.34	0.00785454	0.0123364	0.00425887	0.00725746	0.00899687	0.0125439	0.00674068	0.00595122	0.0103799	0.00973822	0.00793218	0.00837108	0.00541568	0.00725423	0.0120552	0.0111294	0.00602186	0.00972243	3	LMGL03010119
TG(18:1_18:1_20:1)	Triradylglycerols	Triacylglycerols	Glycerolipids	Positive	930.8474@22.15	0.00853195	0.0149088	0.00456923	0.007508	0.00640418	0.0153792	0.00653759	0.00487817	0.00928434	0.00984277	0.00710801	0.00675742	0.00397632	0.00330378	0.0105153	0.00887303	0.00545741	0.0072928	3	LMGL03010484
TG(18:0_18:1_20:0)	Triradylglycerols	Triacylglycerols	Glycerolipids	Positive	934.8790@22.93	0.00686092	0.00840438	0.00396198	0.00697538	0.00721881	0.00847838	0.00576141	0.00522378	0.00687523	0.00784881	0.00688457	0.00582224	0.00460694	0.00743868	0.0120349	0.0114056	0.0053278	0.00789977	3	LMGL03010382
TG(16:1_17:0_22:0)	Triradylglycerols	Triacylglycerols	Glycerolipids	Positive	920.8633@22.77	0.00639077	0.00757453	0.00403285	0.00697852	0.0103424	0.00901237	0.00694235	0.00443062	0.00874999	0.00701198	0.00652948	0.00764134	0.00320922	0.00531819	0.00877527	0.0100228	0.00418844	0.0090341	2	LMGL03010366
TG(18:1_18:2_18:3)	Triradylglycerols	Triacylglycerols	Glycerolipids	Positive	896.7662@20.50	0.00774403	0.00791026	0.00379087	0.00573801	0.00544867	0.00869565	0.00561791	0.00787807	0.00740866	0.00650238	0.00613543	0.00635579	0.00452121	0.00545657	0.00778593	0.00594289	0.00489793	0.00692267	3	LMGL03016217
TG(16:0_18:1_22:5)	Triradylglycerols	Triacylglycerols	Glycerolipids	Positive	929.7563@21.20	0.00825447	0.0191676	0.00318305	0.00834423	0.00335377	0.0127732	0.00535693	0.00557481	0.00609218	0.00935992	0.00428035	0.00384869	0.00298242	0.002382	0.0062647	0.00368064	0.00283624	0.00375731	3	LMGL03010849
TG(16:0_19:0_22:0)	Triradylglycerols	Triacylglycerols	Glycerolipids	Positive	950.9112@23.42	0.00597192	0.0061875	0.00483707	0.00716782	0.00661236	0.00564974	0.00526811	0.00467889	0.00794762	0.00644916	0.00686636	0.00640757	0.00432141	0.00724575	0.00609642	0.00640827	0.00576772	0.0069471	3	LMGL03010690
TG(18:0_18:1_22:0)	Triradylglycerols	Triacylglycerols	Glycerolipids	Positive	962.9092@23.27	0.00541	0.00574588	0.00329297	0.00578798	0.00505571	0.00594583	0.00445694	0.00406818	0.0064018	0.00597506	0.0053694	0.0051176	0.00334982	0.00688643	0.0100723	0.00908579	0.00494309	0.0074513	3	LMGL03010828
TG(16:0_20:0_22:0)	Triradylglycerols	Triacylglycerols	Glycerolipids	Positive	964.9256@23.63	0.00514276	0.0043476	0.00336652	0.00466163	0.00508775	0.00478304	0.00422644	0.00349782	0.00559665	0.00493825	0.0056342	0.00477901	0.00359558	0.00592465	0.00768625	0.00597817	0.00428424	0.00706501	3	LMGL03010755
TG(16:0_18:0_22:5)	Triradylglycerols	Triacylglycerols	Glycerolipids	Positive	926.8172@21.66	0.00630617	0.0147899	0.00324959	0.00587363	0.00195615	0.0113804	0.00396695	0.00332043	0.00461469	0.00701711	0.00224403	0.00282604	0.00285435	0.00207675	0.00640904	0.00407698	0.00202059	0.00370985	3	LMGL03010779
TG(18:0_18:1_20:4)	Triradylglycerols	Triacylglycerols	Glycerolipids	Positive	931.7716@21.65	0.0053264	0.0117218	0.00251861	0.00446724	0.00213252	0.0110572	0.0034176	0.00245042	0.00451089	0.0066235	0.00191748	0.00261696	0.00215483	0.00153983	0.00507017	0.00364986	0.00205174	0.00284094	3	LMGL03010615
TG(18:1_20:0_22:0)	Triradylglycerols	Triacylglycerols	Glycerolipids	Positive	990.9419@23.58	0.00201615	0.00183689	0.00120164	0.00159492	0.0015799	0.00176442	0.00148783	0.00129185	0.00214193	0.00195136	0.00180468	0.00167043	0.00104853	0.00242367	0.00417323	0.00299815	0.00169771	0.00243953	3	LMGL03011189
PC(0:0_18:0)	Glycerophosphocholines	Monoacylglycerophosphocholines	Glycerophospholipids	Negative	508.3402@4.77	21.062	36.7558	24.5914	30.8594	9.64262	33.8589	21.678	30.3268	14.9529	30.7407	21.1608	27.226	21.126	29.498	41.6971	59.34	32.26	42.3662	3	LMGP01050076
PC(0:0_16:0)	Glycerophosphocholines	Monoacylglycerophosphocholines	Glycerophospholipids	Negative	540.3311@3.12	13.9165	23.5879	16.3718	22.6882	6.22924	21.9841	16.9194	18.3243	10.7636	19.3377	15.411	18.4186	15.4099	19.0595	32.457	39.2284	24.4399	26.1053	3	LMGP01050074
PC(16:0_18:1)	Glycerophosphocholines	Diacylglycerophosphocholines	Glycerophospholipids	Negative	804.5765@13.86	19.2119	25.7085	12.6132	18.2315	9.3594	22.9132	16.468	13.076	14.9536	18.5245	11.8642	12.2589	11.2733	12.384	24.2986	23.1744	15.6349	16.007	3	LMGP01010575
PC(0:0_18:1)	Glycerophosphocholines	Monoacylglycerophosphocholines	Glycerophospholipids	Negative	566.3467@3.32	10.0459	15.6577	10.7101	12.2005	5.16647	12.9959	12.1854	9.31176	9.2008	11.6616	10.5758	9.0045	8.77553	6.92119	17.1155	14.1375	13.2824	9.18596	3	LMGP01050138
PC(18:1_18:1)	Glycerophosphocholines	Diacylglycerophosphocholines	Glycerophospholipids	Negative	830.5916@13.98	12.9539	16.3233	7.18922	8.84465	6.85059	14.8768	10.7526	5.7681	10.6038	10.8645	7.449	5.41054	5.62097	4.62814	14.6564	9.801	8.16035	6.47042	3	LMGP01010836
PC(16:0_16:0)	Glycerophosphocholines	Diacylglycerophosphocholines	Glycerophospholipids	Negative	778.5613@13.78	9.08589	14.1931	8.29104	12.5729	3.60868	12.1974	9.36241	9.64249	6.5195	10.163	7.14501	9.01388	3.99742	6.33777	8.46726	13.6456	5.44261	8.82148	3	LMGP01010564
PC(16:0_16:1)	Glycerophosphocholines	Diacylglycerophosphocholines	Glycerophospholipids	Negative	776.5453@12.39	7.33147	11.0801	6.46128	10.3399	3.69878	9.63416	8.80512	6.93829	6.3634	7.594	6.5237	5.92898	4.30982	4.97495	9.8882	9.07524	6.15995	6.91701	3	LMGP01010566
PC(18:0_18:1)	Glycerophosphocholines	Diacylglycerophosphocholines	Glycerophospholipids	Negative	832.6075@15.49	6.0221	9.8347	3.40942	5.44324	2.96908	8.66177	4.62878	3.96641	4.799	6.17454	3.49057	3.39952	3.49812	3.98756	10.0303	8.22949	5.56005	5.60734	3	LMGP01010750
PC(16:1_18:1)	Glycerophosphocholines	Diacylglycerophosphocholines	Glycerophospholipids	Negative	802.5617@12.60	5.10257	7.77531	4.2437	6.38503	2.71628	6.39619	6.5449	3.99184	4.55461	4.94686	4.51275	3.51164	2.3576	2.28313	5.44868	4.67681	3.25635	3.16389	3	LMGP01010678
PC(O-18:1_16:0)	Glycerophosphocholines	1-alkyl,2-acylglycerophosphocholines	Glycerophospholipids	Negative	790.5974@14.97	3.79016	5.72112	1.39102	2.26887	1.8652	5.85391	2.04193	2.02178	3.14344	4.28591	1.61018	1.7669	2.32932	2.08648	6.0193	4.81563	3.27928	2.66321	3	LMGP01020261
PC(14:0_16:0)	Glycerophosphocholines	Diacylglycerophosphocholines	Glycerophospholipids	Negative	750.5301@12.21	2.47131	4.00703	2.21797	3.42776	1.01331	3.31156	2.26909	2.49975	1.84783	2.73766	1.84931	2.12081	1.99312	2.85212	4.61162	5.5277	2.97992	3.92594	4	LMGP01010481
PC(18:0_16:0)	Glycerophosphocholines	Diacylglycerophosphocholines	Glycerophospholipids	Negative	806.5920@15.42	2.32629	4.47686	1.87752	3.16123	0.829796	3.53379	2.18776	2.66612	1.55329	2.73892	1.75917	2.28956	1.12481	2.35458	2.68842	4.51434	1.73687	3.28256	3	LMGP01010742
PC(15:1_20:4)	Glycerophosphocholines	Diacylglycerophosphocholines	Glycerophospholipids	Negative	810.5273@14.52	1.44166	2.35454	1.56328	2.03479	0.815278	2.14	1.30324	1.88229	1.22678	1.96528	1.36042	1.61428	0.9723	1.40394	2.08176	2.97709	1.43388	1.79688	2	LMGP01011454
PC(18:1_18:2)	Glycerophosphocholines	Diacylglycerophosphocholines	Glycerophospholipids	Negative	828.5761@12.85	2.26974	3.35165	1.23669	2.00355	1.05986	2.5561	1.629	1.09576	1.77831	1.89651	1.10077	1.02213	1.0057	0.932934	2.24588	1.79196	1.41448	1.36569	3	LMGP01012149
PC(17:0_0:0)	Glycerophosphocholines	Monoacylglycerophosphocholines	Glycerophospholipids	Negative	554.3466@3.84	1.11825	2.16669	1.43514	1.93395	0.538589	1.81333	1.39685	1.76791	0.952002	1.77632	1.3249	1.84071	1.11945	1.36126	2.06897	3.09638	1.56255	1.98046	3	LMGP01050024
PC(18:1_20:4)	Glycerophosphocholines	Diacylglycerophosphocholines	Glycerophospholipids	Negative	852.5743@12.55	2.21895	3.40328	1.3707	2.15111	0.836517	2.16207	1.69994	0.967389	1.48243	1.80853	1.05885	0.82536	1.06261	0.848304	1.78958	1.31996	1.48064	1.3265	3	LMGP01012156
PC(16:0_22:5)	Glycerophosphocholines	Diacylglycerophosphocholines	Glycerophospholipids	Negative	792.5534@14.35	1.94814	2.82984	1.30959	2.31902	0.619052	2.22915	1.30404	1.43261	1.07355	1.79382	0.9223	1.17103	0.726018	0.913742	1.7253	1.89381	1.30798	1.58994	3	LMGP01010645
PC(16:0_17:1)	Glycerophosphocholines	Diacylglycerophosphocholines	Glycerophospholipids	Negative	790.5613@13.16	1.67577	2.53627	1.36612	2.03522	0.797228	2.24107	1.77683	1.33117	1.35587	1.59264	1.29306	1.2716	0.644134	0.737574	1.47053	1.43117	0.839655	0.930085	3	LMGP01010571
PC(18:0_20:4)	Glycerophosphocholines	Diacylglycerophosphocholines	Glycerophospholipids	Negative	854.5919@14.09	2.00774	2.86728	1.09765	1.50618	0.701548	1.9281	1.09281	0.748505	1.15873	1.32158	0.784358	0.696763	0.88651	0.875822	1.79827	1.3631	1.33631	1.35367	3	LMGP01010802
PC(16:0_20:4)	Glycerophosphocholines	Diacylglycerophosphocholines	Glycerophospholipids	Negative	826.5608@12.47	1.49456	2.50443	0.938792	1.76433	0.55052	1.63801	1.15151	0.854651	0.991222	1.30608	0.804043	0.699659	1.00681	1.04435	1.74904	1.50365	1.43279	1.54084	3	LMGP01010629
PC(16:1_0:0)	Glycerophosphocholines	Monoacylglycerophosphocholines	Glycerophospholipids	Negative	538.3155@2.28	1.0786	1.61117	1.31471	1.72908	0.482977	1.2701	1.79902	1.2153	1.08834	1.25253	1.60041	1.34188	0.784395	0.747028	1.38098	1.35457	1.08128	0.875629	3	LMGP01050021
PC(O-16:0_16:0)	Glycerophosphocholines	1-alkyl,2-acylglycerophosphocholines	Glycerophospholipids	Negative	764.5829@14.93	0.915189	1.51147	0.430382	0.797597	0.446368	1.67098	0.640769	0.844652	0.706307	1.18358	0.50504	0.710232	0.729352	1.02973	2.07056	2.54872	1.03072	1.27084	3	LMGP01020029
PC(16:0-[2]H9/0:0)	Glycerophosphocholines	Monoacylglycerophosphocholines	Glycerophospholipids	Negative	549.3876@3.07	1	1	1	1	1	1	1	1	1	1	1	1	1	1	1	1	1	1	3
PC(16:0-[2]H9/16:0)	Glycerophosphocholines	Diacylglycerophosphocholines	Glycerophospholipids	Negative	787.6168@13.72	1	1	1	1	1	1	1	1	1	1	1	1	1	1	1	1	1	1	4
PC(17:0_18:1)	Glycerophosphocholines	Diacylglycerophosphocholines	Glycerophospholipids	Negative	818.5918@14.72	1.2116	1.76621	0.719806	1.09356	0.548191	1.6147	1.07495	0.826748	0.889823	1.16355	0.78373	0.739398	0.48714	0.554691	1.27104	1.13686	0.700024	0.808791	3	LMGP01010711
PC(15:0_16:0)	Glycerophosphocholines	Diacylglycerophosphocholines	Glycerophospholipids	Negative	764.5472@13.02	0.975714	1.61868	0.815522	1.36926	0.341345	1.15029	0.953726	0.952037	0.699163	0.91646	0.824708	0.920945	0.235873	0.379211	0.560154	0.722519	0.346118	0.434574	3	LMGP01010532
PC(O-16:0_22:1)	Glycerophosphocholines	1-alkyl,2-acylglycerophosphocholines	Glycerophospholipids	Negative	846.6596@18.20	0.593479	0.635639	0.349348	0.401695	0.363223	0.815604	0.470332	0.368903	0.543805	0.626786	0.43666	0.299143	0.948285	1.2626	1.31566	1.2798	1.37218	1.37525	4	LMGP01020190
PC(17:1_18:1)	Glycerophosphocholines	Diacylglycerophosphocholines	Glycerophospholipids	Negative	816.5764@13.27	0.943915	1.28273	0.710032	0.896913	0.497265	1.2263	1.00337	0.550912	0.812255	0.803065	0.7122	0.531221	0.354899	0.312614	0.826172	0.652053	0.45997	0.392922	3	LMGP01011532
PC(18:1_20:1)	Glycerophosphocholines	Diacylglycerophosphocholines	Glycerophospholipids	Negative	858.6230@15.45	0.956483	1.3083	0.414673	0.607245	0.52249	1.20941	0.667	0.39515	0.838516	0.880867	0.481051	0.37432	0.392839	0.316757	1.21113	0.815744	0.577064	0.437187	3	LMGP01010843
PC(O-18:0_18:1)	Glycerophosphocholines	1-alkyl,2-acylglycerophosphocholines	Glycerophospholipids	Negative	818.6286@17.06	0.534797	0.962296	0.39233	0.618004	0.265017	0.928766	0.455506	0.530721	0.481371	0.790523	0.495811	0.429493	0.53991	0.660745	1.1969	1.18544	0.800282	0.95183	4	LMGP01020202
PC(O-18:0_16:0)	Glycerophosphocholines	1-alkyl,2-acylglycerophosphocholines	Glycerophospholipids	Negative	792.6134@16.63	0.469099	0.764072	0.238899	0.414374	0.231263	1.01437	0.382929	0.569942	0.388122	0.666651	0.301128	0.443573	0.444431	0.699469	1.41194	1.63418	0.674586	0.904626	3	LMGP01020086
PC(18:2_0:0)	Glycerophosphocholines	Monoacylglycerophosphocholines	Glycerophospholipids	Negative	564.3312@2.50	0.625825	0.940008	0.781559	0.817754	0.258377	0.722987	0.69966	0.937937	0.479863	0.695321	0.599253	0.621479	0.402783	0.4296	0.690541	0.758095	0.579508	0.547838	3	LMGP01050034
PC(16:0_22:6)	Glycerophosphocholines	Diacylglycerophosphocholines	Glycerophospholipids	Negative	850.5606@12.09	0.798443	1.27086	0.460896	0.806709	0.358255	0.904201	0.541501	0.435521	0.555552	0.653897	0.332847	0.36953	0.463345	0.510875	0.8774	0.804452	0.656975	0.759295	3	LMGP01010650
PC(18:1_22:6)	Glycerophosphocholines	Diacylglycerophosphocholines	Glycerophospholipids	Negative	876.5760@12.16	0.944799	1.29807	0.586129	0.810999	0.396225	0.943428	0.671114	0.356351	0.658321	0.654206	0.406327	0.318806	0.39051	0.308359	0.872609	0.475379	0.578779	0.48727	3	LMGP01010847
PC(0:0_20:4)	Glycerophosphocholines	Monoacylglycerophosphocholines	Glycerophospholipids	Negative	588.3313@2.34	0.754612	1.16004	0.696991	0.923478	0.257868	0.676271	0.5768	0.67596	0.562106	0.723316	0.590342	0.599034	0.357472	0.330924	0.451387	0.498882	0.49975	0.445167	3	LMGP01050140
PC(18:0_22:6)	Glycerophosphocholines	Diacylglycerophosphocholines	Glycerophospholipids	Negative	878.5915@13.68	0.971276	1.24336	0.418189	0.640586	0.366004	0.998343	0.501416	0.313917	0.625822	0.675312	0.307644	0.30121	0.404906	0.409114	0.783973	0.602565	0.585765	0.591428	3	LMGP01010821
PC(16:1_16:1)	Glycerophosphocholines	Diacylglycerophosphocholines	Glycerophospholipids	Negative	774.5299@11.14	0.615993	0.892994	0.754437	1.00622	0.312362	0.713074	1.06135	0.556606	0.514932	0.573239	0.765912	0.532768	0.2398	0.212204	0.572464	0.504439	0.351048	0.310684	3	LMGP01010682
PC(20:1_0:0)	Glycerophosphocholines	Monoacylglycerophosphocholines	Glycerophospholipids	Negative	594.3781@4.91	0.608369	1.06369	0.47434	0.54975	0.284859	0.778086	0.583294	0.386198	0.523398	0.659571	0.356948	0.283862	0.410546	0.267707	1.25821	0.837177	0.658357	0.394213	3	LMGP01050131
PC(P-18:0_18:1)	Glycerophosphocholines	1-(1Z-alkenyl),2-acylglycerophosphocholines	Glycerophospholipids	Negative	816.6130@15.06	0.686002	1.06048	0.250421	0.388613	0.363978	1.04602	0.419813	0.297129	0.592003	0.753107	0.309177	0.270932	0.358056	0.268312	1.14591	0.760239	0.509693	0.344533	3	LMGP01030130
PC(O-16:0_16:1)	Glycerophosphocholines	1-alkyl,2-acylglycerophosphocholines	Glycerophospholipids	Negative	762.5664@13.56	0.457256	0.657488	0.226534	0.342736	0.28995	0.796869	0.378576	0.335304	0.423739	0.547889	0.272046	0.287483	0.483227	0.4186	1.23688	0.964766	0.580712	0.466896	3	LMGP01020182
PC(18:0_22:5)	Glycerophosphocholines	Diacylglycerophosphocholines	Glycerophospholipids	Negative	880.6071@14.15	0.794279	1.19572	0.39895	0.579098	0.282276	0.79573	0.450683	0.313285	0.468556	0.57596	0.299953	0.271107	0.301819	0.292615	0.665661	0.485745	0.455325	0.498054	3	LMGP01010816
PC(14:0_16:1)	Glycerophosphocholines	Diacylglycerophosphocholines	Glycerophospholipids	Negative	748.5141@10.86	0.448471	0.726078	0.417496	0.678553	0.177473	0.529078	0.507922	0.365606	0.315751	0.40789	0.384502	0.345644	0.358893	0.337664	0.889941	0.777598	0.516805	0.513788	3	LMGP01010485
PC(18:4_20:4)	Glycerophosphocholines	Diacylglycerophosphocholines	Glycerophospholipids	Negative	860.5400@14.34	0.624471	0.840433	0.490977	0.693203	0.239759	0.672634	0.427541	0.524816	0.407847	0.638007	0.352782	0.451937	0.214459	0.256659	0.427304	0.453545	0.369861	0.434928	2	LMGP01011723
PC(22:6_0:0)	Glycerophosphocholines	Monoacylglycerophosphocholines	Glycerophospholipids	Negative	612.3313@2.25	0.553831	0.983043	0.498187	0.68484	0.268807	0.580494	0.481738	0.538151	0.48663	0.580122	0.412985	0.34272	0.245335	0.237077	0.421141	0.406088	0.404248	0.299725	4	LMGP01050056
PC(18:1_22:5)	Glycerophosphocholines	Diacylglycerophosphocholines	Glycerophospholipids	Negative	878.5905@12.67	0.712371	1.07069	0.408478	0.569417	0.284402	0.685143	0.532394	0.270305	0.49336	0.523725	0.331517	0.232233	0.2467	0.187131	0.488646	0.315032	0.382549	0.313863	3	LMGP01010846
PC(0:0_14:0)	Glycerophosphocholines	Monoacylglycerophosphocholines	Glycerophospholipids	Negative	512.2998@2.10	0.317033	0.500497	0.328307	0.463967	0.0645489	0.428363	0.307679	0.294043	0.201871	0.408253	0.318845	0.332321	0.325089	0.440386	0.896165	0.973362	0.648035	0.565063	3	LMGP01050073
PC(O-18:0_18:1)	Glycerophosphocholines	1-alkyl,2-acylglycerophosphocholines	Glycerophospholipids	Negative	818.6276@16.65	0.341132	0.618126	0.131395	0.253303	0.196484	0.806998	0.269442	0.263896	0.322356	0.484546	0.183118	0.247988	0.225196	0.200646	0.911587	0.72599	0.375446	0.261	3	LMGP01020202
PC(O-18:1_20:1)	Glycerophosphocholines	1-alkyl,2-acylglycerophosphocholines	Glycerophospholipids	Negative	844.6443@16.87	0.354599	0.382236	0.18595	0.208842	0.248357	0.376325	0.261071	0.181448	0.326441	0.319631	0.246567	0.149942	0.440027	0.409569	0.697011	0.751897	0.660048	0.538558	4	LMGP01020266
PC(18:1_20:3)	Glycerophosphocholines	Diacylglycerophosphocholines	Glycerophospholipids	Negative	854.5919@13.65	0.421708	0.700529	0.365618	0.42889	0.263945	0.614769	0.518997	0.272558	0.385956	0.418289	0.368575	0.243362	0.196035	0.164967	0.363628	0.24267	0.269666	0.225827	3	LMGP01012154
PC(16:0_17:0)	Glycerophosphocholines	Diacylglycerophosphocholines	Glycerophospholipids	Negative	792.5783@14.66	0.356455	0.640611	0.362247	0.551772	0.124132	0.500421	0.406043	0.453269	0.228254	0.367204	0.365675	0.422704	0.103549	0.184885	0.222311	0.357681	0.118875	0.239509	3	LMGP01010569
PC(18:1_20:3)	Glycerophosphocholines	Diacylglycerophosphocholines	Glycerophospholipids	Negative	854.5901@13.24	0.545133	0.710499	0.266193	0.384952	0.21037	0.4954	0.309447	0.173877	0.343339	0.367147	0.172701	0.180326	0.265857	0.18027	0.472706	0.30617	0.327142	0.28378	3	LMGP01012154
PC(16:1_22:5)	Glycerophosphocholines	Diacylglycerophosphocholines	Glycerophospholipids	Negative	790.5366@12.86	0.343504	0.591754	0.351127	0.579237	0.127392	0.313915	0.341244	0.313526	0.224822	0.329563	0.264098	0.2631	0.163041	0.176128	0.378543	0.438215	0.296308	0.29749	3	LMGP01012140
PC(18:1_19:1)	Glycerophosphocholines	Diacylglycerophosphocholines	Glycerophospholipids	Negative	844.6069@14.75	0.39466	0.561974	0.1886	0.249045	0.205681	0.523779	0.311442	0.172931	0.325744	0.370729	0.203901	0.153659	0.149142	0.124626	0.417459	0.265268	0.218144	0.166937	3	LMGP01011606
PC(P-18:0_20:4)	Glycerophosphocholines	1-(1Z-alkenyl),2-acylglycerophosphocholines	Glycerophospholipids	Negative	838.5958@13.59	0.461801	0.533184	0.12837	0.19102	0.174502	0.444479	0.184175	0.101852	0.285299	0.340876	0.121269	0.084111	0.303288	0.167284	0.57284	0.298171	0.356926	0.226773	4	LMGP01030012
PC(18:0_20:1)	Glycerophosphocholines	Diacylglycerophosphocholines	Glycerophospholipids	Negative	860.6396@16.95	0.310884	0.466671	0.158965	0.25779	0.164362	0.49569	0.23596	0.206979	0.257318	0.337927	0.167779	0.171046	0.12403	0.15832	0.419517	0.365294	0.210648	0.233857	4	LMGP01010783
PC(O-16:0_14:0)	Glycerophosphocholines	1-alkyl,2-acylglycerophosphocholines	Glycerophospholipids	Negative	736.5507@13.32	0.231221	0.354906	0.115398	0.1745	0.0861826	0.355176	0.138926	0.163596	0.155691	0.257172	0.100067	0.129004	0.240878	0.264804	0.648601	0.581597	0.335217	0.304538	3	LMGP01020178
PC(P-16:0_16:0)	Glycerophosphocholines	1-(1Z-alkenyl),2-acylglycerophosphocholines	Glycerophospholipids	Negative	762.5656@14.69	0.335202	0.527797	0.1744	0.290361	0.120079	0.417709	0.221125	0.203051	0.247147	0.318065	0.182655	0.191737	0.138798	0.162465	0.326462	0.314443	0.213163	0.218481	4	LMGP01030025
PC(20:0_0:0)	Glycerophosphocholines	Monoacylglycerophosphocholines	Glycerophospholipids	Negative	596.3937@7.08	0.136926	0.281246	0.162101	0.265807	0.0474751	0.304125	0.158037	0.225694	0.0600061	0.245424	0.181505	0.208376	0.211704	0.166549	0.451254	0.617261	0.274222	0.337227	3	LMGP01050045
PC(15:0_16:1)	Glycerophosphocholines	Diacylglycerophosphocholines	Glycerophospholipids	Negative	762.5313@11.65	0.294232	0.436619	0.260176	0.3521	0.109331	0.351888	0.34606	0.217262	0.212208	0.255676	0.266527	0.211831	0.0942538	0.0898636	0.219324	0.204775	0.139881	0.147894	3	LMGP01010535
PC(14:0_14:0)	Glycerophosphocholines	Diacylglycerophosphocholines	Glycerophospholipids	Negative	722.4982@10.60	0.139155	0.268422	0.125651	0.218598	0.0449365	0.203477	0.112322	0.126184	0.0878435	0.153993	0.0878234	0.10086	0.20425	0.268166	0.557719	0.567755	0.332693	0.387259	3	LMGP01010477
PC(18:2_20:4)	Glycerophosphocholines	Diacylglycerophosphocholines	Glycerophospholipids	Negative	850.5606@11.58	0.321155	0.475218	0.247562	0.428938	0.114018	0.322132	0.298702	0.165727	0.19588	0.214806	0.198494	0.15181	0.105317	0.0795397	0.216202	0.157587	0.151294	0.136353	3	LMGP01010943
PC(18:0_18:0)	Glycerophosphocholines	Diacylglycerophosphocholines	Glycerophospholipids	Negative	834.6225@16.95	0.156142	0.373133	0.113432	0.26059	0.055969	0.332088	0.145488	0.224961	0.0963023	0.246414	0.112941	0.175942	0.0574046	0.18709	0.167728	0.331035	0.108323	0.272788	4	LMGP01010006
PC(16:1_17:1)	Glycerophosphocholines	Diacylglycerophosphocholines	Glycerophospholipids	Negative	788.5463@11.89	0.219571	0.322165	0.240206	0.292254	0.108182	0.279831	0.32391	0.175216	0.183419	0.191525	0.232523	0.15863	0.0538493	0.0633875	0.154727	0.136729	0.0911202	0.0705615	3	LMGP01011481
PC(18:0_22:4)	Glycerophosphocholines	Diacylglycerophosphocholines	Glycerophospholipids	Negative	882.6231@15.19	0.237653	0.413472	0.117394	0.173382	0.0922461	0.267917	0.158133	0.0907366	0.138602	0.198246	0.103983	0.0851688	0.0614799	0.0608026	0.135924	0.10279	0.114522	0.113626	3	LMGP01010813
PC(O-18:0_20:4)	Glycerophosphocholines	1-alkyl,2-acylglycerophosphocholines	Glycerophospholipids	Negative	840.6131@15.19	0.18702	0.286238	0.0490724	0.0935961	0.0760441	0.239714	0.0884244	0.0620289	0.118824	0.16234	0.059259	0.0632445	0.14332	0.0921502	0.335908	0.181168	0.190833	0.133336	4	LMGP01020100
PC(O-16:0_20:1)	Glycerophosphocholines	1-alkyl,2-acylglycerophosphocholines	Glycerophospholipids	Negative	758.6032@17.75	0.0993367	0.18107	0.0615761	0.0946649	0.0543101	0.228353	0.0865871	0.114775	0.0899417	0.166738	0.0714882	0.0954996	0.0836952	0.0980688	0.39077	0.362385	0.115881	0.138687	3	LMGP01020187
PC(O-16:0_20:5)	Glycerophosphocholines	1-alkyl,2-acylglycerophosphocholines	Glycerophospholipids	Negative	764.5562@12.01	0.1174	0.178281	0.15484	0.177202	0.0798288	0.144699	0.138674	0.162189	0.10853	0.176341	0.123851	0.126977	0.10123	0.117043	0.133496	0.132668	0.127183	0.126516	2	LMGP01020058
PC(18:0_19:1)	Glycerophosphocholines	Diacylglycerophosphocholines	Glycerophospholipids	Negative	846.6244@16.26	0.161628	0.295023	0.0823037	0.146248	0.0764744	0.257863	0.125554	0.0914673	0.135276	0.17684	0.0818376	0.0960417	0.0597608	0.060523	0.191999	0.160945	0.0934018	0.101864	3	LMGP01011591
PC(P-16:0_18:1)	Glycerophosphocholines	1-(1Z-alkenyl),2-acylglycerophosphocholines	Glycerophospholipids	Negative	788.5792@14.78	0.18689	0.305613	0.0816454	0.147352	0.0891469	0.195817	0.120631	0.107612	0.189261	0.190735	0.0973088	0.0696433	0.0790026	0.0475079	0.185247	0.0346354	0.149507	0.0823851	4	LMGP01030128
PC(14:0_15:0)	Glycerophosphocholines	Diacylglycerophosphocholines	Glycerophospholipids	Negative	736.5162@11.43	0.117394	0.224714	0.0921401	0.158685	0.042808	0.150763	0.0953024	0.0965115	0.0723477	0.121305	0.0864772	0.0859922	0.0474637	0.0693275	0.147303	0.176347	0.0839574	0.0989941	3	LMGP01010479
PC(O-18:0_18:0)	Glycerophosphocholines	1-alkyl,2-acylglycerophosphocholines	Glycerophospholipids	Negative	820.6445@18.05	0.0515847	0.127477	0.0442907	0.102153	0.0280318	0.185323	0.0692617	0.123014	0.0434424	0.121559	0.0491516	0.0979454	0.0422639	0.1205	0.150582	0.197582	0.0595681	0.126728	3	LMGP01020091
PC(20:4_20:4)	Glycerophosphocholines	Diacylglycerophosphocholines	Glycerophospholipids	Negative	874.5606@11.06	0.143678	0.224231	0.113756	0.201173	0.043386	0.133676	0.115296	0.0615619	0.0700277	0.0925745	0.0669642	0.0651334	0.0497235	0.0457279	0.0973793	0.073338	0.0696269	0.0718559	3	LMGP01011047
PC(20:1_20:3)	Glycerophosphocholines	Diacylglycerophosphocholines	Glycerophospholipids	Negative	822.6038@16.40	0.104026	0.217859	0.0869232	0.145997	0.0305551	0.153593	0.0819603	0.0921253	0.0729034	0.132305	0.0650842	0.0845305	0.0110659	0.0137088	0.0435826	0.0614587	0.040296	0.044199	3	LMGP01012187
PC(20:3_22:6)	Glycerophosphocholines	Diacylglycerophosphocholines	Glycerophospholipids	Negative	900.5764@11.25	0.138519	0.183665	0.0946925	0.134417	0.0346596	0.0982394	0.103719	0.0444298	0.0713586	0.0737149	0.0629519	0.0376703	0.0408446	0.0306121	0.0690221	0.0474717	0.0633315	0.0432599	3	LMGP01011896
PC(O-16:0_0:0)	Glycerophosphocholines	Monoalkylglycerophosphocholines	Glycerophospholipids	Negative	526.3519@3.80	0.0398062	0.0759378	0.0220082	0.059413	0.0181329	0.102931	0.0364376	0.0356517	0.0260928	0.0715455	0.0195434	0.0366341	0.0550524	0.0787689	0.181704	0.161164	0.0838504	0.0745039	3	LMGP01060010
PC(20:4_22:6)	Glycerophosphocholines	Diacylglycerophosphocholines	Glycerophospholipids	Negative	898.5607@10.70	0.0923913	0.136587	0.0706266	0.117953	0.0230689	0.0776371	0.0753749	0.0391515	0.051524	0.0577324	0.0451438	0.0308615	0.027023	0.0268599	0.0539326	0.0369578	0.0477395	0.0446541	3	LMGP01011925
PC(20:1_18:1)	Glycerophosphocholines	Diacylglycerophosphocholines	Glycerophospholipids	Negative	872.6392@18.57	0.0561635	0.0486409	0.0194722	0.0155296	0.01168	0.0625154	0.0298784	0.0353623	0.0334541	0.0528229	0.0177557	0.0209106	0.0425029	0.045802	0.126377	0.14781	0.0780158	0.102553	4	LMGP01011817
PC(P-18:0_22:1)	Glycerophosphocholines	1-(1Z-alkenyl),2-acylglycerophosphocholines	Glycerophospholipids	Negative	872.6748@18.04	0.0670844	0.0904626	0.035914	0.0531185	0.0279663	0.124917	0.0516931	0.04301	0.0496901	0.084895	0.0292195	0.0279021	0.0249079	0.0223144	0.0741374	0.0632427	0.0344916	0.0366708	4	LMGP01030071
PC(24:0_18:1)	Glycerophosphocholines	Diacylglycerophosphocholines	Glycerophospholipids	Negative	916.7020@19.33	0.0608673	0.0771962	0.0287403	0.0288138	0.0183426	0.0927464	0.0425346	0.0443112	0.0398245	0.0572503	0.0319863	0.0277231	0.0153034	0.0488518	0.0772454	0.113591	0.0390982	0.0968277	3	LMGP01012236
PC(O-18:0_22:1)	Glycerophosphocholines	1-alkyl,2-acylglycerophosphocholines	Glycerophospholipids	Negative	874.6901@19.09	0.0423501	0.0812121	0.0230777	0.0342465	0.0229075	0.0797101	0.0380375	0.0407067	0.0356218	0.0750561	0.0325383	0.032325	0.0290325	0.0310208	0.0887858	0.108682	0.0461543	0.0699645	4	LMGP01020213
PC(O-18:0_16:0)	Glycerophosphocholines	1-alkyl,2-acylglycerophosphocholines	Glycerophospholipids	Negative	792.6120@17.46	0.0366826	0.0520277	0.020202	0.0304087	0.0185647	0.0581611	0.024667	0.0324958	0.0228876	0.0464056	0.0191186	0.0256203	0.0327863	0.0457479	0.0895324	0.0996974	0.048942	0.076479	3	LMGP01020086
PC(O-18:1_0:0)	Glycerophosphocholines	Monoalkylglycerophosphocholines	Glycerophospholipids	Negative	552.3676@4.01	0.0418208	0.0643414	0.0167428	0.0303009	0.0155407	0.0763421	0.0228604	0.0142895	0.0270671	0.0525234	0.0131568	0.0151001	0.043142	0.0309391	0.126949	0.0728261	0.0596534	0.0332032	4	LMGP01060034
PC(O-16:0_22:0)	Glycerophosphocholines	1-alkyl,2-acylglycerophosphocholines	Glycerophospholipids	Negative	848.6756@18.53	0.0216058	0.0194503	0.00986505	0	0.00797758	0.0267422	0.0180558	0.0118738	0.0101489	0.0181462	0.0216573	0.00650675	0.0222794	0.0538551	0.212387	0.178881	0.0259264	0.0720131	2	LMGP01020060
PC(17:1_20:4)	Glycerophosphocholines	Diacylglycerophosphocholines	Glycerophospholipids	Negative	838.5609@11.81	0.0541357	0.0927198	0.0438044	0.0860343	0.0228307	0.0687347	0.047482	0.0257775	0.0380416	0.0394356	0.0284413	0.0292394	0.017771	0.017633	0.0290803	0.0298793	0.0343025	0.0256618	3	LMGP01011543
PC(O-18:0_0:0)	Glycerophosphocholines	Monoalkylglycerophosphocholines	Glycerophospholipids	Negative	554.3830@5.82	0.0275793	0.0522034	0.0119381	0.0266137	0.0109834	0.0677116	0.0170945	0.023216	0.0162967	0.0455982	0.00992515	0.0204142	0.0344245	0.0412411	0.119136	0.0938074	0.049279	0.0425928	4	LMGP01060014
PC(O-16:0_20:0)	Glycerophosphocholines	1-alkyl,2-acylglycerophosphocholines	Glycerophospholipids	Negative	760.6204@18.80	0.0154241	0.0305959	0.00645278	0.0160097	0.00333681	0.0416128	0.0108562	0.0202887	0.0126578	0.0335401	0.00518074	0.0188009	0.0133602	0.0333535	0.0385971	0.0727907	0.0280488	0.0550406	3	LMGP01020051
PC(18:0_22:3)	Glycerophosphocholines	Diacylglycerophosphocholines	Glycerophospholipids	Negative	824.6188@17.36	0.0343987	0.0502012	0.0284553	0.0436305	0.00276613	0.0411269	0.021996	0.0315054	0.0197147	0.0351811	0.0252959	0.0246002	0.00704874	0.00752522	0.021481	0.0258707	0.00853114	0.0150408	3	LMGP01010812
PC(24:0_16:0)	Glycerophosphocholines	Diacylglycerophosphocholines	Glycerophospholipids	Negative	890.6851@19.39	0.0141136	0.022838	0.00325314	0.00640392	0	0.0173411	0.00775609	0.0115917	0.00459985	0.0143521	0.00996161	0.0105746	0	0.0445558	0.0311249	0.0901594	0.0116629	0.0851081	3	LMGP01011148
PC(22:6_22:6)	Glycerophosphocholines	Diacylglycerophosphocholines	Glycerophospholipids	Negative	922.5609@10.35	0.0343007	0.0398052	0.0161341	0.0227856	0.00828778	0.0230906	0.0179552	0.00617777	0.0129029	0.0163536	0.0105475	0.00678774	0.00613087	0.00378969	0.017892	0.0078123	0.00953579	0.00895858	3	LMGP01011119
PE(18:0_18:1)	Glycerophosphoethanolamines	Diacylglycerophosphoethanolamines	Glycerophospholipids	Negative	812.5428@15.64	11.1653	20.0277	11.533	17.6172	5.17949	18.3691	12.0191	11.5863	9.2004	13.2119	10.1143	11.5823	5.59743	7.52678	16.29	19.7212	8.84865	11.7731	3	LMGP02010301
PE(P-16:0_18:1)	Glycerophosphoethanolamines	1-(1Z-alkenyl),2-acylglycerophosphoethanolamines	Glycerophospholipids	Negative	768.5169@14.90	7.44237	11.2995	5.51023	7.98556	3.6243	13.8061	5.62286	6.51287	6.9249	10.4829	5.33419	6.78967	5.53787	7.51494	17.9724	24.8153	7.95328	10.8757	3	LMGP02030095
PE(P-16:0_20:4)	Glycerophosphoethanolamines	1-(1Z-alkenyl),2-acylglycerophosphoethanolamines	Glycerophospholipids	Negative	722.5127@13.45	6.80581	11.1079	6.09228	8.33938	2.60596	9.94871	5.42939	6.13192	5.31984	7.33123	5.16508	6.24222	7.91332	9.65927	15.1673	21.496	9.9983	12.8126	3	LMGP02030093
PE(18:1_18:1)	Glycerophosphoethanolamines	Diacylglycerophosphoethanolamines	Glycerophospholipids	Negative	742.5397@14.19	7.13288	12.0796	8.76412	10.7218	3.54482	10.3035	9.80545	7.70778	6.07339	8.46889	7.7388	7.25023	3.61182	4.42088	12.7287	14.9467	5.38446	7.54366	3	LMGP02010109
PE(P-18:0_20:4)	Glycerophosphoethanolamines	1-(1Z-alkenyl),2-acylglycerophosphoethanolamines	Glycerophospholipids	Negative	750.5448@15.03	7.3743	12.2446	4.95832	6.65862	2.67038	10.2283	4.89619	5.28373	5.30217	8.63912	4.31732	4.87964	6.05656	7.9503	14.1554	17.4368	9.49844	13.8959	3	LMGP02030003
PE(16:0_18:1)	Glycerophosphoethanolamines	Diacylglycerophosphoethanolamines	Glycerophospholipids	Negative	716.5238@14.10	6.04886	10.3729	7.60614	9.85166	2.82762	9.60098	8.47462	7.18694	5.0356	7.03697	6.39821	6.8491	3.02971	4.38503	9.16849	10.8696	4.65441	6.86328	3	LMGP02010010
PE(18:0_20:4)	Glycerophosphoethanolamines	Diacylglycerophosphoethanolamines	Glycerophospholipids	Negative	766.5393@14.28	7.82335	10.9068	7.41045	10.7644	2.59787	8.62273	7.46458	6.35275	4.62111	6.34544	5.1138	5.34292	3.51124	4.51021	9.28205	10.1477	6.07249	8.70941	3	LMGP02010129
PE(P-18:0_18:1)	Glycerophosphoethanolamines	1-(1Z-alkenyl),2-acylglycerophosphoethanolamines	Glycerophospholipids	Negative	728.5605@16.40	3.89747	6.99417	2.74665	4.11515	2.11813	8.91647	3.36046	4.12702	4.29443	6.68498	3.0601	3.82272	3.68979	4.66061	14.9402	19.0129	5.17349	7.36104	3	LMGP02030004
PE(P-16:0_22:6)	Glycerophosphoethanolamines	1-(1Z-alkenyl),2-acylglycerophosphoethanolamines	Glycerophospholipids	Negative	746.5138@13.03	5.44504	10.09	3.4259	5.61476	1.99106	8.40934	3.67833	4.16368	4.29339	6.33308	2.94993	3.95278	3.89022	5.16434	8.2761	10.0976	4.98689	6.25655	3	LMGP02030001
PE(P-18:0_22:6)	Glycerophosphoethanolamines	1-(1Z-alkenyl),2-acylglycerophosphoethanolamines	Glycerophospholipids	Negative	774.5445@14.63	5.55276	10.5551	3.01778	4.18191	2.06909	8.80849	3.24435	3.43297	3.91675	6.77568	2.74981	3.3804	3.38543	4.58843	7.47307	8.52748	4.77056	6.63205	4	LMGP02030005
PE(18:0_22:6)	Glycerophosphoethanolamines	Diacylglycerophosphoethanolamines	Glycerophospholipids	Negative	790.5385@13.90	5.06517	8.94726	3.9719	6.26878	2.00414	6.60653	4.02069	3.62282	3.3415	5.21382	2.63251	3.31991	2.21756	2.77544	5.15164	4.70499	3.39471	4.25759	4	LMGP02010094
PE(P-16:0_22:4)	Glycerophosphoethanolamines	1-(1Z-alkenyl),2-acylglycerophosphoethanolamines	Glycerophospholipids	Negative	750.5425@14.53	4.39845	8.08238	3.66653	4.81565	1.54666	5.43134	3.19594	3.41762	3.15091	4.73247	3.05197	3.488	1.74257	2.39834	4.1555	5.15617	2.90318	4.21381	3	LMGP02030033
PE(P-18:1_22:6)	Glycerophosphoethanolamines	1-(1Z-alkenyl),2-acylglycerophosphoethanolamines	Glycerophospholipids	Negative	772.5290@13.11	4.7502	8.24235	2.6545	3.91076	1.69335	5.94586	2.79552	2.61472	3.60592	4.70618	2.1879	2.56187	1.31772	1.44374	3.16554	3.22291	1.84547	2.04081	4	LMGP02030006
PE(P-16:0_20:2)	Glycerophosphoethanolamines	1-(1Z-alkenyl),2-acylglycerophosphoethanolamines	Glycerophospholipids	Negative	726.5447@14.95	2.90903	4.54848	2.20793	3.07061	1.32167	5.10145	2.35063	2.61344	2.65723	3.91216	2.21426	2.74537	1.51544	1.92357	5.57872	7.28966	2.24482	2.99241	3	LMGP02030026
PE(18:1_20:4)	Glycerophosphoethanolamines	Diacylglycerophosphoethanolamines	Glycerophospholipids	Negative	764.5219@12.77	2.69793	4.42101	3.13583	4.74625	1.10241	3.23862	3.47996	2.79138	1.91788	2.38595	2.40928	2.4314	1.83184	2.01286	4.68694	5.16549	2.94486	3.6837	3	LMGP02011196
PE(P-18:0_20:5)	Glycerophosphoethanolamines	1-(1Z-alkenyl),2-acylglycerophosphoethanolamines	Glycerophospholipids	Negative	748.5287@14.05	2.91562	3.71872	2.20158	2.6805	1.27597	3.6651	2.01367	2.22182	2.43788	3.0564	1.73422	2.24073	2.00837	2.7331	4.16187	4.79296	2.85843	3.57664	4	LMGP02030056
PE(P-18:0_22:6)	Glycerophosphoethanolamines	1-(1Z-alkenyl),2-acylglycerophosphoethanolamines	Glycerophospholipids	Negative	774.5429@13.59	3.69398	4.90256	2.35792	2.68283	1.21373	3.58478	2.06038	1.6041	2.65408	3.1358	1.8317	1.78582	1.07497	0.978245	2.28149	2.14614	1.572	1.6995	4	LMGP02030005
PE(P-18:0_22:4)	Glycerophosphoethanolamines	1-(1Z-alkenyl),2-acylglycerophosphoethanolamines	Glycerophospholipids	Negative	778.5750@16.03	2.68604	5.83281	1.67282	2.23051	0.905775	4.15006	1.66088	1.65722	2.12718	3.4676	1.45989	1.59987	0.936234	1.14856	2.23754	2.45292	1.87336	2.34697	3	LMGP02030061
PE(18:0_22:4)	Glycerophosphoethanolamines	Diacylglycerophosphoethanolamines	Glycerophospholipids	Negative	862.5581@15.29	2.6147	5.24211	2.28867	3.45611	0.845322	3.53245	2.15036	1.87887	1.65575	2.70637	1.52354	1.87103	0.507077	0.644131	1.30234	1.49165	0.992032	1.40207	3	LMGP02011200
PE(0:0_18:0)	Glycerophosphoethanolamines	Monoacylglycerophosphoethanolamines	Glycerophospholipids	Negative	548.2974@4.86	1.23804	2.77734	1.45103	2.52256	0.54309	2.59935	1.74881	1.09708	0.924267	1.99225	1.1923	1.165	0.840657	1.03318	3.38553	3.08505	1.64412	1.74665	4	LMGP02050038
PE(16:0_20:4)	Glycerophosphoethanolamines	Diacylglycerophosphoethanolamines	Glycerophospholipids	Negative	806.4961@12.68	1.15825	2.09528	1.69586	2.67805	0.459996	1.57661	1.88628	1.58852	0.829752	1.23702	1.26069	1.45062	1.10819	1.48619	2.49018	3.12772	1.68846	2.44332	3	LMGP02010096
PE(P-18:0_20:1)	Glycerophosphoethanolamines	1-(1Z-alkenyl),2-acylglycerophosphoethanolamines	Glycerophospholipids	Negative	824.5797@17.64	1.22106	2.02386	0.8043	1.21519	0.670176	2.74706	1.09331	1.24916	1.30363	1.99079	0.993581	1.1459	0.878993	1.12226	3.9477	4.78076	1.23611	1.71363	3	LMGP02030053
PE(18:1_22:6)	Glycerophosphoethanolamines	Diacylglycerophosphoethanolamines	Glycerophospholipids	Negative	788.5224@12.40	1.70464	3.29081	1.62361	2.61242	0.784401	2.11195	1.87456	1.38414	1.39265	1.56798	1.25716	1.13667	0.910158	0.950211	2.28691	1.82909	1.44608	1.72205	4	LMGP02011264
PE(P-18:0_18:4)	Glycerophosphoethanolamines	1-(1Z-alkenyl),2-acylglycerophosphoethanolamines	Glycerophospholipids	Negative	790.5016@13.44	1.22859	1.64574	1.20984	1.44329	0.613494	1.7906	1.00961	1.23112	1.14463	1.38997	0.996411	1.28134	1.46015	2.21145	2.55377	3.18471	2.06079	2.49096	4	LMGP02030049
PE(P-18:0_20:3)	Glycerophosphoethanolamines	1-(1Z-alkenyl),2-acylglycerophosphoethanolamines	Glycerophospholipids	Negative	752.5599@15.64	1.08346	1.89588	0.97225	1.38229	0.502287	1.85868	0.99221	1.08486	0.98825	1.51527	0.911806	1.0667	1.1207	1.39695	3.19809	3.71401	1.60461	1.9333	3	LMGP02030055
PE(16:1_18:1)	Glycerophosphoethanolamines	Diacylglycerophosphoethanolamines	Glycerophospholipids	Negative	714.5081@12.70	1.15863	1.9899	1.82791	2.40613	0.627793	1.9151	2.43621	1.65963	1.23857	1.36196	1.84278	1.70568	0.582374	0.726895	1.67335	2.14978	0.831378	1.08327	3	LMGP02011220
PE(P-16:0_22:6)	Glycerophosphoethanolamines	1-(1Z-alkenyl),2-acylglycerophosphoethanolamines	Glycerophospholipids	Negative	814.5011@13.04	1.20207	2.10387	0.871037	1.38924	0.554054	1.68183	0.894368	1.1386	1.20571	1.53013	0.799482	0.9555	0.989255	1.35709	1.83281	1.98754	1.20812	1.50359	4	LMGP02030001
PE(16:0_22:6)	Glycerophosphoethanolamines	Diacylglycerophosphoethanolamines	Glycerophospholipids	Negative	830.4956@12.30	0.955967	2.00535	1.07571	1.74799	0.36151	1.44158	0.982471	1.01751	0.617082	0.992139	0.730144	0.833142	0.702781	1.00305	1.86727	1.91291	1.11339	1.83624	4	LMGP02010095
PE(P-18:0_20:2)	Glycerophosphoethanolamines	1-(1Z-alkenyl),2-acylglycerophosphoethanolamines	Glycerophospholipids	Negative	754.5754@16.49	0.952018	1.58923	0.655544	0.92337	0.547914	1.98082	0.931315	0.943202	1.04395	1.52575	0.785741	0.904414	0.558518	0.623863	2.37551	2.78864	0.829832	1.02935	3	LMGP02030054
PE(P-18:0_16:0)	Glycerophosphoethanolamines	1-(1Z-alkenyl),2-acylglycerophosphoethanolamines	Glycerophospholipids	Negative	702.5449@16.36	0.823083	1.66304	0.368978	0.613388	0.346714	1.61943	0.393802	0.502792	0.716997	1.24757	0.331558	0.486306	0.703053	0.92358	2.46169	3.6537	1.18072	1.89393	3	LMGP02030040
PE(16:0_16:1)	Glycerophosphoethanolamines	Diacylglycerophosphoethanolamines	Glycerophospholipids	Negative	688.4923@12.58	0.778182	1.40119	1.11762	1.65469	0.40365	1.30578	1.53026	1.21087	0.748201	1.07734	1.11154	1.0329	0.46758	0.567431	1.16054	1.422	0.64001	0.929856	3	LMGP02011228
PE(18:0_20:3)	Glycerophosphoethanolamines	Diacylglycerophosphoethanolamines	Glycerophospholipids	Negative	768.5550@14.89	0.943318	1.6074	0.885077	1.39981	0.375676	1.54135	0.927935	0.820567	0.657412	1.02318	0.639964	0.832507	0.535232	0.708762	1.42659	1.66981	0.860807	1.16041	3	LMGP02011202
PE(16:0-[2]H9/16:0)	Glycerophosphoethanolamines	Diacylglycerophosphoethanolamines	Glycerophospholipids	Negative	699.5644@13.91	1	1	1	1	1	1	1	1	1	1	1	1	1	1	1	1	1	1	3
PE(P-20:0_20:5)	Glycerophosphoethanolamines	1-(1Z-alkenyl),2-acylglycerophosphoethanolamines	Glycerophospholipids	Negative	844.5474@15.10	1.05492	1.75114	0.7348	0.839889	0.429281	1.33393	0.661822	0.679655	0.767701	1.24561	0.611007	0.61324	0.749853	0.794588	1.31357	1.44045	0.976427	1.27732	3	LMGP02030086
PE(P-16:0_20:5)	Glycerophosphoethanolamines	1-(1Z-alkenyl),2-acylglycerophosphoethanolamines	Glycerophospholipids	Negative	720.4976@12.44	0.482881	0.882176	0.485307	0.967629	0.252477	0.830673	0.529183	0.805533	0.488361	0.72745	0.468266	0.686546	0.771985	1.19713	1.9625	2.32432	0.972289	1.59358	4	LMGP02030028
PE(18:1_18:2)	Glycerophosphoethanolamines	Diacylglycerophosphoethanolamines	Glycerophospholipids	Negative	740.5237@13.02	0.695274	1.23327	0.866601	1.39181	0.308569	1.12408	0.991682	0.781646	0.579937	0.761024	0.747177	0.86171	0.4286	0.564991	1.39716	1.60809	0.617133	0.766376	3	LMGP02010048
PE-NMe(16:0_18:1)	Glycerophosphoethanolamines	Diacylglycerophosphoethanolamines	Glycerophospholipids	Negative	730.5397@14.89	0.817745	1.35146	0.984442	1.40007	0.342716	1.39062	1.09316	0.949037	0.632678	0.969841	0.845438	0.945695	0.28842	0.400647	0.859489	1.10362	0.444829	0.720383	3	LMGP02010339
PE(0:0_18:1)	Glycerophosphoethanolamines	Monoacylglycerophosphoethanolamines	Glycerophospholipids	Negative	546.2817@3.35	0.564428	1.12237	0.787436	1.07174	0.340085	0.879513	0.928505	0.664691	0.576169	0.814952	0.745546	0.665507	0.450594	0.493148	1.61618	1.4336	0.793503	0.738597	3	LMGP02050039
PE(P-16:0_0:0)	Glycerophosphoethanolamines	1Z-alkenylglycerophosphoethanolamines	Glycerophospholipids	Negative	504.2712@3.74	0.608046	1.34735	0.427556	0.660299	0.229676	1.28173	0.5119	0.358651	0.528997	1.09633	0.411724	0.424527	0.524525	0.614852	1.83851	1.87907	0.823944	0.896466	4	LMGP02070001
PE(O-18:1_0:0)	Glycerophosphoethanolamines	Monoalkylglycerophosphoethanolamines	Glycerophospholipids	Negative	464.3148@5.70	0.645837	1.46764	0.379945	0.544869	0.253125	1.38989	0.426942	0.322356	0.54081	1.18138	0.400778	0.345982	0.498928	0.548004	1.95449	1.60155	0.746957	0.828776	4	LMGP02060004
PE(P-16:0_20:3)	Glycerophosphoethanolamines	1-(1Z-alkenyl),2-acylglycerophosphoethanolamines	Glycerophospholipids	Negative	724.5291@14.57	0.394916	0.73821	0.468559	0.854383	0.207029	0.82885	0.593237	0.691996	0.426536	0.622413	0.550785	0.749099	0.526344	0.746951	1.66447	2.04484	0.722945	1.02322	3	LMGP02030027
PE(18:1_20:1)	Glycerophosphoethanolamines	Diacylglycerophosphoethanolamines	Glycerophospholipids	Negative	770.5703@15.58	0.686048	1.10399	0.670199	0.945666	0.342013	1.09206	0.712274	0.614276	0.630467	0.838933	0.654339	0.670049	0.310059	0.342629	1.14299	1.36083	0.469622	0.600048	3	LMGP02010126
PE(P-16:0_20:3)	Glycerophosphoethanolamines	1-(1Z-alkenyl),2-acylglycerophosphoethanolamines	Glycerophospholipids	Negative	724.5288@14.10	0.360111	0.68654	0.379368	0.51165	0.165784	0.739763	0.421975	0.474882	0.355871	0.611674	0.341119	0.464955	0.480793	0.777742	1.89293	2.5198	0.724609	1.0997	3	LMGP02030027
PE(P-18:0_17:1)	Glycerophosphoethanolamines	1-(1Z-alkenyl),2-acylglycerophosphoethanolamines	Glycerophospholipids	Negative	714.5446@15.65	0.610327	1.03504	0.457787	0.730854	0.282699	1.15446	0.505906	0.611499	0.600512	0.895623	0.46178	0.622075	0.31938	0.490389	1.29793	1.7428	0.485022	0.662539	4	LMGP02030043
PE(18:0_20:3)	Glycerophosphoethanolamines	Diacylglycerophosphoethanolamines	Glycerophospholipids	Negative	768.5548@15.36	0.600955	0.720931	0.692731	0.968999	0.255635	0.648143	0.823424	0.632747	0.455225	0.434876	0.674132	0.627449	0.371074	0.391084	1.19726	1.21757	0.500597	0.67878	3	LMGP02011202
PE(P-16:0_18:2)	Glycerophosphoethanolamines	1-(1Z-alkenyl),2-acylglycerophosphoethanolamines	Glycerophospholipids	Negative	698.5132@13.71	0.459732	0.760032	0.431153	0.597818	0.233762	0.858613	0.455579	0.452397	0.405642	0.63022	0.401105	0.498485	0.371562	0.551158	1.37859	1.90628	0.499505	0.801914	3	LMGP02030094
PE(O-16:0_20:3)	Glycerophosphoethanolamines	1-alkyl,2-acylglycerophosphoethanolamines	Glycerophospholipids	Negative	794.5322@14.96	0.477364	0.653348	0.472508	0.572746	0.318826	0.836619	0.436543	0.530524	0.531481	0.733354	0.48001	0.557857	0.348503	0.433783	1.04898	1.34133	0.495662	0.586483	3	LMGP02020096
PE(P-16:0_16:0)	Glycerophosphoethanolamines	1-(1Z-alkenyl),2-acylglycerophosphoethanolamines	Glycerophospholipids	Negative	674.5133@14.84	0.414107	0.681055	0.228182	0.345491	0.181033	0.780074	0.222589	0.234561	0.347083	0.598641	0.189029	0.231703	0.371594	0.514215	1.12138	1.92294	0.55627	0.874009	3	LMGP02030013
PE(P-18:0_20:3)	Glycerophosphoethanolamines	1-(1Z-alkenyl),2-acylglycerophosphoethanolamines	Glycerophospholipids	Negative	752.5602@16.10	0.315732	0.536565	0.277396	0.391127	0.176803	0.704468	0.389865	0.422407	0.337316	0.494583	0.341519	0.42273	0.372295	0.449165	1.27148	1.52799	0.558442	0.607125	3	LMGP02030055
PE(P-18:0_22:2)	Glycerophosphoethanolamines	1-(1Z-alkenyl),2-acylglycerophosphoethanolamines	Glycerophospholipids	Negative	782.6076@17.69	0.508953	0.771466	0.373143	0.469019	0.259825	0.926652	0.45966	0.462502	0.500374	0.698673	0.424374	0.410063	0.216002	0.221602	0.863682	0.914079	0.302863	0.356535	3	LMGP02030060
PE(0:0_16:0)	Glycerophosphoethanolamines	Monoacylglycerophosphoethanolamines	Glycerophospholipids	Negative	520.2659@3.16	0.279846	0.539711	0.388962	0.615958	0.169809	0.507823	0.463434	0.311309	0.267687	0.436146	0.356562	0.331486	0.298414	0.388668	1.02801	1.00174	0.542219	0.606988	3	LMGP02050036
PE(P-18:0_22:1)	Glycerophosphoethanolamines	1-(1Z-alkenyl),2-acylglycerophosphoethanolamines	Glycerophospholipids	Negative	852.6108@18.64	0.36023	0.596492	0.248435	0.343679	0.203223	0.732607	0.344296	0.345767	0.393261	0.565963	0.276151	0.306861	0.24725	0.288292	1.05093	1.20857	0.385314	0.448163	3	LMGP02030059
PE(P-16:0_16:1)	Glycerophosphoethanolamines	1-(1Z-alkenyl),2-acylglycerophosphoethanolamines	Glycerophospholipids	Negative	672.4975@13.38	0.29724	0.50595	0.270502	0.366665	0.14112	0.585601	0.263114	0.290889	0.316374	0.415683	0.261241	0.300153	0.335465	0.393068	1.05172	1.36425	0.437582	0.484162	3	LMGP02030014
PE(16:0_22:4)	Glycerophosphoethanolamines	Diacylglycerophosphoethanolamines	Glycerophospholipids	Negative	766.5395@13.80	0.401334	0.719839	0.639371	0.699916	0.173502	0.527272	0.552146	0.414951	0.296333	0.377527	0.431441	0.395361	0.191164	0.236315	0.569492	0.641472	0.329659	0.402268	3	LMGP02010116
PE(0:0_20:4)	Glycerophosphoethanolamines	Monoacylglycerophosphoethanolamines	Glycerophospholipids	Negative	568.2668@2.34	0.386779	0.782133	0.383605	0.493739	0.267725	0.351322	0.383688	0.415747	0.328153	0.462953	0.388564	0.298227	0.188966	0.313383	0.421056	0.560819	0.375287	0.474351	4	LMGP02050051
PE(18:0_20:5)	Glycerophosphoethanolamines	Diacylglycerophosphoethanolamines	Glycerophospholipids	Negative	764.5205@13.32	0.334639	0.52666	0.344107	0.604366	0.13182	0.488802	0.397251	0.324381	0.260535	0.293852	0.23834	0.273675	0.242504	0.3235	0.789447	0.750893	0.33074	0.504359	3	LMGP02011201
PE(P-16:0_20:0)	Glycerophosphoethanolamines	1-(1Z-alkenyl),2-acylglycerophosphoethanolamines	Glycerophospholipids	Negative	730.5763@17.69	0.19378	0.460112	0.128794	0.331894	0.102464	0.55606	0.188927	0.286505	0.19273	0.428792	0.148586	0.289635	0.111305	0.303347	0.448071	1.1235	0.235202	0.62386	3	LMGP02030024
PE(18:0_20:1)	Glycerophosphoethanolamines	Diacylglycerophosphoethanolamines	Glycerophospholipids	Negative	772.5867@16.94	0.283314	0.510857	0.252894	0.373294	0.133457	0.542311	0.274169	0.285851	0.265262	0.410712	0.231644	0.274619	0.145555	0.185979	0.545841	0.675439	0.217327	0.291056	4	LMGP02010141
PE(O-20:0_22:6)	Glycerophosphoethanolamines	1-alkyl,2-acylglycerophosphoethanolamines	Glycerophospholipids	Negative	804.5902@16.42	0.38246	0.730343	0.318572	0.390609	0.12497	0.545225	0.218328	0.2515	0.275584	0.431303	0.218941	0.204369	0.115158	0.134426	0.345863	0.401676	0.258192	0.344435	2	LMGP02020089
PE(16:0_17:1)	Glycerophosphoethanolamines	Diacylglycerophosphoethanolamines	Glycerophospholipids	Negative	702.5081@13.34	0.272563	0.503498	0.386079	0.5347	0.127111	0.429493	0.451434	0.361122	0.233428	0.297036	0.341641	0.349801	0.0751794	0.108108	0.242661	0.304723	0.102512	0.164786	3	LMGP02011226
PE(0:0_22:6)	Glycerophosphoethanolamines	Monoacylglycerophosphoethanolamines	Glycerophospholipids	Negative	524.2787@2.24	0.292288	0.75101	0.257449	0.349006	0.241541	0.299032	0.282433	0.287343	0.279716	0.407525	0.266591	0.19351	0.0966574	0.178962	0.227497	0.296904	0.211685	0.252562	4	LMGP02050060
PE(16:0_18:0)	Glycerophosphoethanolamines	Diacylglycerophosphoethanolamines	Glycerophospholipids	Negative	718.5393@15.54	0.311317	0.718855	0.258712	0.434621	0.122387	0.500856	0.311755	0.205186	0.206061	0.337827	0.185677	0.193171	0.0996761	0.158634	0.297178	0.353844	0.18336	0.28256	3	LMGP02011225
PE(18:1_22:2)	Glycerophosphoethanolamines	Diacylglycerophosphoethanolamines	Glycerophospholipids	Negative	796.5869@16.35	0.288569	0.5824	0.280014	0.425859	0.105536	0.472785	0.293932	0.243047	0.19718	0.349818	0.233126	0.256299	0.0991849	0.122504	0.308804	0.364726	0.171112	0.247642	3	LMGP02010651
PE(P-18:0_19:1)	Glycerophosphoethanolamines	1-(1Z-alkenyl),2-acylglycerophosphoethanolamines	Glycerophospholipids	Negative	742.5761@17.02	0.242274	0.383686	0.13001	0.217036	0.12112	0.490748	0.196168	0.23297	0.23347	0.363941	0.157064	0.198967	0.130185	0.160944	0.615115	0.672814	0.177098	0.245512	3	LMGP02030051
PE(17:0_15:0)	Glycerophosphoethanolamines	Diacylglycerophosphoethanolamines	Glycerophospholipids	Negative	690.5080@14.00	0.295194	0.595488	0.261835	0.374682	0.119936	0.391792	0.291284	0.205508	0.196793	0.270895	0.174654	0.19221	0.106245	0.15923	0.329088	0.350266	0.180913	0.26518	3	LMGP02011276
PE(0:0_22:5)	Glycerophosphoethanolamines	Monoacylglycerophosphoethanolamines	Glycerophospholipids	Negative	594.2821@2.47	0.255289	0.624523	0.23898	0.279971	0.19672	0.229759	0.243208	0.240966	0.232506	0.312214	0.236041	0.183172	0.0876982	0.159414	0.196581	0.252768	0.203135	0.24318	4	LMGP02050058
PE(P-20:0_22:6)	Glycerophosphoethanolamines	1-(1Z-alkenyl),2-acylglycerophosphoethanolamines	Glycerophospholipids	Negative	802.5747@15.52	0.245185	0.436307	0.132464	0.189806	0.0826599	0.329267	0.162287	0.155051	0.181898	0.262501	0.14183	0.138454	0.111927	0.136112	0.270735	0.297842	0.204963	0.226798	2	LMGP02030092
PE(O-18:0_16:0)	Glycerophosphoethanolamines	1-alkyl,2-acylglycerophosphoethanolamines	Glycerophospholipids	Negative	704.5568@16.49	0.119484	0.188059	0.0417021	0.0585913	0.0417086	0.306619	0.0671894	0.0779306	0.106967	0.162568	0.0601339	0.0756809	0.154226	0.184032	0.609148	0.552415	0.177485	0.321252	3	LMGP02020094
PE(18:0_19:1)	Glycerophosphoethanolamines	Diacylglycerophosphoethanolamines	Glycerophospholipids	Negative	758.5709@16.28	0.162023	0.328308	0.160531	0.237398	0.0548868	0.272618	0.169389	0.169027	0.143861	0.207866	0.133213	0.163685	0.0570141	0.0789837	0.209665	0.267439	0.114392	0.160473	3	LMGP02010631
PE(P-18:0_20:0)	Glycerophosphoethanolamines	1-(1Z-alkenyl),2-acylglycerophosphoethanolamines	Glycerophospholipids	Negative	758.6077@18.69	0.117947	0.232419	0.063176	0.134148	0.0593416	0.290919	0.0887618	0.143516	0.116415	0.209055	0.0726532	0.12772	0.0611029	0.140631	0.279007	0.515761	0.133724	0.274877	3	LMGP02030052
PE(20:3_22:2)	Glycerophosphoethanolamines	Diacylglycerophosphoethanolamines	Glycerophospholipids	Negative	820.5872@15.67	0.1961	0.345649	0.176535	0.304147	0.0544992	0.244853	0.193212	0.169517	0.121359	0.1905	0.130812	0.153754	0.0349837	0.0427757	0.101908	0.0993475	0.0697957	0.110798	3	LMGP02010930
PE(O-20:0_20:4)	Glycerophosphoethanolamines	1-alkyl,2-acylglycerophosphoethanolamines	Glycerophospholipids	Negative	848.5799@17.06	0.141095	0.19858	0.101882	0.134083	0.0408428	0.222056	0.118869	0.0920089	0.100723	0.160681	0.110519	0.0965825	0.0816455	0.0749719	0.208787	0.229404	0.134809	0.153323	4	LMGP02020083
PE(18:0_22:2)	Glycerophosphoethanolamines	Diacylglycerophosphoethanolamines	Glycerophospholipids	Negative	798.6024@17.06	0.13367	0.210552	0.125961	0.161328	0.0671791	0.233221	0.146229	0.127082	0.111174	0.164634	0.104747	0.125766	0.0465883	0.0469956	0.174291	0.203928	0.0707852	0.084267	4	LMGP02010634
PE(O-20:0_22:6)	Glycerophosphoethanolamines	1-alkyl,2-acylglycerophosphoethanolamines	Glycerophospholipids	Negative	804.5886@15.74	0.194056	0.650846	0.123203	0.163115	0.0560679	0.24056	0.183895	0.076935	0.147173	0.250522	0.077972	0.0584501	0	0	0	0	0	0	2	LMGP02020089
PE(0:0_22:4)	Glycerophosphoethanolamines	Monoacylglycerophosphoethanolamines	Glycerophospholipids	Negative	528.3098@3.11	0.132441	0.327524	0.126807	0.156671	0.0877457	0.125518	0.123365	0.100743	0.107058	0.155003	0.118718	0.101877	0.0278681	0.0402459	0.0560233	0.0693128	0.0642072	0.070936	3	LMGP02050057
PE(P-20:0_0:0)	Glycerophosphoethanolamines	1Z-alkenylglycerophosphoethanolamines	Glycerophospholipids	Negative	492.3461@8.00	0.121447	0.240994	0.0889661	0.147831	0.0413136	0.220675	0.113954	0.103979	0.0902344	0.171196	0.0771432	0.0924125	0.0296259	0.0404279	0.0857188	0.0997612	0.0488137	0.0604452	4	LMGP02070004
PE(24:0_18:1)	Glycerophosphoethanolamines	Diacylglycerophosphoethanolamines	Glycerophospholipids	Negative	828.6496@19.12	0.0799224	0.147873	0.0366046	0.0545234	0.0250387	0.154311	0.0580003	0.0776456	0.0793603	0.102566	0.0506331	0.0574102	0.0524146	0.0900048	0.238314	0.279548	0.0983371	0.167624	3	LMGP02010294
PE(16:1_20:4)	Glycerophosphoethanolamines	Diacylglycerophosphoethanolamines	Glycerophospholipids	Negative	736.4908@11.24	0.0565906	0.0988255	0.125041	0.19334	0.0333459	0.0789755	0.146573	0.0895195	0.0562516	0.0683792	0.109883	0.105715	0.0465471	0.0518853	0.101924	0.136585	0.075844	0.0910709	4	LMGP02011217
PE(16:1_16:1)	Glycerophosphoethanolamines	Diacylglycerophosphoethanolamines	Glycerophospholipids	Negative	686.4768@11.21	0.0634162	0.11395	0.131375	0.148458	0.0231296	0.106435	0.174589	0.120787	0.050702	0.0759194	0.142141	0.11693	0.021043	0.0420651	0.0907613	0.130624	0.0331664	0.0701488	3	LMGP02010354
PE(18:1_20:5)	Glycerophosphoethanolamines	Diacylglycerophosphoethanolamines	Glycerophospholipids	Negative	762.5051@11.81	0.042275	0.0781276	0.0755535	0.153202	0.0125678	0.0555744	0.0702092	0.0659298	0.0442001	0.0278672	0.0383228	0.0785208	0.0772903	0.0822595	0.243194	0.252278	0.100991	0.126706	3	LMGP02011195
PE(O-16:0_20:0)	Glycerophosphoethanolamines	1-alkyl,2-acylglycerophosphoethanolamines	Glycerophospholipids	Negative	732.5893@17.82	0.0457787	0.121852	0.0268639	0.0695274	0.0171857	0.148836	0.0401083	0.0630993	0.0403395	0.109944	0.0328983	0.0384197	0.0399356	0.0863923	0.141652	0.284553	0.0608836	0.209035	3	LMGP02020009
PE(16:0_20:5)	Glycerophosphoethanolamines	Diacylglycerophosphoethanolamines	Glycerophospholipids	Negative	736.4899@11.70	0.0456025	0.0717618	0.069965	0.132587	0.0200772	0.0558735	0.076383	0.0733085	0.0387339	0.04434	0.0539576	0.07175	0.0595161	0.0914506	0.18352	0.210852	0.0742355	0.148492	3	LMGP02011221
PE(16:1_22:6)	Glycerophosphoethanolamines	Diacylglycerophosphoethanolamines	Glycerophospholipids	Negative	760.4916@10.88	0.0741387	0.135592	0.100442	0.167936	0.0241721	0.10418	0.122276	0.0855719	0.0487547	0.071255	0.0786975	0.0813082	0.0358979	0.0403539	0.0983414	0.0945779	0.0570401	0.0699322	4	LMGP02011216
PE(17:0_0:0)	Glycerophosphoethanolamines	Monoacylglycerophosphoethanolamines	Glycerophospholipids	Negative	466.2941@3.93	0.0343532	0.0746292	0.0531359	0.0865446	0.0136615	0.069209	0.0581128	0.0320013	0.0201302	0.0539417	0.0433057	0.0405663	0.0231413	0.0224032	0.0777467	0.0673335	0.0375	0.0435471	4	LMGP02050030
PE(P-16:0_20:1)	Glycerophosphoethanolamines	1-(1Z-alkenyl),2-acylglycerophosphoethanolamines	Glycerophospholipids	Negative	728.5565@19.02	0.0495621	0.0615497	0.0261028	0.0217929	0.029519	0.0514122	0.0263826	0.0146951	0.0469239	0.0386723	0.0183525	0.0139831	0.0296607	0.0307096	0.0624557	0.056407	0.0520854	0.0664305	2	LMGP02030025
PE(20:4_22:6)	Glycerophosphoethanolamines	Diacylglycerophosphoethanolamines	Glycerophospholipids	Negative	810.5079@10.88	0.0287336	0.0721188	0.0492406	0.104799	0.00393311	0.0389305	0.0424499	0.0364838	0.0150585	0.0293613	0.0203557	0.032944	0.0127233	0.0161286	0.0266839	0.0239666	0.0178896	0.0269521	4	LMGP02010961
PE(O-18:0_0:0)	Glycerophosphoethanolamines	Monoalkylglycerophosphoethanolamines	Glycerophospholipids	Negative	466.3311@5.87	0.00810888	0.0261597	0.0079363	0.00951356	0	0.0394686	0.00650192	0.00626815	0	0.023709	0.0064535	0.00780924	0.0170533	0.0190255	0.116356	0.0526356	0.0265087	0.0296718	2	LMGP02060003
PE(P-18:0_22:0)	Glycerophosphoethanolamines	1-(1Z-alkenyl),2-acylglycerophosphoethanolamines	Glycerophospholipids	Negative	786.6389@19.51	0.00973149	0.0141876	0	0.00681979	0	0.0248668	0.00670759	0.00903715	0.00737499	0.0158675	0	0.00798638	0	0.00970659	0.0220538	0.0454859	0.00849918	0.0206337	3	LMGP02030058
PG(18:1_18:1)	Glycerophosphoglycerols	Monoacylglycerophosphomonoradylglycerols	Glycerophospholipids	Negative	773.5341@12.19	8.00472	12.6365	9.73602	16.6117	2.68269	15.946	17.0193	8.70666	6.67833	11.0968	9.69376	6.90645	3.00961	2.63605	22.2149	12.9378	4.97401	5.57981	3	LMGP04100003
PG(18:1_22:6)	Glycerophosphoglycerols	Diacylglycerophosphoglycerols	Glycerophospholipids	Negative	887.5059@10.62	3.11794	5.02865	3.82264	4.77394	0.799801	3.21333	3.93139	2.14058	2.14752	2.63493	3.42627	2.02785	1.09101	0.677308	2.39708	1.35411	1.53679	0.966537	3	LMGP04010043
PG(16:0_18:1)	Glycerophosphoglycerols	Diacylglycerophosphoglycerols	Glycerophospholipids	Negative	747.5189@12.18	0.764475	1.62146	0.661778	1.63111	0.209667	1.78769	1.3466	0.945484	0.672244	1.13875	0.801547	0.79298	0.277227	0.564659	3.01686	3.05683	0.543336	1.21502	4	LMGP04010008
PG(18:1_20:4)	Glycerophosphoglycerols	Diacylglycerophosphoglycerols	Glycerophospholipids	Negative	795.5178@10.92	0.716036	2.02451	1.32062	1.69138	0.192243	1.18737	1.35559	0.785847	0.507706	1.02056	1.24628	0.797964	0.162315	0.13414	0.405762	0.340241	0.266313	0.215876	3	LMGP04010879
PG(18:1_18:2)	Glycerophosphoglycerols	Diacylglycerophosphoglycerols	Glycerophospholipids	Negative	771.5184@11.25	0.786817	1.34762	1.09027	1.35526	0.295336	1.09374	1.52676	0.770046	0.721053	0.922757	1.2458	0.727113	0.258097	0.182714	0.813508	0.561277	0.403744	0.267945	3	LMGP04010960
PG(16:1_18:1)	Glycerophosphoglycerols	Diacylglycerophosphoglycerols	Glycerophospholipids	Negative	745.5033@10.82	0.585419	0.827257	0.904794	0.960209	0.276624	0.902042	1.46085	0.649293	0.660033	0.70098	1.26501	0.684655	0.236253	0.202897	0.878959	0.695047	0.391443	0.273069	4	LMGP04010902
PG(18:1_22:4)	Glycerophosphoglycerols	Diacylglycerophosphoglycerols	Glycerophospholipids	Negative	823.5489@12.05	0.495373	1.07719	0.600241	1.00418	0.0859635	0.665844	0.676614	0.43524	0.334397	0.529734	0.497593	0.441695	0.0845087	0.0761685	0.443721	0.325103	0.217293	0.179456	3	LMGP04010339
LPG(18:1_0:0)	Glycerophosphoglycerols	Monoacylglycerophosphoglycerols	Glycerophospholipids	Negative	577.2762@2.84	0.389694	0.427492	0.557405	0.594377	0.140997	0.542244	0.729097	0.39119	0.305393	0.467412	0.627302	0.510459	0.150344	0.0785806	0.500303	0.273026	0.193917	0.103213	4	LMGP04050006
PG(22:6_22:6)	Glycerophosphoglycerols	Diacylglycerophosphoglycerols	Glycerophospholipids	Negative	933.4905@9.15	0.599414	1.04682	0.777147	1.04452	0.0816907	0.347864	0.525002	0.302122	0.237692	0.354901	0.44724	0.324854	0.157185	0.0810164	0.15457	0.0818377	0.169051	0.161779	3	LMGP04010977
PG(16:1_18:1)	Glycerophosphoglycerols	Monoacylglycerophosphomonoradylglycerols	Glycerophospholipids	Negative	813.4914@10.84	0.224905	0.436107	0.397565	0.622023	0.117291	0.418332	0.590725	0.328084	0.228629	0.285879	0.477621	0.312113	0.114675	0.113216	0.324689	0.376463	0.168606	0.189353	3	LMGP04100004
PG(18:2_22:6)	Glycerophosphoglycerols	Diacylglycerophosphoglycerols	Glycerophospholipids	Negative	817.5029@9.67	0.273822	0.672828	0.492174	0.622205	0.0435528	0.295144	0.411033	0.255873	0.161637	0.243475	0.348679	0.245492	0.041667	0.0348073	0.0749583	0.0532134	0.0729429	0.0517839	3	LMGP04010045
PG(17:0_16:0)	Glycerophosphoglycerols	Diacylglycerophosphoglycerols	Glycerophospholipids	Negative	803.5084@4.98	0.412442	0.579494	0.447651	0.465768	0.443022	0.193709	0.233281	0.234022	0.138327	0.145123	0.133276	0.111416	0.0510019	0.142488	0.0968086	0.104951	0.0915373	0.186087	3	LMGP04010229
PG(20:4_22:6)	Glycerophosphoglycerols	Diacylglycerophosphoglycerols	Glycerophospholipids	Negative	841.5029@9.41	0.232996	0.77867	0.510613	0.693066	0.0266953	0.287148	0.346338	0.221439	0.104799	0.259259	0.289455	0.226964	0.0255018	0.0173745	0.032954	0.0390735	0.0369117	0.0434284	3	LMGP04010044
PG(16:1_22:6)	Glycerophosphoglycerols	Diacylglycerophosphoglycerols	Glycerophospholipids	Negative	791.4872@9.26	0.200052	0.351552	0.421335	0.469605	0.0514302	0.206266	0.409202	0.235943	0.132589	0.182435	0.354397	0.216152	0.0503425	0.0420447	0.109404	0.0871611	0.093298	0.0741089	3	LMGP04010898
PG(16:0_22:6)	Glycerophosphoglycerols	Diacylglycerophosphoglycerols	Glycerophospholipids	Negative	793.5031@10.46	0.193501	0.386247	0.247829	0.375884	0.0584326	0.276637	0.298646	0.195641	0.143331	0.185635	0.282435	0.201001	0.0824184	0.0877731	0.182528	0.17122	0.125614	0.145141	3	LMGP04010041
PG(16:1_22:1)	Glycerophosphoglycerols	Diacylglycerophosphoglycerols	Glycerophospholipids	Negative	869.5556@12.33	0.283872	0.332664	0.192017	0.241056	0.10864	0.242659	0.229765	0.128106	0.192212	0.18625	0.161533	0.0826017	0.126807	0.101395	0.326601	0.209999	0.191858	0.144662	2	LMGP04010223
PG(18:1_20:3)	Glycerophosphoglycerols	Diacylglycerophosphoglycerols	Glycerophospholipids	Negative	797.5337@12.05	0.155719	0.412038	0.174168	0.397691	0.0262808	0.316733	0.277045	0.197174	0.139607	0.206216	0.248864	0.198036	0.0340496	0.0319631	0.229769	0.158821	0.102264	0.0694076	3	LMGP04010335
PG(20:3_22:6)	Glycerophosphoglycerols	Diacylglycerophosphoglycerols	Glycerophospholipids	Negative	843.5177@10.01	0.220482	0.564162	0.404833	0.455068	0.0325125	0.194058	0.297013	0.153565	0.0771656	0.186919	0.241394	0.156443	0.0280121	0.00578292	0.0401862	0.0229819	0.0304097	0.031519	3	LMGP04010619
PG(19:0_18:0)	Glycerophosphoglycerols	Diacylglycerophosphoglycerols	Glycerophospholipids	Negative	791.5836@7.20	0.25599	0.251076	0.285975	0.242067	0.280775	0.164591	0.116097	0.2124	0.13686	0.133094	0.13304	0.139308	0.0713331	0.169753	0.124691	0.0682555	0.11775	0.214153	3	LMGP04010869
PG(18:0_22:6)	Glycerophosphoglycerols	Diacylglycerophosphoglycerols	Glycerophospholipids	Negative	821.5338@12.15	0.132908	0.36655	0.097531	0.373064	0.0185184	0.195181	0.124492	0.14812	0.0913433	0.182257	0.0912461	0.1269	0.0641715	0.120744	0.309984	0.222014	0.0756114	0.173996	3	LMGP04010040
PG(17:1_18:1)	Glycerophosphoglycerols	Diacylglycerophosphoglycerols	Glycerophospholipids	Negative	759.5192@11.49	0.151764	0.194981	0.196178	0.160516	0.0541885	0.210586	0.333305	0.0903463	0.15704	0.144341	0.256711	0.0964163	0.0385096	0.0282713	0.218026	0.107378	0.0915477	0.0385623	4	LMGP04010259
PG(20:2_22:6)	Glycerophosphoglycerols	Diacylglycerophosphoglycerols	Glycerophospholipids	Negative	845.5331@10.90	0.177363	0.366522	0.25179	0.257273	0.0265042	0.147234	0.226702	0.115262	0.0843987	0.117629	0.190096	0.111728	0.0349054	0.00596111	0.0658963	0.0380924	0.0476848	0.0308026	4	LMGP04010588
PG(18:1_20:3)	Glycerophosphoglycerols	Diacylglycerophosphoglycerols	Glycerophospholipids	Negative	797.5337@11.92	0.14038	0.297277	0.151671	0.189644	0.0406574	0.246945	0.194137	0.123723	0.0579092	0.149304	0.136975	0.126577	0.033048	0.0265175	0.0969284	0.127231	0.0597562	0.0380553	3	LMGP04010335
PG(16:0_16:1)	Glycerophosphoglycerols	Diacylglycerophosphoglycerols	Glycerophospholipids	Negative	719.4877@10.60	0.0708695	0.128164	0.110047	0.13856	0.0330527	0.139979	0.184565	0.0994945	0.0838098	0.108215	0.146202	0.0962611	0.0375027	0.0530128	0.18242	0.233633	0.087033	0.0805195	4	LMGP04010910
PG(18:1_18:3)	Glycerophosphoglycerols	Diacylglycerophosphoglycerols	Glycerophospholipids	Negative	769.5030@10.73	0.0834468	0.176964	0.177231	0.19019	0.0250171	0.148372	0.196953	0.104957	0.0730839	0.124826	0.153693	0.106118	0.0189935	0.0121803	0.0468779	0.0595677	0.0415409	0.0409608	3	LMGP04010330
LPG(22:6_0:0)	Glycerophosphoglycerols	Monoacylglycerophosphoglycerols	Glycerophospholipids	Negative	555.2733@2.04	0.118757	0.127891	0.189133	0.238597	0.0197573	0.0803462	0.165245	0.100116	0.0601848	0.0910329	0.156894	0.12483	0.0246499	0.0114689	0.0287596	0.0148734	0.0292268	0.0131111	4	LMGP04050016
PG(22:4_22:6)	Glycerophosphoglycerols	Diacylglycerophosphoglycerols	Glycerophospholipids	Negative	869.5336@10.41	0.154174	0.283404	0.180146	0.2292	0.0168386	0.0959274	0.121097	0.0618841	0.0653881	0.0834718	0.0968048	0.0761568	0.0130701	0	0.026631	0.0133864	0.0228817	0.0174808	3	LMGP04010978
PG(18:3_20:0)	Glycerophosphoglycerols	Diacylglycerophosphoglycerols	Glycerophospholipids	Negative	867.5391@11.88	0.105883	0.191851	0.0543986	0.0808749	0.0444362	0.153708	0.059195	0.0375495	0.0753167	0.108222	0.0427879	0.0461668	0.0438063	0.0239079	0.131737	0.0894681	0.071624	0.0522707	2	LMGP04010385
PG(16:1_20:4)	Glycerophosphoglycerols	Diacylglycerophosphoglycerols	Glycerophospholipids	Negative	767.4873@9.58	0.0409465	0.144821	0.13666	0.15948	0	0.0832932	0.13252	0.0922793	0.029067	0.0761624	0.12446	0.0780015	0.00573334	0.00537143	0.0146195	0.0205239	0.00476632	0.0100199	3	LMGP04010899
PG(16:1_18:2)	Glycerophosphoglycerols	Diacylglycerophosphoglycerols	Glycerophospholipids	Negative	743.4873@9.97	0.0480789	0.085153	0.108496	0.122108	0.0154801	0.0762047	0.12856	0.0779019	0.0470169	0.0500527	0.132333	0.0711734	0.010499	0.00835855	0.0333147	0.0371112	0.0186418	0.0204154	3	LMGP04010901
PG(17:1_22:6)	Glycerophosphoglycerols	Diacylglycerophosphoglycerols	Glycerophospholipids	Negative	805.5022@9.96	0.0589455	0.0966399	0.092909	0.109157	0	0.0526303	0.0790814	0.0426259	0.0328099	0.0529106	0.0653717	0.0417749	0	0.00639613	0.016754	0.0163841	0.0200931	0	3	LMGP04010277
PG(20:5_22:6)	Glycerophosphoglycerols	Diacylglycerophosphoglycerols	Glycerophospholipids	Negative	839.4875@8.61	0.0400256	0.0731007	0.0538797	0.0681563	0	0.0185535	0.0407948	0.0285097	0.0110556	0.0224347	0.0312067	0.0143216	0	0	0	0	0	0	3	LMGP04010856
LPG(16:1_0:0)	Glycerophosphoglycerols	Monoacylglycerophosphoglycerols	Glycerophospholipids	Negative	481.2576@2.01	0.0169414	0.0193994	0.0319447	0.0349376	0.00207333	0.0254654	0.0593841	0.0257166	0.0109833	0.0229835	0.0497029	0.0489984	0.00455079	0.00655435	0.0195119	0.0143137	0.00673819	0	4	LMGP04050013
LPG(20:4_0:0)	Glycerophosphoglycerols	Monoacylglycerophosphoglycerols	Glycerophospholipids	Negative	531.2733@2.14	0.0175081	0.0359306	0.0416905	0.0636683	0	0.0273028	0.0435689	0.0293318	0.00970387	0.0274277	0.0361655	0.0346355	0.00332006	0	0	0.0017953	0	0	4	LMGP04050010
CL(16:1_18:1_18:1_18:1)	Glycerophosphoglycerophosphoglycerols	Diacylglycerophosphoglycerophosphodiradylglycerols	Glycerophospholipids	Negative	1427.9951@20.70	0.179886	0.232808	0.0947037	0.141157	0.0728411	0.291744	0.234553	0.069451	0.13105	0.105878	0.0890964	0.0362184	0.0576647	0.0507283	0.248362	0.151141	0.109773	0.137423	3
CL(16:1_18:1_18:1_18:2)	Glycerophosphoglycerophosphoglycerols	Diacylglycerophosphoglycerophosphodiradylglycerols	Glycerophospholipids	Negative	1425.9800@20.35	0.180833	0.259135	0.0524364	0.086686	0.0904422	0.287404	0.114091	0.0308875	0.119362	0.0878921	0.0266241	0.0149229	0.0647257	0.0691447	0.321158	0.189245	0.111816	0.152288	3
CL(18:1_18:1_18:1_18:2)	Glycerophosphoglycerophosphoglycerols	Diacylglycerophosphoglycerophosphodiradylglycerols	Glycerophospholipids	Negative	1454.0096@20.74	0.171855	0.271595	0.060163	0.117008	0.0922306	0.256785	0.113887	0.0427187	0.104865	0.114707	0.0398302	0.0164964	0.068733	0.0398387	0.260804	0.169365	0.132231	0.161573	3	LMGP12010526
CL(18:1_18:2_18:1_18:2)	Glycerophosphoglycerophosphoglycerols	Diacylglycerophosphoglycerophosphodiradylglycerols	Glycerophospholipids	Negative	1451.9940@20.47	0.15385	0.240355	0.0438895	0.0915649	0.0744285	0.213454	0.0962765	0.0174794	0.0815141	0.0932865	0.0221587	0	0.062584	0.0438499	0.28048	0.160722	0.102372	0.164916	4	LMGP12010562
CL(16:1_18:1_16:1_18:1)	Glycerophosphoglycerophosphoglycerols	Diacylglycerophosphoglycerophosphodiradylglycerols	Glycerophospholipids	Negative	1399.9648@20.29	0.0895488	0.128107	0.042409	0.0770146	0.0580261	0.13368	0.110995	0.0184278	0.0583532	0.0419372	0.0388073	0.0100996	0.0391004	0.028167	0.169847	0.103419	0.0482952	0.0642373	4
CL(18:1_18:1_18:1_18:1)	Glycerophosphoglycerophosphoglycerols	Diacylglycerophosphoglycerophosphodiradylglycerols	Glycerophospholipids	Negative	1456.0267@21.06	0.0868737	0.130872	0.0630824	0.097889	0.0421575	0.13384	0.130638	0.0336879	0.0568031	0.0547681	0.0474123	0.0235401	0.0162336	0.0140615	0.0938239	0.0733093	0.0367895	0.0529523	4	LMGP12010525
CL(16:0_18:1_18:1_18:1)	Glycerophosphoglycerophosphoglycerols	Diacylglycerophosphoglycerophosphodiradylglycerols	Glycerophospholipids	Negative	1430.0106@21.06	0.0875634	0.133026	0.0790959	0.108595	0.0417676	0.118465	0.148184	0.0496326	0.0407838	0.0319911	0.0477389	0.0259534	0.0161947	0.0146824	0.0778482	0.056293	0.0262418	0.0472218	3	LMGP12010093
CL(16:1_18:1_16:1_22:4)	Glycerophosphoglycerophosphoglycerols	Diacylglycerophosphoglycerophosphodiradylglycerols	Glycerophospholipids	Negative	1449.9779@20.70	0.0603402	0.0968897	0.0256787	0.0450537	0.0213389	0.100579	0.0885504	0.0293441	0.0369509	0.0301294	0.0256592	0.0151075	0.01687	0.00589315	0.0822248	0.0567085	0.0410488	0.0475304	3
CL(16:1_18:1_18:1_16:0)	Glycerophosphoglycerophosphoglycerols	Diacylglycerophosphoglycerophosphodiradylglycerols	Glycerophospholipids	Negative	1401.9807@20.68	0.0515588	0.0763705	0.0401638	0.0736344	0.0196997	0.0848449	0.0987934	0.0326768	0.0254487	0.0244969	0.0356913	0.0202372	0.015969	0.00879647	0.0580349	0.0453987	0.0306564	0.045894	3
CL(18:1_18:2_18:2_18:2)	Glycerophosphoglycerophosphoglycerols	Diacylglycerophosphoglycerophosphodiradylglycerols	Glycerophospholipids	Negative	1449.9771@20.22	0.0527102	0.103483	0.0146357	0.0203321	0	0.0950876	0.0331835	0.0155495	0.0318902	0.0282578	0	0	0.0134105	0	0.119409	0.0749488	0.0342201	0.0582013	3	LMGP12010568
CL(16:1_18:1_18:2_20:4)	Glycerophosphoglycerophosphoglycerols	Diacylglycerophosphoglycerophosphodiradylglycerols	Glycerophospholipids	Negative	1447.9628@20.34	0.0479344	0.0694488	0	0.0235059	0.0331737	0.0921367	0.0331236	0.00965619	0.0342419	0.0328742	0	0	0.0222038	0.0205161	0.109793	0.0637236	0.0406002	0.0529408	3
CL(18:1_18:2_18:1_20:4)	Glycerophosphoglycerophosphoglycerols	Diacylglycerophosphoglycerophosphodiradylglycerols	Glycerophospholipids	Negative	1475.9931@20.74	0.0553343	0.119312	0	0.0326761	0.0203942	0.069468	0.0361594	0.00918286	0.0272435	0.0265347	0.00995895	0	0.0219452	0.010304	0.0981682	0.0510189	0.0357157	0.0561785	3	LMGP12010564
CL(16:1_18:2_18:2_18:1)	Glycerophosphoglycerophosphoglycerols	Diacylglycerophosphoglycerophosphodiradylglycerols	Glycerophospholipids	Negative	1423.9640@20.04	0.0576568	0.0857666	0	0.0124952	0.00757287	0.0688278	0.0374517	0	0.0287461	0.0270712	0	0	0.0187024	0	0.124651	0.0749006	0.0274664	0.0518346	3
CL(18:0_20:4_18:1_18:2)	Glycerophosphoglycerophosphoglycerols	Diacylglycerophosphoglycerophosphodiradylglycerols	Glycerophospholipids	Negative	1478.0074@20.67	0.0460386	0.0828846	0.0169151	0.0390981	0	0.067377	0.0365439	0	0.0161039	0.0215424	0	0	0.0113033	0.0120911	0.0891381	0.0586496	0.0337369	0.0382304	3	LMGP12010418
CL(16:0_18:1_16:0_18:1)	Glycerophosphoglycerophosphoglycerols	Diacylglycerophosphoglycerophosphodiradylglycerols	Glycerophospholipids	Negative	1403.9953@21.05	0.0265196	0.0694547	0.0136058	0.0312833	0	0.0563683	0.0454531	0	0.0161599	0.0193008	0	0.00771385	0.0202223	0.0329425	0.0453027	0.0592406	0.0343068	0.072327	4	LMGP12010006
CL(18:1_18:2_18:2_20:4)	Glycerophosphoglycerophosphoglycerols	Diacylglycerophosphoglycerophosphodiradylglycerols	Glycerophospholipids	Negative	1473.9782@20.42	0.0421465	0.0663454	0	0	0.0230896	0.0640062	0.00886125	0	0.0137114	0.0244121	0	0	0.0172365	0.0121368	0.0800186	0.0488553	0.0250717	0.0436728	3	LMGP12010570
CL(18:1_16:1_18:2_16:1)	Glycerophosphoglycerophosphoglycerols	Diacylglycerophosphoglycerophosphodiradylglycerols	Glycerophospholipids	Negative	1397.9490@19.90	0.0326461	0.0578171	0.00932585	0.0189384	0.0203362	0.0515974	0.021115	0	0.0181734	0.0158326	0	0	0.00832478	0.00995728	0.0779809	0.0506264	0.0236919	0.0222629	3
CL(16:1_18:1_16:1_20:4)	Glycerophosphoglycerophosphoglycerols	Diacylglycerophosphoglycerophosphodiradylglycerols	Glycerophospholipids	Negative	1421.9475@20.31	0.0189475	0.0386653	0.00909924	0.0207494	0.011246	0.0437298	0.0289823	0	0.0142994	0.00805104	0.00860532	0	0.00811829	0	0.057859	0.0373946	0.0125863	0.0229653	3
CL(18:1_16:1_18:2_14:0)	Glycerophosphoglycerophosphoglycerols	Diacylglycerophosphoglycerophosphodiradylglycerols	Glycerophospholipids	Negative	1371.9335@19.84	0	0.013027	0	0	0	0.0231291	0.00567567	0	0.00833309	0	0	0	0	0	0.0413981	0.0257995	0	0	3
PI(18:0_20:4)	Glycerophosphoinositols	Diacylglycerophosphoinositols	Glycerophospholipids	Negative	885.5511@12.99	13.8395	10.9063	8.46842	10.2644	6.29403	8.60328	10.8527	4.75842	11.9001	6.11649	8.01683	4.81979	11.4654	9.92737	26.8321	20.117	16.7611	12.4367	4	LMGP06010010
PI(18:1_18:1)	Glycerophosphoinositols	Diacylglycerophosphoinositols	Glycerophospholipids	Negative	929.5377@12.87	5.85168	11.6434	4.49954	6.77222	3.48998	10.2194	6.9816	4.15357	6.24053	8.16186	5.24847	3.77984	2.66652	3.07479	7.24301	8.67703	4.19698	4.30232	4
PI(18:1_20:4)	Glycerophosphoinositols	Diacylglycerophosphoinositols	Glycerophospholipids	Negative	883.5338@11.54	5.98155	5.13495	4.17624	5.10949	2.33899	3.67822	5.5674	2.18118	4.39311	2.84362	3.81754	2.24328	2.40009	1.7992	4.93781	4.86569	3.62186	3.03917	4	LMGP06010849
PI(18:0_18:1)	Glycerophosphoinositols	Diacylglycerophosphoinositols	Glycerophospholipids	Negative	931.5538@14.29	2.49538	6.88506	1.73708	3.32619	1.32153	7.50411	2.6777	2.22763	2.06081	5.91104	2.04762	1.81502	1.85749	3.66264	4.76557	8.1879	3.11521	5.96451	4	LMGP06010957
PI(18:0_20:3)	Glycerophosphoinositols	Diacylglycerophosphoinositols	Glycerophospholipids	Negative	887.5655@14.06	1.48854	1.10183	1.33722	1.04138	0.935239	1.21883	2.42466	0.647768	1.57064	0.724629	1.61551	0.673299	1.25	0.900551	3.71273	2.25113	1.68943	1.23758	4	LMGP06010855
PI(18:0_20:3)	Glycerophosphoinositols	Diacylglycerophosphoinositols	Glycerophospholipids	Negative	887.5656@13.56	1.32831	1.89594	0.957126	1.12879	0.785042	1.99981	1.25912	0.607408	1.31277	1.50533	0.993909	0.688176	0.9939	0.972501	2.17299	2.1222	1.25806	1.2938	4	LMGP06010855
PI(16:0_20:4)	Glycerophosphoinositols	Diacylglycerophosphoinositols	Glycerophospholipids	Negative	857.5191@11.43	1.38411	1.39214	1.10791	1.6178	0.530478	1.04914	1.33147	0.68868	1.08888	0.770662	0.955779	0.714329	0.762036	0.883106	1.73696	2.05917	1.21168	1.40167	4	LMGP06010958
PI(18:0_22:5)	Glycerophosphoinositols	Diacylglycerophosphoinositols	Glycerophospholipids	Negative	911.5657@13.05	1.20319	2.35867	0.704899	1.14217	0.445011	1.65458	0.857767	0.484332	0.906728	1.15384	0.674996	0.433115	0.514293	0.533785	1.56819	1.32066	0.756747	0.7632	4
PI(16:1_18:1)	Glycerophosphoinositols	Diacylglycerophosphoinositols	Glycerophospholipids	Negative	833.5186@11.41	0.78281	1.57386	0.899358	1.537	0.383565	1.48467	1.29993	0.875754	0.729041	1.15077	0.943458	0.858447	0.316737	0.498989	0.825817	1.44585	0.547348	0.798691	4	LMGP06010873
PI(18:0_22:6)	Glycerophosphoinositols	Diacylglycerophosphoinositols	Glycerophospholipids	Negative	909.5508@12.63	0.540627	1.42893	0.466879	0.722901	0.306295	1.07312	0.631335	0.382276	0.539774	0.823641	0.452562	0.279256	0.270877	0.316705	0.664975	0.725477	0.409893	0.486162	3	LMGP06010012
PI(18:0_20:2)	Glycerophosphoinositols	Diacylglycerophosphoinositols	Glycerophospholipids	Negative	889.5818@14.52	0.420301	0.967607	0.277315	0.386185	0.275442	1.05877	0.416052	0.238999	0.418183	0.736992	0.335711	0.213707	0.283324	0.262614	0.997639	0.964912	0.422926	0.412392	4	LMGP06010934
PI(18:0_22:4)	Glycerophosphoinositols	Diacylglycerophosphoinositols	Glycerophospholipids	Negative	913.5819@13.99	0.537041	1.74927	0.316217	0.445861	0.239829	1.09821	0.43911	0.212139	0.43134	0.870879	0.315436	0.198902	0.175946	0.187329	0.501665	0.382886	0.287923	0.289536	4	LMGP06010853
PI(18:0_0:0)	Glycerophosphoinositols	Monoacylglycerophosphoinositols	Glycerophospholipids	Negative	599.3208@3.90	0.438651	0.77107	0.123718	0.391426	0.0922015	1.53735	0.260457	0.17853	0.186942	1.30651	0.154875	0.285369	0.196244	0.32569	0.765205	0.89556	0.25304	0.301135	4	LMGP06050004
PI(18:1_20:5)	Glycerophosphoinositols	Diacylglycerophosphoinositols	Glycerophospholipids	Negative	881.5216@10.64	0.296911	0.501594	0.329808	0.645647	0.12572	0.382446	0.336431	0.417553	0.251997	0.316337	0.289436	0.346261	0.167038	0.213187	0.357214	0.511612	0.235754	0.351533	4	LMGP06010848
PI(18:1_22:5)	Glycerophosphoinositols	Diacylglycerophosphoinositols	Glycerophospholipids	Negative	909.5504@11.62	0.470466	0.835486	0.404772	0.518183	0.148721	0.510928	0.420038	0.189565	0.312196	0.393796	0.307685	0.207392	0.091577	0.100302	0.22369	0.212019	0.151895	0.162406	4
PI(18:1_22:6)	Glycerophosphoinositols	Diacylglycerophosphoinositols	Glycerophospholipids	Negative	907.5348@11.20	0.309283	0.749537	0.281142	0.5091	0.11132	0.455324	0.301647	0.188649	0.229994	0.367862	0.205824	0.180656	0.0606647	0.0547993	0.151773	0.177311	0.0835672	0.101774	4	LMGP06010013
PI(16:0_22:6)	Glycerophosphoinositols	Diacylglycerophosphoinositols	Glycerophospholipids	Negative	881.5215@11.07	0.259697	0.550181	0.237428	0.378599	0.0999773	0.379871	0.262954	0.151703	0.190501	0.290542	0.18048	0.165404	0.0682575	0.117519	0.202885	0.252988	0.131429	0.175113	3	LMGP06010011
PI(17:0_20:4)	Glycerophosphoinositols	Diacylglycerophosphoinositols	Glycerophospholipids	Negative	871.5334@12.20	0.305278	0.25614	0.312664	0.388396	0.124547	0.206811	0.373833	0.153496	0.251879	0.152032	0.215427	0.158207	0.110867	0.106545	0.277668	0.280628	0.153127	0.21081	4	LMGP06010004
PI(18:3_22:0)	Glycerophosphoinositols	Diacylglycerophosphoinositols	Glycerophospholipids	Negative	915.5987@8.46	0.51163	0.512064	0.532532	0.64682	0.440789	0.182637	0.160541	0.138753	0.0930174	0.0785227	0.0879673	0.0542423	0.0438878	0.0515003	0.0617665	0.0511427	0.0542872	0.0692313	3	LMGP06010360
PI(18:1_0:0)	Glycerophosphoinositols	Monoacylglycerophosphoinositols	Glycerophospholipids	Negative	597.3052@2.73	0.210344	0.244018	0.0822761	0.163714	0.0412778	0.508359	0.19314	0.0789568	0.0910144	0.383257	0.151534	0.143768	0.0891393	0.0648773	0.392803	0.209895	0.101242	0.064885	4	LMGP06050005
PI(18:3_22:0)	Glycerophosphoinositols	Diacylglycerophosphoinositols	Glycerophospholipids	Negative	915.5993@10.84	0.372561	0.387513	0.33036	0.43338	0.26789	0.111488	0.0950348	0.0745707	0.0533379	0.046125	0.0493097	0.0420463	0.0235957	0.023694	0.0293054	0.0350499	0.0278244	0.0390569	3	LMGP06010360
PI(18:0_22:3)	Glycerophosphoinositols	Diacylglycerophosphoinositols	Glycerophospholipids	Negative	915.5974@15.06	0.119107	0.384612	0.0648345	0.0813953	0.0441614	0.287029	0.101276	0.0435341	0.0773852	0.235145	0.0674616	0.0335679	0.0461834	0.033987	0.137536	0.126625	0.0693408	0.0751067	4
PI(18:3_22:1)	Glycerophosphoinositols	Diacylglycerophosphoinositols	Glycerophospholipids	Negative	913.5840@8.49	0.215565	0.213975	0.216221	0.228334	0.208535	0.0818574	0.0576647	0.0516499	0.0407548	0.028584	0.034791	0.0239445	0.01545	0.0216553	0.0143177	0.0217899	0.0120916	0.0285014	3	LMGP06010361
PI(20:3_0:0)	Glycerophosphoinositols	Monoacylglycerophosphoinositols	Glycerophospholipids	Negative	621.3047@2.49	0.0635846	0.0359254	0.0245275	0.036125	0.00747313	0.0722134	0.0729131	0.0110527	0.0287736	0.0481873	0.0506171	0.0250502	0.0380944	0.00757727	0.150936	0.0515139	0.0259789	0.0026503	4	LMGP06050021
PI(16:0_0:0)	Glycerophosphoinositols	Monoacylglycerophosphoinositols	Glycerophospholipids	Negative	571.2897@2.54	0.0413369	0.0642767	0.0104629	0.0362893	0.00494755	0.134338	0.0323019	0.019492	0.0166751	0.102092	0.0195575	0.0417825	0.0134686	0.0216285	0.0593376	0.0796244	0.013635	0.019613	4	LMGP06050002
PS(18:0_18:1)	Glycerophosphoserines	Diacylglycerophosphoserines	Glycerophospholipids	Negative	788.5451@14.54	30.9007	54.0361	29.7512	41.7294	13.5383	56.3209	29.4839	36.2213	22.9696	46.32	26.2861	36.9787	18.4796	29.2909	54.3326	70.1328	27.3347	42.6411	4	LMGP03010025
PS(18:0_22:5)	Glycerophosphoserines	Diacylglycerophosphoserines	Glycerophospholipids	Negative	836.5440@13.27	13.1464	21.4173	12.6339	16.2223	4.50663	18.2735	10.2616	11.0185	8.38044	14.9373	8.40346	12.0863	6.14568	9.53649	14.528	18.0953	10.3586	15.6522	4
PS(18:0_22:6)	Glycerophosphoserines	Diacylglycerophosphoserines	Glycerophospholipids	Negative	834.5298@12.83	12.6699	19.6108	10.3138	14.1499	4.42961	16.123	8.89309	10.9443	8.34903	14.3656	8.17742	10.93	6.79465	10.3834	17.5733	22.1791	10.6828	15.4969	4	LMGP03010040
PS(16:0_18:1)	Glycerophosphoserines	Diacylglycerophosphoserines	Glycerophospholipids	Negative	760.5132@13.00	7.06232	13.2851	9.66504	15.4595	3.26448	14.7374	10.0831	13.0687	5.51616	11.5657	8.6902	13.8164	4.45429	7.94007	11.4501	17.2354	6.40885	10.0373	4	LMGP03010007
PS(18:1_18:1)	Glycerophosphoserines	Diacylglycerophosphoserines	Glycerophospholipids	Negative	786.5287@13.38	4.40773	7.08311	4.21377	5.99457	2.06871	8.51649	4.25438	5.09195	3.57297	6.70542	3.45801	5.44485	1.94639	3.58497	5.71082	7.66659	2.92473	5.13996	4	LMGP03010030
PS(18:0_22:4)	Glycerophosphoserines	Diacylglycerophosphoserines	Glycerophospholipids	Negative	838.5587@14.22	6.00293	10.3146	5.71021	7.12215	1.93731	7.74892	4.46945	5.09682	3.61358	6.99915	4.08538	4.86401	1.34539	2.25617	3.58445	4.87437	2.671	4.4955	4	LMGP03010883
PS(18:0_20:3)	Glycerophosphoserines	Diacylglycerophosphoserines	Glycerophospholipids	Negative	812.5427@13.79	4.31363	5.90984	4.15684	5.60769	1.59776	5.63538	3.88661	4.58749	2.91701	5.25849	3.37101	4.72635	2.35311	3.90777	6.41312	7.90202	3.46013	5.59248	4	LMGP03010885
PS(18:0_20:4)	Glycerophosphoserines	Diacylglycerophosphoserines	Glycerophospholipids	Negative	810.5291@13.20	4.04843	7.27585	4.5015	7.28894	1.26413	6.53429	3.55716	5.42327	2.37715	5.22563	3.0109	5.85158	1.7552	3.41619	4.5014	7.37968	2.55484	5.03475	4	LMGP03010039
PS(18:1_20:3)	Glycerophosphoserines	Diacylglycerophosphoserines	Glycerophospholipids	Negative	878.5142@14.52	3.42522	4.73891	4.16291	4.6469	2.38901	4.90235	3.61387	4.49384	3.41596	4.62677	3.89708	4.95863	2.80145	4.21314	5.37419	5.81268	3.51989	4.8052	3	LMGP03010335
PS(20:3_22:6)	Glycerophosphoserines	Diacylglycerophosphoserines	Glycerophospholipids	Negative	856.5112@12.83	3.43237	4.06837	2.98428	3.48418	1.81131	4.0545	2.64981	3.38924	2.87093	3.87571	2.54851	3.54839	2.19333	3.76143	4.36519	4.93695	3.07328	4.23602	3	LMGP03010619
PS(18:1_18:1)	Glycerophosphoserines	Diacylglycerophosphoserines	Glycerophospholipids	Negative	786.5288@13.09	2.61803	4.8925	2.73821	4.43386	0.997031	4.65041	3.11212	3.48774	1.93274	3.60394	2.57292	3.81926	1.37892	1.93227	3.94331	5.23519	1.9053	2.17227	4	LMGP03010030
PS(20:4_22:4)	Glycerophosphoserines	Diacylglycerophosphoserines	Glycerophospholipids	Negative	926.5144@13.27	3.16133	3.77147	2.96552	3.63087	1.23187	3.45929	2.41491	2.92212	2.14812	3.2767	2.01705	2.8821	1.45558	2.5874	3.1779	3.63443	2.90927	3.41798	3	LMGP03010647
PS(16:0_18:0)	Glycerophosphoserines	Diacylglycerophosphoserines	Glycerophospholipids	Negative	762.5292@14.43	2.92742	5.43471	2.9677	4.25162	0.845066	4.16434	2.44288	3.18027	1.60031	3.9024	2.10494	3.14777	0.685963	1.4181	0.783856	2.09795	1.11667	2.35546	4	LMGP03010906
PS(16:0_20:4)	Glycerophosphoserines	Diacylglycerophosphoserines	Glycerophospholipids	Negative	782.4959@12.95	1.41506	2.08056	2.18016	2.92401	0.985422	2.51113	2.44275	2.88165	1.42526	2.18009	2.13371	2.77457	0.887673	1.7687	2.19672	2.61028	1.25451	1.89687	3	LMGP03010038
PS(18:1_20:2)	Glycerophosphoserines	Diacylglycerophosphoserines	Glycerophospholipids	Negative	880.5293@15.64	1.82192	2.5198	1.9714	2.68096	1.14777	2.61315	1.81308	2.08932	1.56662	2.02632	1.94091	2.22625	1.14859	1.45545	2.64263	2.62345	1.57798	2.02577	3	LMGP03010334
PS(P-16:0_22:6)	Glycerophosphoserines	1-(1Z-alkenyl),2-acylglycerophosphoserines	Glycerophospholipids	Negative	858.4880@13.44	1.08678	1.08974	1.03787	1.09805	0.708585	1.48038	0.874792	1.04881	0.948235	1.13652	0.947034	1.23829	1.2581	2.08533	2.09408	2.01865	1.93164	2.11004	2	LMGP03030092
PS(16:0_16:0)	Glycerophosphoserines	Diacylglycerophosphoserines	Glycerophospholipids	Negative	734.4974@12.85	1.21482	2.45584	1.40964	2.57366	0.391312	1.89156	1.22719	1.79973	0.710388	1.8659	1.14774	1.90949	0.426377	0.82907	0.418603	1.2776	0.636187	1.28017	4	LMGP03010029
PS(18:0_18:4)	Glycerophosphoserines	Diacylglycerophosphoserines	Glycerophospholipids	Negative	850.4830@13.02	0.840059	1.12641	1.42397	1.73419	0.710201	1.59193	1.55431	1.9773	0.957816	1.43628	1.43344	1.88033	0.637198	1.25862	1.11751	1.62979	0.878058	1.12678	4	LMGP03010886
PS(P-16:0_20:3)	Glycerophosphoserines	1-(1Z-alkenyl),2-acylglycerophosphoserines	Glycerophospholipids	Negative	836.5040@14.89	0.940363	1.17823	0.926237	1.11408	0.76828	1.45112	0.805127	1.02338	1.01788	1.25435	0.930757	1.13112	1.03965	1.33582	2.04381	2.33993	1.22324	1.47424	3	LMGP03030021
PS(16:0_16:1)	Glycerophosphoserines	Diacylglycerophosphoserines	Glycerophospholipids	Negative	732.4825@11.55	0.687204	1.39264	1.14858	2.17253	0.313863	1.66421	1.28902	1.73566	0.561237	1.36484	1.06887	1.80946	0.452001	0.973841	1.19839	2.17866	0.678711	1.27022	4	LMGP03010909
PS(20:2_20:4)	Glycerophosphoserines	Diacylglycerophosphoserines	Glycerophospholipids	Negative	902.5141@14.28	1.38363	1.21355	1.38913	1.4908	0.717063	1.14564	1.32061	1.32663	0.902492	1.17896	1.12759	1.36987	0.855701	1.10826	1.39413	1.16432	1.24053	1.46517	3	LMGP03010581
PS(18:0_20:1)	Glycerophosphoserines	Diacylglycerophosphoserines	Glycerophospholipids	Negative	816.5769@15.97	1.07989	1.76157	0.883591	1.24505	0.490442	2.08398	0.928659	1.10246	0.8958	1.72555	0.780357	1.14355	0.543402	0.779688	1.82203	2.23495	0.754579	1.0956	4	LMGP03010961
PS(18:1_18:2)	Glycerophosphoserines	Diacylglycerophosphoserines	Glycerophospholipids	Negative	852.4978@14.12	0.970949	1.06235	1.22012	1.27595	0.592397	1.21015	1.25779	1.19364	0.798797	1.11686	1.15988	1.36173	0.581845	0.833263	0.953576	0.95908	0.729043	1.05239	3	LMGP03010958
PS(16:0-[2]H9/16:0)	Glycerophosphoserines	Diacylglycerophosphoserines	Glycerophospholipids	Negative	743.5546@12.77	1	1	1	1	1	1	1	1	1	1	1	1	1	1	1	1	1	1	4
PS(16:1_18:1)	Glycerophosphoserines	Diacylglycerophosphoserines	Glycerophospholipids	Negative	758.4980@11.79	0.625182	1.05088	0.918715	1.4778	0.265167	1.23552	0.996349	1.29654	0.468067	1.03368	0.884089	1.32895	0.237862	0.565629	0.814962	1.21651	0.378541	0.714371	4	LMGP03010901
PS(20:3_20:4)	Glycerophosphoserines	Diacylglycerophosphoserines	Glycerophospholipids	Negative	832.5088@13.26	0.782897	1.04568	0.859863	1.30578	0.294385	1.07007	0.701706	1.00786	0.49384	0.851763	0.532456	1.0279	0.371833	0.750908	0.954031	1.18157	0.639609	0.991878	3	LMGP03010612
PS(16:0_22:6)	Glycerophosphoserines	Diacylglycerophosphoserines	Glycerophospholipids	Negative	806.4984@11.24	0.35621	0.678776	0.384291	0.780165	0.110772	0.509659	0.35774	0.583593	0.225907	0.482608	0.2753	0.527298	0.576899	1.01151	1.46681	2.31064	0.892874	1.63443	4	LMGP03010043
PS(18:1_22:6)	Glycerophosphoserines	Diacylglycerophosphoserines	Glycerophospholipids	Negative	832.5142@11.37	0.646173	1.05096	0.651068	1.01985	0.18146	0.838454	0.619041	0.698025	0.384378	0.720993	0.508322	0.743793	0.330221	0.49568	0.951614	1.25207	0.584702	0.824547	4	LMGP03010045
PS(17:0_18:1)	Glycerophosphoserines	Diacylglycerophosphoserines	Glycerophospholipids	Negative	774.5286@13.80	0.321973	0.668437	0.602126	1.11261	0.230176	1.05784	0.733397	1.06949	0.515797	0.913016	0.633441	1.04954	0.2284	0.369264	0.645557	0.94422	0.266339	0.420389	4	LMGP03010893
PS(18:2_22:4)	Glycerophosphoserines	Diacylglycerophosphoserines	Glycerophospholipids	Negative	834.5274@11.79	0.608249	1.17126	0.741417	1.01332	0.219716	0.950918	0.623682	0.687707	0.434244	0.724804	0.586776	0.671227	0.243389	0.42494	0.539543	0.740923	0.465791	0.701671	4	LMGP03010365
PS(18:0_20:0)	Glycerophosphoserines	Diacylglycerophosphoserines	Glycerophospholipids	Negative	886.5809@14.74	0.722841	0.964912	0.525367	0.600411	0.480821	0.933666	0.78999	0.462707	0.621598	0.618192	0.587319	0.554359	0.290959	0.397681	0.806337	0.548186	0.457717	0.525569	3	LMGP03010962
PS(18:0_19:1)	Glycerophosphoserines	Diacylglycerophosphoserines	Glycerophospholipids	Negative	802.5604@15.21	0.430509	0.68416	0.434123	0.693961	0.185451	0.817498	0.467378	0.638519	0.359914	0.715487	0.395677	0.609674	0.259206	0.396814	0.909595	1.08931	0.356188	0.571827	4	LMGP03010318
PS(20:2_22:6)	Glycerophosphoserines	Diacylglycerophosphoserines	Glycerophospholipids	Negative	926.5144@13.90	0.433882	0.494237	0.513201	0.49399	0.380506	0.361598	0.39598	0.384564	0.396949	0.55957	0.351722	0.548026	0.306798	0.40757	0.394578	0.370584	0.446599	0.497055	3	LMGP03010588
PS(20:2_22:4)	Glycerophosphoserines	Diacylglycerophosphoserines	Glycerophospholipids	Negative	930.5462@15.29	0.455842	0.713684	0.507977	0.639804	0.211959	0.545962	0.38147	0.379334	0.303166	0.526264	0.393697	0.396004	0.118299	0.159326	0.250451	0.273589	0.214932	0.285184	3	LMGP03010587
PS(18:0_18:0)	Glycerophosphoserines	Diacylglycerophosphoserines	Glycerophospholipids	Negative	858.5502@13.11	0.542149	0.541518	0.379999	0.441659	0.319415	0.631125	0.630109	0.251852	0.41185	0.385495	0.349284	0.295306	0.171001	0.150669	0.378617	0.232046	0.148607	0.206035	3	LMGP03010036
PS(16:0_0:0)	Glycerophosphoserines	Monoacylglycerophosphoserines	Glycerophospholipids	Negative	496.2685@2.64	0.533207	0.289391	0.198311	0.258448	0.165987	0.591842	0.39454	0.215729	0.22124	0.515562	0.372809	0.378734	0.438753	0.344575	0.546295	0.423599	0.304765	0.271788	4	LMGP03050002
PS(16:0_20:4)	Glycerophosphoserines	Diacylglycerophosphoserines	Glycerophospholipids	Negative	782.4980@11.61	0.167006	0.367924	0.250977	0.503113	0.0442846	0.395995	0.235367	0.414002	0.100841	0.27881	0.188696	0.400624	0.146824	0.381004	0.417554	0.859608	0.24163	0.59443	4	LMGP03010038
PS(18:1_22:0)	Glycerophosphoserines	Diacylglycerophosphoserines	Glycerophospholipids	Negative	844.6082@17.50	0.334925	0.414842	0.204476	0.218069	0.0982989	0.492309	0.23698	0.221676	0.214817	0.364075	0.211897	0.233361	0.193335	0.248648	0.651762	0.718832	0.323232	0.424424	4	LMGP03010955
PS(18:0_0:0)	Glycerophosphoserines	Monoacylglycerophosphoserines	Glycerophospholipids	Negative	524.2997@4.02	0.317843	0.415928	0.197104	0.276389	0.0640831	0.586816	0.28216	0.174437	0.173157	0.519124	0.277577	0.264258	0.156322	0.163675	0.674907	0.518126	0.228017	0.176143	4	LMGP03050006
PS(18:3_22:6)	Glycerophosphoserines	Diacylglycerophosphoserines	Glycerophospholipids	Negative	828.4803@11.20	0.171001	0.233326	0.181647	0.383641	0.0292419	0.224338	0.161955	0.22811	0.0861559	0.199861	0.0990223	0.205897	0.221526	0.425027	0.574016	0.959785	0.368806	0.682485	4	LMGP03010396
PS(16:0_18:4)	Glycerophosphoserines	Diacylglycerophosphoserines	Glycerophospholipids	Negative	822.4524@11.55	0.147553	0.230038	0.213958	0.39015	0.0662858	0.283713	0.260066	0.33413	0.116679	0.255599	0.25245	0.357383	0.0901761	0.209473	0.202979	0.383778	0.138207	0.2322	3	LMGP03010904
PS(14:0_16:0)	Glycerophosphoserines	Diacylglycerophosphoserines	Glycerophospholipids	Negative	706.4666@11.26	0.14368	0.30534	0.174953	0.367806	0.0331492	0.267091	0.143944	0.233623	0.0770243	0.219082	0.113762	0.233829	0.100279	0.170101	0.149769	0.351834	0.140932	0.278483	4	LMGP03010983
PS(18:1_0:0)	Glycerophosphoserines	Monoacylglycerophosphoserines	Glycerophospholipids	Negative	522.2841@2.77	0.257387	0.250877	0.0714356	0.130982	0.0419506	0.417483	0.192238	0.108142	0.139562	0.362669	0.19378	0.204206	0.0898977	0.0862116	0.35311	0.217589	0.0967177	0.0655771	4	LMGP03050001
PS(20:4_20:4)	Glycerophosphoserines	Diacylglycerophosphoserines	Glycerophospholipids	Negative	898.4820@11.76	0.0432355	0.105552	0.100585	0.167497	0.0240627	0.122632	0.0834743	0.133099	0.0395565	0.107022	0.048551	0.11018	0.0873775	0.156189	0.211572	0.277479	0.12013	0.233987	3	LMGP03010858
PS(P-16:0_22:2)	Glycerophosphoserines	1-(1Z-alkenyl),2-acylglycerophosphoserines	Glycerophospholipids	Negative	866.5509@17.70	0.042583	0.078898	0.0218569	0.0586204	0.0153089	0.109853	0.0277045	0.0739595	0.0454869	0.0787496	0.0240797	0.059972	0.0142572	0.0617559	0.0930151	0.20007	0.0402132	0.118219	2	LMGP03030026
PS(O-18:0_14:0)	Glycerophosphoserines	1-alkyl,2-acylglycerophosphoserines	Glycerophospholipids	Negative	720.5192@11.57	0.0178343	0.0417534	0.0365792	0.0457319	0	0.0576544	0.0470229	0.0459384	0.00981814	0.0453986	0.0275992	0.0411278	0.0395002	0.0709517	0.108077	0.188495	0.0737877	0.10695	3	LMGP03020020
HexNAcNeuAcHex2Cer(34:1;O2)	Acidic glycosphingolipids	Gangliosides	Sphingolipids	Negative	1354.7850@10.73	0.262158	0.410866	0.0379949	0.179056	0.0354137	0.626299	0.0746012	0.114565	0.0966848	0.479286	0.0564899	0.212208	0.101837	0.0958735	0.271589	0.245047	0.164613	0.143901	3	LMSP0601AM01
HexNAcNeuAcHex2Cer(42:1;O2)	Acidic glycosphingolipids	Gangliosides	Sphingolipids	Negative	1466.9098@16.70	0.259565	0.505099	0.0496219	0.154068	0.112753	0.59625	0.0685679	0.103307	0.135075	0.444103	0.0523514	0.113658	0.0667231	0.0692429	0.222515	0.168619	0.166352	0.146255	3	LMSP0601AM05
HexNAcNeuAcHex2Cer(42:2;O2)	Acidic glycosphingolipids	Gangliosides	Sphingolipids	Negative	1464.8949@15.13	0.267716	0.455763	0.0519594	0.104907	0.0850039	0.520744	0.0605155	0.0765799	0.14243	0.443586	0.0478901	0.0784987	0.053085	0.048131	0.15974	0.116051	0.100384	0.0847927	3	LMSP0601AM07
HexNAcNeuAcHex2Cer(40:1;O2)	Acidic glycosphingolipids	Gangliosides	Sphingolipids	Negative	1438.8794@15.32	0.149134	0.411229	0.0349477	0.126491	0.0507357	0.50582	0.0433896	0.0994628	0.0996183	0.446825	0.0436621	0.120245	0.0287131	0.0218425	0.0808853	0.0700361	0.0598586	0.0563009	3	LMSP0601AM04
NeuAcHex2Cer(34:1;O2)	Acidic glycosphingolipids	Gangliosides	Sphingolipids	Negative	1151.7055@10.87	0.0732761	0.0887653	0.0240598	0.0637449	0.0168705	0.101139	0.0469904	0.0334394	0.0362653	0.0854555	0.0333744	0.0408419	0.109489	0.109455	0.369331	0.282551	0.190022	0.155052	3	LMSP0601AJ01
NeuAcHex2Cer(42:2;O2)	Acidic glycosphingolipids	Gangliosides	Sphingolipids	Negative	1261.8152@15.25	0.0729084	0.1201	0.0310988	0.0416569	0.0299875	0.114938	0.0469353	0.0244774	0.0579581	0.0895953	0.0248609	0.0212094	0.063054	0.0517912	0.239287	0.172908	0.124875	0.108803	3	LMSP0601AJ07
NeuAcHex2Cer(34:1;O2)	Acidic glycosphingolipids	Gangliosides	Sphingolipids	Positive	1153.7219@10.87	0.00541613	0.00804895	0.00268401	0.0061876	0.00186011	0.0129733	0.00389338	0.00351138	0.00447291	0.0082013	0.00291988	0.00499583	0.0151154	0.0108985	0.0404506	0.0331676	0.0188766	0.0136407	3	LMSP0601AJ01
Cer(d18:1-[2]H7/16:0)	Ceramides	N-acylsphingosines (ceramides)	Sphingolipids	Positive	545.5631@13.52	1	1	1	1	1	1	1	1	1	1	1	1	1	1	1	1	1	1	4
Cer(18:1;O2/16:0)	Ceramides	N-acylsphingosines (ceramides)	Sphingolipids	Positive	538.5192@13.57	0.451926	1.01904	0.328642	0.758937	0.223697	0.808651	0.360184	0.393843	0.401852	0.700262	0.287233	0.37426	0.30665	0.271131	0.551456	0.542095	0.416234	0.411071	4	LMSP02010004
Cer(18:1;O2/24:0)	Ceramides	N-acylsphingosines (ceramides)	Sphingolipids	Positive	650.6452@19.02	0.278096	0.4422	0.11748	0.143084	0.163789	0.321059	0.141105	0.080519	0.232442	0.227045	0.107388	0.0673887	0.202226	0.169718	0.446738	0.250724	0.256012	0.335483	4	LMSP02010012
Cer(18:1;O2/24:1)	Ceramides	N-acylsphingosines (ceramides)	Sphingolipids	Positive	648.6293@17.88	0.340021	0.475856	0.13332	0.183668	0.238354	0.355016	0.153269	0.101018	0.295611	0.246382	0.124609	0.0965392	0.158242	0.0695587	0.337186	0.147317	0.199447	0.130139	4	LMSP02010009
Cer(18:1;O2/22:0)	Ceramides	N-acylsphingosines (ceramides)	Sphingolipids	Positive	622.6138@18.04	0.0824981	0.263445	0.0562396	0.101727	0.0540644	0.211707	0.0566328	0.0600745	0.0716544	0.133204	0.0481291	0.0558187	0.04982	0.0336455	0.0956821	0.064109	0.0556919	0.0544212	4	LMSP02010008
Cer(18:0;O2/16:0)	Ceramides	N-acylsphinganines (dihydroceramides)	Sphingolipids	Positive	540.5350@14.15	0.0323152	0.109385	0.0407895	0.0669469	0.0238319	0.0858819	0.0398275	0.0535815	0.022213	0.0846359	0.029046	0.0390979	0.0105319	0.0179601	0.050867	0.0384929	0.0128527	0.0238326	4	LMSP02020001
Cer(18:1;O2/24:0)	Ceramides	N-acylsphingosines (ceramides)	Sphingolipids	Positive	650.6443@18.22	0.0367251	0.0599186	0.0180731	0.0206744	0.0148113	0.0507004	0.0202179	0.0187288	0.0269886	0.0314408	0.0197567	0.0145393	0.0202607	0.0327383	0.0699837	0.0472834	0.0380988	0.0593112	4	LMSP02010012
Cer(18:1;O2/18:0)	Ceramides	N-acylsphingosines (ceramides)	Sphingolipids	Positive	566.5508@15.21	0.0303652	0.0858412	0.0213422	0.0554583	0.0149661	0.0643542	0.0234142	0.0341263	0.020942	0.0491874	0.0191759	0.0287912	0.0114034	0.00935283	0.0245578	0.0184599	0.0124976	0.0166858	4	LMSP02010006
Cer(18:1;O2/23:0)	Ceramides	N-acylsphingosines (ceramides)	Sphingolipids	Positive	636.6298@18.56	0.022893	0.0468817	0.0157393	0.0249575	0.0149626	0.0319399	0.0177138	0.0171418	0.0218007	0.023828	0.0143225	0.0138957	0.0130525	0.00914472	0.028055	0.0185455	0.0146745	0.0171136	4	LMSP02010021
Cer(18:2;O2/23:0)	Ceramides	N-acylsphingosines (ceramides)	Sphingolipids	Positive	634.6139@17.31	0.0198606	0.0364241	0.0119635	0.019819	0.0130849	0.0301127	0.0127247	0.0125458	0.0197215	0.0225404	0.0119873	0.00966593	0.00603302	0.00366066	0.0148902	0.00757731	0.00803179	0.00765922	3	LMSP02010030
Cer(18:0;O2/24:0)	Ceramides	N-acylsphinganines (dihydroceramides)	Sphingolipids	Positive	652.6605@19.28	0.015663	0.0175577	0.0057523	0.014332	0.0109851	0.0145242	0.00633515	0.00649472	0.0126398	0.0121784	0.00732125	0.00466323	0.00482879	0.010988	0.0721258	0.014981	0.0115434	0.0164671	4	LMSP02020012
Cer(18:0;O2/22:0)	Ceramides	N-acylsphinganines (dihydroceramides)	Sphingolipids	Positive	624.6291@18.39	0.00956956	0.0252136	0.00696419	0.0137148	0.00618387	0.021395	0.00693536	0.0105404	0.00753233	0.0175456	0.0068538	0.00840206	0.00299909	0.00396874	0.0176859	0.00762719	0.00202987	0.00724442	4	LMSP02020010
Cer(18:1;O2/26:1)	Ceramides	N-acylsphingosines (ceramides)	Sphingolipids	Positive	676.6611@18.85	0.0148318	0.0212586	0.00789458	0.00723728	0.00989846	0.0124743	0.00940249	0.00494512	0.0124664	0.00993203	0.00750799	0.00492125	0.00488868	0.00308803	0.00941825	0.0041478	0.00558073	0.00628477	4	LMSP02010010
Cer(18:1;O2/25:0)	Ceramides	N-acylsphingosines (ceramides)	Sphingolipids	Positive	664.6610@19.43	0.010151	0.013372	0.00527722	0.0050699	0.00575788	0.0104006	0.00630718	0.00412459	0.00750075	0.00699012	0.00565525	0.00295567	0.00365727	0.00370938	0.00860571	0.00515862	0.0046423	0.00619344	3	LMSP02010013
Cer(18:1;O2/26:0)	Ceramides	N-acylsphingosines (ceramides)	Sphingolipids	Positive	678.6769@19.82	0.00810087	0.0118203	0.00423817	0.00481136	0.00443621	0.00914043	0.00558781	0.00335097	0.00580141	0.00543541	0.00435704	0.00323696	0.0038533	0.00389843	0.00669369	0.00523212	0.00460739	0.00659091	4	LMSP02010011
HexCer(d18:1_24:0)	Neutral glycosphingolipids	Simple Glc series	Sphingolipids	Positive	812.6985@18.20	0.395358	1.02654	0.327283	0.399839	0.227301	0.881361	0.353874	0.274926	0.491108	0.561385	0.301965	0.259617	0.786605	1.19375	1.62686	2.21766	1.1043	1.60085	3	LMSP0501AC05
HexCer(d18:1_16:0)	Neutral glycosphingolipids	Simple Glc series	Sphingolipids	Positive	700.5718@12.38	0.196459	1.10071	0.433452	0.916716	0.126669	0.885432	0.422249	0.45912	0.258053	0.68761	0.385565	0.520541	0.605776	0.984723	1.35559	2.34	0.760122	1.12284	3	LMSP0501AC01
HexCer(d18:1_22:0)	Neutral glycosphingolipids	Simple Glc series	Sphingolipids	Positive	784.6664@17.05	0.212077	0.82233	0.232508	0.43684	0.111767	0.713407	0.273023	0.261568	0.2229	0.558679	0.220197	0.276031	0.292365	0.333606	0.5913	0.881943	0.319414	0.45881	3	LMSP0501AC04
HexCer(d18:1_24:1)	Neutral glycosphingolipids	Simple Glc series	Sphingolipids	Positive	810.6830@16.87	0.204842	0.406598	0.103653	0.118603	0.126594	0.304551	0.177291	0.076266	0.233875	0.241327	0.131894	0.0625965	0.349793	0.276807	0.631403	0.63286	0.362846	0.329909	3	LMSP0501AC07
HexCer(d18:0_16:0)	Neutral glycosphingolipids	Simple Glc series	Sphingolipids	Positive	702.5875@12.98	0.0181434	0.0721937	0.014159	0.0365121	0.00554583	0.0554425	0.0305269	0.0280363	0.0147866	0.0352153	0.0230006	0.0308496	0.0279125	0.0552054	0.242365	0.315002	0.0294886	0.0654693	3	LMSP0501AC11
HexCer(d18:1_23:0)	Neutral glycosphingolipids	Simple Glc series	Sphingolipids	Positive	798.6822@17.67	0.0408206	0.09349	0.0367216	0.051024	0.0206069	0.0794814	0.0459579	0.0349871	0.0430883	0.0623036	0.0305634	0.0365387	0.0493589	0.0639534	0.103276	0.175188	0.0525271	0.0791009	3	LMSP0501AC17
HexCer(d18:0_24:0)	Neutral glycosphingolipids	Simple Glc series	Sphingolipids	Positive	814.7173@18.51	0.00541442	0.00881293	0.00420362	0.00349247	0.00422649	0.0115252	0.0105818	0.00373902	0.00637054	0.00643287	0.00768576	0.00248941	0.014276	0.0274439	0.130391	0.13181	0.0119098	0.0382485	3	LMSP0501AC14
HexCer(d18:0_22:0)	Neutral glycosphingolipids	Simple Glc series	Sphingolipids	Positive	786.6828@17.48	0.0049919	0.0180618	0.0051124	0.00729258	0.0029488	0.0159724	0.0116565	0.00691675	0.00545026	0.0134939	0.00917772	0.00108271	0.0067917	0.0113473	0.0854458	0.0672782	0.00725673	0.0129616	3	LMSP0501AC13
HexCer(d18:1_26:0)	Neutral glycosphingolipids	Simple Glc series	Sphingolipids	Positive	840.7306@19.08	0.00890823	0.022032	0.00787914	0.0117725	0.00445726	0.0168963	0.00999256	0.00774829	0.00910784	0.0134871	0.00835803	0.00774226	0.0118219	0.0149762	0.0237533	0.034407	0.0159081	0.0257678	3	LMSP0501AC06
HexCer(d18:0/24:1)	Neutral glycosphingolipids	Simple Glc series	Sphingolipids	Positive	812.6997@17.31	0.0058173	0.0090269	0.00330464	0.00357448	0.00317474	0.0104751	0.00767004	0.00358725	0.00716898	0.00691587	0.00605503	0.00295926	0.00702918	0.009189	0.0668851	0.042247	0.00655111	0.0155885	3	LMSP0501AA22
HexCer(d18:1_26:1)	Neutral glycosphingolipids	Simple Glc series	Sphingolipids	Positive	838.7160@18.01	0.00877685	0.0224123	0.00779388	0.0096858	0.00550285	0.0197142	0.0103038	0.00579562	0.0104571	0.0119543	0.00856944	0.00785346	0.00851739	0.00754344	0.0142727	0.0222835	0.0095382	0.00994719	3	LMSP0501AC08
Cer(18:0;O/24:1)	Other Sphingolipids	Other Sphingolipids	Sphingolipids	Positive	634.6499@18.76	0.0908599	0.187259	0.129689	0.179741	0.0616899	0.167514	0.215907	0.15767	0.114826	0.124553	0.165706	0.170695	0.102369	0.0821073	0.669615	0.628838	0.114636	0.125268	4	LMSP00000013
Cer(18:0;O/24:0)	Other Sphingolipids	Other Sphingolipids	Sphingolipids	Positive	636.6661@19.71	0.0677003	0.132509	0.108785	0.154222	0.044094	0.141113	0.196165	0.162414	0.0792582	0.0994061	0.166418	0.188604	0.119092	0.13496	0.585875	0.703953	0.133739	0.17537	4	LMSP00000015
Cer(18:0;O/22:0)	Other Sphingolipids	Other Sphingolipids	Sphingolipids	Positive	608.6346@18.87	0.0377816	0.0969167	0.0744884	0.122865	0.0211974	0.0875922	0.108447	0.102422	0.0426371	0.0695447	0.0868326	0.117837	0.0460952	0.0451428	0.273545	0.357974	0.0511323	0.0565484	4	LMSP00000016
Cer(18:0;O/16:0)	Other Sphingolipids	Other Sphingolipids	Sphingolipids	Positive	524.5401@14.97	0.0184493	0.0706568	0.045381	0.122091	0.0108744	0.0593317	0.0714705	0.119835	0.0208619	0.0404728	0.0620844	0.150619	0.0343749	0.0416311	0.177066	0.326074	0.0371578	0.0514786	4	LMSP00000019
Cer(18:1;O/22:0)	Other Sphingolipids	Other Sphingolipids	Sphingolipids	Positive	606.6182@18.03	0.00754217	0.0331028	0.0269633	0.058451	0.00515247	0.0274864	0.0289076	0.0370723	0.00797576	0.0194827	0.0238875	0.044539	0.00469781	0.00379419	0.0221366	0.029355	0.00507471	0.00506337	4	LMSP00000007
SM(34:1;O2)	Phosphosphingolipids	Ceramide phosphocholines (sphingomyelins)	Sphingolipids	Positive	703.5743@12.03	38.313	69.365	40.9269	70.6973	15.4815	58.8027	37.593	48.7912	31.7902	57.6782	34.103	47.4019	22.2483	31.2366	48.4075	67.6828	32.2542	40.4322	3	LMSP03010042
SM(42:2;O2)	Phosphosphingolipids	Ceramide phosphocholines (sphingomyelins)	Sphingolipids	Positive	813.6843@16.73	17.2671	37.731	13.1092	22.4832	6.95209	27.3943	12.6715	10.8264	16.9178	21.0343	10.2977	12.7658	4.51616	4.19894	11.0408	14.7707	5.04788	5.4254	3	LMSP03010007
SM(42:1;O2)	Phosphosphingolipids	Ceramide phosphocholines (sphingomyelins)	Sphingolipids	Positive	815.7009@18.23	5.62164	13.0775	5.6052	7.98385	2.77745	12.0167	5.49232	5.21439	6.17946	8.26918	4.82633	5.75356	2.08677	2.74812	4.96745	7.32975	2.36989	3.7698	3	LMSP03010023
SM(40:1;O2)	Phosphosphingolipids	Ceramide phosphocholines (sphingomyelins)	Sphingolipids	Positive	787.6696@16.96	3.89998	13.0503	4.39707	8.61229	1.60723	9.84434	4.111	4.39754	3.74657	7.40666	3.54386	4.74563	1.26088	1.54719	3.26098	5.11895	1.38805	2.00341	3	LMSP03010073
SM(34:0;O2)	Phosphosphingolipids	Ceramide phosphocholines (sphingomyelins)	Sphingolipids	Positive	705.5886@12.66	1.98078	5.86949	1.97865	4.61794	0.661892	4.21386	2.0603	2.67295	1.61194	2.91764	1.84135	2.95087	0.925525	1.8285	6.14273	9.78385	0.851164	2.02429	3	LMSP03010095
SM(36:1;O2)	Phosphosphingolipids	Ceramide phosphocholines (sphingomyelins)	Sphingolipids	Positive	731.6059@13.74	1.10284	4.676	1.40798	2.51211	0.506033	3.46872	1.26314	1.47351	1.06116	2.46901	0.814089	1.84129	0.59735	0.884371	1.62696	2.36009	0.770684	0.944368	3	LMSP03010052
SM(42:3;O2)	Phosphosphingolipids	Ceramide phosphocholines (sphingomyelins)	Sphingolipids	Positive	811.6685@15.51	1.67846	4.63955	1.83935	2.7866	0.608628	2.72367	1.56332	1.35819	1.43392	2.18814	1.21125	1.76546	0.436867	0.489889	1.07223	1.49872	0.520725	0.62831	3	LMSP03010080
SM(d18:1/16:0-[2]H9)	Phosphosphingolipids	Ceramide phosphocholines (sphingomyelins)	Sphingolipids	Positive	712.6305@11.96	1	1	1	1	1	1	1	1	1	1	1	1	1	1	1	1	1	1	3
SM(35:1;O2)	Phosphosphingolipids	Ceramide phosphocholines (sphingomyelins)	Sphingolipids	Positive	717.5904@12.92	0.968832	2.87648	0.789665	1.83147	0.271728	1.66369	0.819676	0.888929	0.772663	1.18536	0.621403	1.00824	0.32684	0.381688	0.957086	1.47096	0.369182	0.558004	3	LMSP03010044
SM(41:2;O2)	Phosphosphingolipids	Ceramide phosphocholines (sphingomyelins)	Sphingolipids	Positive	799.6699@16.08	1.08001	2.7064	1.04896	1.59327	0.458269	1.90703	0.968734	0.771417	1.05693	1.49264	0.775211	1.01284	0.248032	0.248597	0.569733	0.80912	0.260146	0.317964	3	LMSP03010074
SM(34:2;O2)	Phosphosphingolipids	Ceramide phosphocholines (sphingomyelins)	Sphingolipids	Positive	701.5594@10.66	0.473449	1.25819	0.647913	1.46673	0.197416	0.945577	0.677176	0.844317	0.437463	0.786784	0.481831	1.01559	0.448433	0.643718	1.11782	1.65408	0.517417	0.796629	3	LMSP03010040
SM(41:1;O2)	Phosphosphingolipids	Ceramide phosphocholines (sphingomyelins)	Sphingolipids	Positive	801.6864@17.71	0.692596	1.64454	0.740055	1.21565	0.324909	1.24401	0.754809	0.691588	0.680763	0.977238	0.572391	0.861507	0.197069	0.247801	0.485195	0.814816	0.209623	0.324137	3	LMSP03010076
SM(33:1;O2)	Phosphosphingolipids	Ceramide phosphocholines (sphingomyelins)	Sphingolipids	Positive	689.5593@11.23	0.525481	1.27732	0.597213	1.24107	0.193677	0.869281	0.585786	0.643211	0.422955	0.726027	0.504034	0.756153	0.335503	0.408926	0.815376	1.25463	0.370346	0.504349	3	LMSP03010037
SM(40:2;O2)	Phosphosphingolipids	Ceramide phosphocholines (sphingomyelins)	Sphingolipids	Positive	785.6532@15.32	0.71629	1.83306	0.748826	1.30745	0.241356	1.25533	0.716173	0.628319	0.603404	1.05704	0.571417	0.833235	0.114938	0.151532	0.386181	0.5148	0.125638	0.145152	3	LMSP03010071
SM(32:1;O2)	Phosphosphingolipids	Ceramide phosphocholines (sphingomyelins)	Sphingolipids	Positive	675.5438@10.40	0.392278	0.979336	0.454534	0.920918	0.150989	0.662367	0.434879	0.498063	0.318507	0.585916	0.343742	0.598116	0.315486	0.452861	0.845606	1.27919	0.393028	0.564754	3	LMSP03010035
SM(38:1;O2)	Phosphosphingolipids	Ceramide phosphocholines (sphingomyelins)	Sphingolipids	Positive	759.6379@15.42	0.44242	1.58624	0.475105	1.12217	0.153864	1.07946	0.446424	0.542836	0.348396	0.89406	0.348727	0.685572	0.125946	0.178269	0.402147	0.623342	0.151306	0.205112	3	LMSP03010061
SM(36:2;O2)	Phosphosphingolipids	Ceramide phosphocholines (sphingomyelins)	Sphingolipids	Positive	729.5900@12.30	0.195811	0.63714	0.255222	0.568674	0.0728907	0.421451	0.219822	0.244521	0.170464	0.331421	0.197519	0.273066	0.0834723	0.120213	0.246181	0.32095	0.106398	0.126241	3	LMSP03010048
SM(43:2;O2)	Phosphosphingolipids	Ceramide phosphocholines (sphingomyelins)	Sphingolipids	Positive	827.7022@17.47	0.308887	0.688252	0.287444	0.415398	0.13106	0.473524	0.275029	0.226855	0.290103	0.369526	0.222856	0.275605	0.0437281	0.0526066	0.11519	0.181493	0.05331	0.0734332	3	LMSP03010082
SM(44:2;O2)	Phosphosphingolipids	Ceramide phosphocholines (sphingomyelins)	Sphingolipids	Positive	841.7166@18.11	0.197515	0.480617	0.247506	0.336299	0.102175	0.411188	0.249201	0.209515	0.221209	0.292506	0.2155	0.253757	0.0300084	0.032961	0.0751858	0.125325	0.0338608	0.0453377	3	LMSP03010009
SM(40:0;O2)	Phosphosphingolipids	Ceramide phosphocholines (sphingomyelins)	Sphingolipids	Positive	789.6834@17.49	0.113145	0.355346	0.128524	0.249999	0.0574291	0.273677	0.162069	0.152183	0.108644	0.196617	0.137514	0.17826	0.0439725	0.0828456	0.404628	0.465861	0.0498855	0.102777	3	LMSP03010100
SM(36:0;O2)	Phosphosphingolipids	Ceramide phosphocholines (sphingomyelins)	Sphingolipids	Positive	733.6221@14.35	0.0597612	0.251819	0.094537	0.252354	0.0248444	0.232954	0.093711	0.113427	0.0508659	0.143763	0.0885494	0.127837	0.0298597	0.0446984	0.30922	0.382907	0.0249955	0.0585355	3	LMSP03010053
SM(39:1;O2)	Phosphosphingolipids	Ceramide phosphocholines (sphingomyelins)	Sphingolipids	Positive	773.6545@16.33	0.107279	0.341893	0.129321	0.274941	0.0461877	0.239463	0.122371	0.130385	0.100603	0.184817	0.0956111	0.172361	0.029881	0.0428962	0.079243	0.150906	0.0310065	0.0539031	3	LMSP03010065
SM(43:1;O2)	Phosphosphingolipids	Ceramide phosphocholines (sphingomyelins)	Sphingolipids	Positive	829.7192@18.83	0.105756	0.230397	0.104925	0.157275	0.0522721	0.180169	0.118456	0.108248	0.109096	0.147791	0.10011	0.120497	0.0187415	0.0248861	0.0496734	0.076853	0.0235134	0.0360792	3	LMSP03010027
SM(42:3;O2)	Phosphosphingolipids	Ceramide phosphocholines (sphingomyelins)	Sphingolipids	Positive	811.6681@17.50	0.0266639	0.0945404	0.0329147	0.059433	0.0139806	0.0714085	0.0333002	0.0366168	0.0300911	0.0514274	0.0335554	0.0415162	0.0103334	0.0176764	0.108044	0.105969	0.00817065	0.0199507	3	LMSP03010080
SM(44:1;O2)	Phosphosphingolipids	Ceramide phosphocholines (sphingomyelins)	Sphingolipids	Positive	843.7350@19.33	0.0346202	0.0833211	0.0406707	0.0592542	0.0149763	0.0717253	0.0491632	0.0410942	0.0380929	0.0544787	0.0400471	0.0505596	0.00446479	0.0086622	0.0169724	0.0250704	0.00671768	0.0143602	3	LMSP03010025
SM(32:0;O2)	Phosphosphingolipids	Ceramide phosphocholines (sphingomyelins)	Sphingolipids	Positive	677.5586@11.02	0.0168851	0.0508441	0.0205786	0.0418834	0.00637285	0.0306854	0.0200357	0.0236025	0.0147525	0.0304153	0.0161737	0.0267994	0.0123213	0.016593	0.0605057	0.0711311	0.012454	0.0212428	3	LMSP03010094
SM(34:1;O3)	Phosphosphingolipids	Ceramide phosphocholines (sphingomyelins)	Sphingolipids	Positive	719.5702@9.83	0.00823909	0.0240181	0.00873568	0.0180724	0.00309331	0.0181038	0.00776528	0.00934023	0.00767549	0.0142564	0.0058977	0.010839	0.00447926	0.00734708	0.0100314	0.0150583	0.00593032	0.0084535	3	LMSP03010101
CE(16:0-[2]H9)	Sterols	Steryl esters	Sterol Lipids	Positive	651.6745@22.76	1	1	1	1	1	1	1	1	1	1	1	1	1	1	1	1	1	1	3
Cholesterol	Sterols	Cholesterol and derivatives	Sterol Lipids	Positive	369.3510@12.18	0.447728	0.235226	0.319346	0.642631	0.180032	0.456785	0.244801	0.45556	0.320247	0.447842	0.360511	0.362917	0.279495	0.304972	0.256918	0.376876	0.268319	0.493048	4	LMST01010290
CE(20:5)	Sterols	Steryl esters	Sterol Lipids	Positive	688.6032@21.49	0.344645	0.379431	0.265672	0.514309	0.172676	0.370662	0.232923	0.347284	0.248865	0.223488	0.216283	0.245349	0.286267	0.167449	0.471746	0.376942	0.248512	0.425286	3	LMST01020015
CE(18:2)	Sterols	Steryl esters	Sterol Lipids	Positive	666.6186@22.26	0.194905	0.264887	0.139076	0.29595	0.0930655	0.233802	0.140006	0.241732	0.147551	0.116469	0.114665	0.117132	0.132524	0.07259	0.335962	0.248703	0.135119	0.277631	3	LMST01020008
CE(18:1)	Sterols	Steryl esters	Sterol Lipids	Positive	668.6338@22.73	0.107795	0.203405	0.0836152	0.386372	0.0656172	0.216249	0.101471	0.133671	0.0951379	0.136117	0.0948231	0.14358	0.145717	0.187669	0.255258	0.436343	0.10193	0.291472	3	LMST01020003
CE(18:3)	Sterols	Steryl esters	Sterol Lipids	Positive	664.6030@21.85	0.176035	0.186098	0.116108	0.207883	0.0747051	0.187714	0.121195	0.152413	0.112321	0.091719	0.106793	0.105582	0.127323	0.0715184	0.209814	0.153424	0.115183	0.191851	3	LMST01020009
CE(20:4)	Sterols	Steryl esters	Sterol Lipids	Positive	690.6188@21.91	0.0349498	0.0646627	0.0329914	0.0960314	0.0162536	0.0669288	0.0285821	0.0868496	0.0294329	0.0397027	0.0238457	0.0418719	0.0461838	0.0425643	0.0551787	0.0719314	0.0262429	0.0686742	3	LMST01020014
CE(22:6)	Sterols	Steryl esters	Sterol Lipids	Positive	714.6188@21.67	0.0160553	0.0358514	0.0147913	0.064895	0.00600703	0.034489	0.0101492	0.0305568	0.0153534	0.0249111	0.0100531	0.0252917	0.0261546	0.0363277	0.0526388	0.0768477	0.0197037	0.0566105	3	LMST01020019
CE(16:0)	Sterols	Steryl esters	Sterol Lipids	Positive	642.6184@22.79	0.0108243	0.0304198	0	0.0297167	0.0113824	0.0204822	0.0160577	0.0273954	0.0107163	0.0141491	0.0164042	0.0115211	0.0153673	0.0353075	0.0486899	0.0779982	0.00715522	0.0443339	3	LMST01020005
CE(20:3)	Sterols	Steryl esters	Sterol Lipids	Positive	692.6345@22.30	0.0126394	0.0247785	0.00929512	0.0361603	0.00556955	0.0230733	0.0101111	0.0183295	0.0125289	0.014148	0.00733778	0.0125387	0.0124731	0.0100306	0.0281161	0.0247704	0.00925721	0.0220701	3	LMST01020013
CE(22:5)	Sterols	Steryl esters	Sterol Lipids	Positive	716.6342@21.96	0.00535004	0.00757713	0.0036902	0.0167593	0.00208311	0.00887484	0.00353	0.00532405	0.00431766	0.00465716	0.00225665	0.00480152	0.00507875	0.00514325	0.00770744	0.00823385	0.00342964	0.00851595	3	LMST01020031
				Positive	518.3692@5.08	256.098	215.648	291.862	334.468	263.155	323.915	212.61	265.089	312.811	275.424	306.734	345.044	442.429	276.546	315.258	235.507	219.512	241.662
				Negative	747.5658@12.00	35.3918	68.4659	37.9622	58.603	13.8551	58.6971	33.3817	45.2723	30.1224	51.7125	31.0536	44.0629	18.8446	27.1623	42.7332	62.7717	30.443	40.7106	3
				Negative	582.5100@13.58	37.8338	86.1156	27.1214	56.9918	13.7572	68.326	26.4521	27.9412	27.9729	53.2879	18.3718	25.6736	19.9653	18.994	56.5045	41.6197	28.9328	36.5423	4
				Positive	369.3516@22.76	24.9932	24.3637	22.0095	27.0822	24.0047	25.1741	23.9751	26.5681	24.5356	23.5263	25.0226	25.716	24.8147	24.3691	25.2346	26.2367	21.6538	22.5596	4
				Negative	857.6760@16.74	30.321	46.9576	23.5144	28.3092	11.8183	39.238	23.6571	19.23	25.5613	33.667	20.9927	20.4132	7.12054	7.71311	17.9112	21.4445	10.7511	12.5134	3
				Negative	694.6358@19.02	27.1347	48.0645	10.4939	13.6302	10.553	31.1686	11.2823	6.6818	17.8124	21.2782	7.96087	4.70514	11.0209	12.7611	56.177	26.8229	22.4455	30.1831	4
				Positive	782.5670@13.86	20.7629	27.5725	13.4665	17.0642	10.6902	31.009	17.4714	12.1859	20.1721	24.1782	16.0347	17.1653	10.8916	15.6461	29.7515	31.5425	14.6023	23.0258	4
				Negative	646.6130@17.87	28.9064	59.883	11.021	19.2037	11.5406	35.5426	13.6976	8.39938	22.0216	23.9368	8.5671	7.03262	9.3277	5.4143	43.4877	17.4947	14.1693	11.4626	4
				Negative	711.6266@19.02	16.9267	19.9901	8.60702	9.62766	9.91553	17.8198	7.86923	4.3286	14.7374	12.7294	6.89154	4.73813	10.8454	9.46349	22.1637	14.8692	17.2793	19.1893
				Positive	501.3421@5.08	10.5783	9.17564	12.3669	14.1361	10.9057	12.8509	8.62641	11.0791	13.197	11.236	12.7639	14.5932	17.1668	11.3048	13.3246	9.78725	8.93109	9.59675
				Positive	808.5825@14.00	15.3423	17.1698	7.88087	9.5207	8.29794	20.601	12.1436	5.87495	15.5435	15.6767	10.2296	7.99237	5.89544	6.16687	19.4804	15.34	7.83338	9.39452	4
				Negative	859.6916@18.23	13.7706	21.0049	11.7835	14.057	5.5142	21.1657	12.7704	11.3012	11.9318	16.5322	12.0111	10.9661	3.73926	5.86171	8.96999	12.4494	5.96099	8.97569	3
				Negative	856.6890@18.20	9.04427	12.4169	5.59192	5.82296	3.52039	14.3121	7.27085	4.57143	7.3557	10.4678	6.29587	3.94977	9.88292	16.659	19.751	27.164	17.2903	24.7849	4
				Positive	756.5515@13.76	10.0397	15.8092	8.21396	11.2781	4.04964	15.8542	9.88691	8.91545	8.45227	12.4146	8.59972	12.5761	3.45202	7.96919	10.0491	17.3538	5.30374	11.5034	4
				Negative	666.6039@18.04	9.76554	33.9809	6.00238	13.1612	3.24987	25.8398	6.14682	6.40244	5.92827	15.1443	4.34722	4.63937	3.58388	2.92896	15.1146	8.88737	5.25502	6.13442	4
				Positive	675.6762@8.64	26.1424	20.7716	30.746	31.915	25.7324	7.72831	4.39151	5.98987	2.85778	2.46278	3.13708	1.8811	1.80814	1.31965	1.37533	1.59562	1.87011	2.47947
				Positive	754.5355@12.38	9.93917	14.0263	7.40436	12.7061	3.9481	15.2713	9.33515	6.24471	9.03113	11.0215	10.5041	8.38211	3.86301	6.33698	14.5372	15.5102	5.91982	9.46581	4
				Negative	748.5278@13.52	10.5095	15.0094	7.83221	10.1125	3.83927	13.302	7.18397	6.67634	7.81564	10.0418	6.23285	7.84148	7.13298	7.64743	12.5207	16.0671	8.99417	11.0655	2
				Negative	872.5637@13.87	9.47928	10.1892	8.17344	8.42517	7.35439	10.2396	10.1125	7.24244	9.27822	9.69989	7.83857	8.26152	7.44564	8.94423	12.7034	9.83158	9.82841	10.2312
				Negative	744.5611@12.39	3.88509	11.6869	4.2445	9.22104	1.75965	8.94093	5.27503	7.03863	3.69035	8.32312	5.05391	6.63113	6.87587	12.2104	14.0819	21.2186	12.3451	21.9612	4
				Negative	817.5686@12.66	6.19904	9.87188	7.75941	10.2356	3.85083	10.0718	7.69677	11.0801	6.412	9.58463	8.59013	10.3998	3.87548	6.57184	14.998	16.8949	3.8727	7.79627
				Positive	465.3190@8.96	9.82575	7.46323	8.87743	7.78264	7.54717	9.78445	5.84774	8.23033	10.7623	7.60439	10.2817	10.0301	12.6297	6.83555	8.59208	7.7474	5.96908	7.52199
				Positive	732.5532@12.40	8.7253	12.5639	6.44615	11.1069	3.44661	13.495	8.19605	5.38082	7.82059	9.57845	9.10973	7.19552	3.36913	5.55616	12.8154	13.7124	5.19673	8.2261	3
				Negative	831.6605@16.96	8.53324	17.7864	8.90228	13.7075	3.10832	15.0412	8.40741	9.1231	6.79882	13.4193	7.72933	8.75074	2.12896	3.0597	6.02943	8.73337	3.21086	4.73298	3
				Negative	828.6580@17.05	4.46323	12.0793	4.23699	6.6652	1.64788	11.0123	4.68831	4.5505	3.81553	8.84131	4.58923	4.12763	3.39767	5.08363	9.88632	12.0264	5.67118	8.89581	4
				Positive	780.5514@12.67	7.42799	9.49593	4.58454	7.58878	2.91956	10.1772	6.64509	3.68293	6.78408	6.87739	6.70624	4.90911	2.10967	3.03285	8.06903	8.11999	2.95121	4.6391	4
				Negative	854.6735@16.87	5.69773	8.38732	3.29147	3.81867	2.53134	7.87241	4.44563	2.46139	4.85505	6.28734	3.59264	2.20172	4.67713	4.6145	10.4681	13.4003	7.97374	7.61918	4
				Positive	728.5208@12.19	5.73142	6.85642	3.56819	6.65309	1.58994	6.91099	4.26182	3.75947	3.96946	6.47459	4.77029	4.4775	2.56133	5.42082	10.193	12.0358	4.81778	9.01479	4
				Positive	481.3139@4.08	5.33424	5.45002	5.24854	6.4244	5.04218	5.43149	3.48907	5.28635	10.236	4.89788	6.20374	7.47404	6.52806	5.13218	6.16061	5.22992	4.55943	4.40676
				Positive	360.3236@8.65	11.0785	11.4268	15.8484	16.5471	11.9244	5.4588	3.15977	4.2261	2.28057	2.543	2.76828	2.08987	2.22762	1.59183	1.77167	1.88335	2.05629	2.56827
				Negative	898.5796@13.99	7.43545	7.2939	4.68701	4.50358	5.54888	7.64914	7.44897	3.38289	6.92177	6.16127	5.34962	4.07051	4.12204	3.60543	8.5483	4.61107	5.51556	4.56535
				Positive	810.5988@15.51	5.80897	8.59601	2.58889	4.43139	2.32546	9.11831	3.92037	2.75596	4.91917	6.79859	3.44998	4.03068	2.29847	3.27772	10.6597	9.41407	3.67954	5.68459	4
				Negative	844.5325@12.38	4.84498	6.16854	4.89344	6.09458	3.43427	6.62769	6.51289	4.79914	4.70394	5.16949	5.13036	4.80481	3.42432	4.12473	7.31461	4.99337	4.72229	5.26219
				Negative	925.6636@16.75	6.83955	9.14908	5.75697	6.71344	3.15645	7.96449	5.42994	4.55355	6.07693	6.77815	5.26007	4.63387	1.89585	1.91282	4.23031	4.84347	2.77773	3.28017
				Positive	432.3322@7.23	4.94886	4.03437	6.26114	6.61567	5.81049	6.29542	3.22143	5.77488	5.57643	4.31816	4.42218	6.27795	5.99691	4.64088	5.11826	3.55468	4.07831	4.12901
				Negative	846.5482@13.76	4.85948	5.75249	5.24201	5.62266	2.92347	5.63256	5.62581	5.55935	3.94822	5.39533	4.45009	6.05886	2.62643	4.41288	4.57419	5.88336	3.4741	5.8966
				Negative	587.5082@16.13	4.1882	4.68489	4.8903	4.07142	4.01112	5.08002	4.61242	4.17979	5.06597	4.19876	5.16039	5.24708	4.9921	4.38897	4.35607	4.41636	4.76104	4.42995
				Negative	776.5600@15.09	5.24493	8.97785	3.05149	3.75889	1.69055	6.6828	3.10753	3.09369	3.51454	5.89552	2.5416	2.69001	3.02774	3.5478	6.77811	7.49097	4.45428	6.06938
				Positive	381.2995@5.07	4.5055	3.87496	3.59607	3.8797	4.25391	4.85758	3.8921	3.81484	5.52601	4.94967	4.99763	5.70978	3.58501	5.12827	4.86884	4.76765	3.31474	5.04688
				Negative	610.5417@15.20	4.32539	16.4239	2.50823	8.30957	0.947471	10.0631	2.76197	3.81209	2.24726	7.88314	1.80191	2.92801	0.933334	1.02038	4.70322	3.24094	1.62137	2.22438	4
				Negative	900.5952@15.49	4.2763	6.22381	3.02642	3.86269	2.67161	6.4478	3.85596	2.94438	3.79154	4.54191	3.147	2.87866	3.06167	3.37236	8.16954	5.52263	4.33435	4.68853
				Positive	680.4802@13.17	5.59259	4.22998	6.02774	7.25234	4.23711	4.23977	2.80008	3.70221	4.25775	4.23276	3.28073	3.76971	5.03423	3.01583	4.00013	3.623	2.46734	2.82396
				Positive	768.5877@14.97	4.90743	6.83827	1.30903	2.36887	1.79094	8.18477	2.09418	1.81978	4.23677	5.76883	2.06371	2.51171	2.16242	2.32583	9.12479	8.02013	2.77584	3.6336	4
				Negative	580.4946@12.18	2.85056	7.63148	2.34901	9.29548	0.734818	5.48022	3.52649	3.73942	1.67156	3.82493	1.4501	2.3417	1.06678	2.01041	7.72395	5.41854	1.54801	5.08429	4
				Negative	749.5807@12.66	2.56621	5.61096	2.96421	5.00554	0.979006	4.88758	3.41071	4.20023	2.09677	4.15458	2.91301	3.95854	1.16289	2.13757	6.94693	8.86062	1.52017	3.1951	3
				Positive	476.3588@4.08	3.44386	3.39129	3.19591	3.8019	3.22391	3.40503	2.22066	3.48444	7.04762	3.10849	4.131	4.76766	4.51457	3.33974	3.92079	3.31082	2.9546	2.99422
				Negative	883.5397@12.02	3.01101	3.08576	3.69964	3.59716	2.25809	3.52863	2.93108	3.38111	3.23713	3.60704	3.38165	3.46999	2.80698	3.38745	3.35877	3.15921	3.3968	3.79332
				Positive	543.5171@16.14	3.15778	3.57894	3.08532	3.23037	3.03065	3.4116	3.2267	3.42135	3.26447	3.31348	3.35637	3.20371	3.30126	3.25965	3.02475	2.56586	3.06446	3.29742
				Negative	812.5514@12.39	1.24978	2.83286	1.5197	2.43427	0.78542	2.65815	1.61094	2.49185	1.17488	2.82597	1.74765	2.45921	2.80127	4.91756	4.47506	5.26046	4.78699	7.60166
				Positive	474.3427@3.49	2.64453	2.51276	3.05057	3.84736	3.01606	3.0519	1.84046	2.64388	3.2167	2.53957	3.03864	3.42865	4.35482	2.66869	3.2914	2.69994	2.41496	2.5948
				Negative	584.5261@14.15	2.38449	9.95331	2.17223	5.0917	0.819413	5.15979	2.30226	2.9461	1.52337	4.78241	1.65123	2.00817	0.557159	1.03701	4.56046	3.13836	0.688529	2.06559	4
				Positive	545.3798@5.07	2.55448	2.02403	2.76822	3.09378	2.58563	2.94187	1.99391	2.95879	3.45961	2.57007	2.6227	3.35908	4.11258	2.8774	3.38641	2.10431	1.99291	2.57923
				Positive	647.5589@18.71	3.04392	2.73566	3.15264	2.22371	3.5952	1.85964	1.80858	4.79278	2.52272	2.50863	2.31366	2.25861	2.16074	3.97205	2.25662	1.36584	2.48617	4.35454
				Negative	475.3597@12.17	2.42227	2.94246	2.24987	4.77134	0.77685	2.67421	2.27698	3.65694	1.81679	3.05903	1.86058	2.7643	1.2133	2.60171	3.18	3.54835	0.93179	5.24771
				Positive	539.2986@5.09	2.22097	1.80729	2.49509	2.63776	2.40281	3.02589	1.86475	2.55201	2.9575	2.40975	2.57986	3.30808	4.57672	2.69665	3.14912	2.03479	1.89333	2.38996
				Positive	806.5668@12.85	3.78871	5.18135	1.40965	2.82362	1.17377	4.52948	2.26907	1.33122	3.15076	3.33388	1.79978	1.81329	1.02991	1.41482	4.01329	3.39749	1.36944	2.39313	4
				Negative	293.1790@2.27	3.04634	2.89707	4.44898	1.93516	2.03354	2.2084	2.96517	1.93633	2.17864	1.80423	2.36822	1.85101	2.04461	2.13193	1.84124	1.92094	1.64285	6.01565
				Negative	855.6602@15.50	3.26923	5.75645	2.96864	3.8728	1.00546	3.93151	2.58017	2.51618	2.42718	3.43132	2.43581	2.4964	0.642212	0.826096	1.52759	1.86168	0.989177	1.23565	3
				Negative	531.3497@12.17	2.18046	2.05402	1.12142	6.29956	0.35031	3.362	1.82894	4.02085	0.53813	2.03296	1.58894	2.34048	0.69497	1.73764	2.04518	3.63379	0.48848	5.86685
				Negative	638.5730@16.78	2.07813	9.66887	1.17957	4.10499	0.543361	5.83352	1.73857	2.15274	1.40999	4.17074	0.99912	1.55407	0.419589	0.464239	1.92629	1.54945	0.682099	0.973168	4
				Negative	733.5507@11.23	2.03868	3.85716	2.19337	3.57421	0.742718	3.11852	2.05719	2.56345	1.66219	2.76593	1.89687	2.48763	0.988148	1.4278	2.57149	3.5755	1.56035	2.18204	3
				Positive	784.5835@15.42	2.27014	3.64064	1.3318	2.64452	0.645734	3.65849	1.72576	1.81141	1.51946	2.95333	1.67581	2.54487	0.716876	1.9645	2.76484	5.04373	1.13679	3.20566	4
				Negative	664.5891@16.69	2.93542	8.71675	1.52304	3.40728	0.762569	5.30372	1.82535	1.40636	1.81944	4.02245	1.25208	1.40183	0.318152	0.279057	2.67818	1.42345	0.683671	0.663939	3
				Positive	830.5655@12.55	3.77498	4.66269	1.69733	2.71575	0.958234	3.97408	1.77003	0.94665	2.37014	2.50411	1.7494	1.26121	1.0135	1.17276	2.78765	2.58301	1.4329	1.93948	4
				Negative	858.5839@14.98	2.41462	3.32042	1.14214	1.46231	1.64851	3.91213	1.57451	1.33828	2.18302	2.71337	1.30434	1.39224	1.84234	1.68814	4.17446	2.71921	2.36407	2.00706
				Negative	680.6203@18.56	2.72242	6.51854	1.42977	2.9156	0.873483	3.59171	1.57727	1.48145	1.7485	2.60415	1.03569	1.04745	0.766166	0.693278	4.30753	2.48732	1.24839	1.79771	4
				Negative	606.5446@13.52	1.85804	1.46655	2.13506	1.75735	2.68899	1.82692	2.59593	1.87444	2.02658	1.63199	2.42568	2.56894	3.17884	2.62757	1.48651	1.98792	2.09347	2.13578
				Positive	768.5502@13.16	2.62454	3.53004	1.58516	2.77301	0.876297	3.40408	2.23357	1.44556	2.29917	2.82583	2.00276	2.16956	0.676653	1.00944	2.60633	2.81852	0.944475	1.69651	4
				Negative	818.5171@12.20	1.75893	2.15081	1.83276	1.90759	1.02349	2.13359	1.78851	1.66418	1.60367	1.82209	1.47553	1.86702	1.81884	2.56085	3.5022	2.99369	2.46767	3.0198
				Negative	843.6607@16.08	2.73175	4.93607	2.43604	3.01511	0.974445	3.91456	2.19881	1.92667	2.32591	3.34455	2.05349	2.06894	0.476079	0.556246	1.24986	1.60713	0.691987	0.838673	3
				Negative	899.6481@16.99	2.13445	4.16617	2.25164	3.41235	0.82196	3.47929	1.99317	2.26326	1.84189	3.05967	1.9308	2.1804	0.58544	0.8468	1.44994	2.08467	0.86327	1.27329
				Negative	432.3084@3.19	1.97053	1.83174	1.87908	2.08216	1.63721	2.30802	2.09452	1.7395	1.78908	2.1086	1.97785	2.04106	1.89602	2.01414	2.32611	2.21587	1.97136	1.90759
				Positive	804.5507@12.47	2.39143	3.52893	1.45542	2.60615	0.733287	3.07793	1.5763	0.983562	1.69019	2.20893	1.58567	1.21778	0.973448	1.48507	2.88958	3.07235	1.57655	2.27522	4
				Negative	775.5974@13.74	1.65138	4.16525	1.73201	3.01613	0.576219	3.57188	1.69673	1.87868	1.35827	3.19647	1.40816	2.19692	0.707281	1.03338	1.77819	2.38982	0.989985	1.51517	3
				Negative	554.4789@11.94	1.7186	5.1216	1.24995	2.72724	0.348919	3.66252	1.12694	2.01033	1.0499	2.37985	0.728674	1.6148	0.577686	0.81262	3.27638	3.21426	1.59167	1.42201	4
				Negative	874.5793@15.42	1.56553	2.7712	1.54895	2.2532	0.74929	2.61487	1.69334	1.956	1.19991	1.99274	1.54732	1.95323	0.97627	2.06373	2.11583	3.08754	1.40437	2.7736
				Negative	870.5492@12.58	1.80651	2.5009	1.79841	2.18286	1.31563	2.38177	2.65984	1.56437	2.05926	1.87207	1.85936	1.48398	0.975	1.06181	2.15065	1.57353	1.27665	1.30996
				Positive	479.2979@3.47	1.56766	1.54963	1.89399	2.39446	1.84364	1.79732	1.03921	1.64548	2.03429	1.56952	1.87617	1.98433	2.40594	1.56671	1.91226	1.61549	1.49648	1.59537
				Negative	678.6047@17.31	2.52412	6.08969	1.11825	2.41748	0.790217	3.60536	1.27272	1.26127	1.66215	2.48678	0.967711	0.879581	0.4108	0.320361	2.68531	1.25147	0.812463	0.748903	3
				Negative	884.5025@13.53	1.70991	1.63754	1.41709	1.42676	1.06036	2.01558	1.30053	1.31368	1.58948	1.66595	1.16206	1.48516	1.22816	1.79288	2.00528	1.67975	1.76629	1.8036
				Positive	742.5354@13.03	2.01453	2.74718	1.10543	2.31135	0.520855	2.43399	1.60239	1.23101	1.55123	1.84342	1.62733	1.83489	0.391839	0.765024	1.70506	2.33147	0.550508	1.28858	4
				Negative	745.5508@10.66	1.08899	2.24188	1.37462	2.7187	0.398123	1.8161	1.46559	1.93304	0.938092	1.54153	1.24959	1.81458	0.673389	1.14196	1.71822	2.57434	1.09057	1.73715	3
				Positive	810.5994@14.08	2.24199	2.69712	1.03567	1.57486	0.757482	2.50194	1.30903	0.743724	1.49063	1.98254	0.972896	0.90561	0.852936	1.03594	2.26876	1.97968	1.25838	1.68759	3
				Negative	568.4947@12.76	1.49024	3.77362	1.15593	2.42807	0.541226	2.07979	1.22864	1.69573	1.19336	1.82216	0.926333	1.30127	0.54201	0.635575	1.99443	1.64527	0.856495	1.26944	3
				Positive	720.5891@14.95	1.31063	2.0922	0.485355	0.942892	0.454698	2.55909	0.736207	0.861022	1.10818	1.80176	0.758458	1.13512	0.721953	1.24192	3.19939	4.40473	0.888798	1.82285	3
				Negative	845.6762@17.71	1.75513	3.11095	1.6943	2.32533	0.63974	2.65711	1.70556	1.55629	1.40004	2.14019	1.48628	1.60839	0.310862	0.472856	0.987031	1.35493	0.492624	0.802785	3
				Positive	854.5668@12.18	2.7038	2.51694	1.11087	1.72014	0.749186	2.24091	1.45365	0.65006	1.73027	1.88516	1.26158	0.815196	0.59861	0.699578	2.18615	1.3341	1.10624	1.31333	4
				Negative	951.5271@12.00	1.30999	1.08809	1.65989	1.32407	1.26109	1.22866	1.34289	1.50671	1.64281	1.49788	1.71791	1.46844	1.4422	1.56747	1.29154	1.14961	1.62633	1.59033
				Negative	572.4816@13.58	1.24879	1.83988	1.11059	1.92509	0.86261	2.22217	1.03051	1.11886	1.38283	1.9144	0.97283	1.4025	1.2641	1.05465	1.48426	1.64743	1.49685	1.53277
				Positive	560.5435@16.14	1.37683	1.54751	1.33733	1.40747	1.30217	1.4937	1.46544	1.57029	1.45397	1.48071	1.47985	1.42347	1.52326	1.41921	1.34421	1.11425	1.30285	1.44221
				Positive	835.6667@16.74	2.32637	2.42161	1.15736	1.80938	0.63906	2.62714	1.10714	1.0335	2.04132	2.64269	1.33667	1.52199	0.25705	0.34239	1.20058	1.45943	0.42102	0.69384
				Negative	609.5579@15.81	1.13154	1.47318	1.33467	1.77918	0.94505	1.12833	1.14461	1.07582	1.39675	1.79566	1.15026	1.13712	1.10639	1.68015	1.41694	2.06679	1.21511	1.79267
				Positive	488.3946@10.73	1.35151	1.17766	1.32053	1.76843	1.17563	1.63382	0.98507	1.25735	1.38447	1.31239	1.37962	1.72376	1.87435	1.11844	1.62398	1.1056	1.15483	1.23511
				Negative	924.6764@18.20	1.16425	1.28811	0.64444	0.68428	0.47999	1.50355	0.76215	0.60691	0.90386	1.19816	0.71102	0.49059	1.42538	2.1825	2.35884	2.80381	2.241	2.74123
				Positive	603.5344@12.87	1.59358	2.45953	1.06292	1.33846	0.89377	2.2551	1.67242	1.08993	1.65246	1.68187	1.26209	0.85563	0.74874	0.68947	1.50907	1.35598	0.84404	0.9839
				Positive	603.5329@17.61	1.62907	1.72148	0.62329	0.82841	1.02898	1.87814	0.99368	0.78364	1.6384	1.45334	0.68322	0.77642	1.22491	1.19384	2.38328	1.8908	1.45091	1.42914
				Positive	534.3646@2.96	1.1424	1.08218	1.29979	1.61631	1.19128	1.27723	0.90226	1.2792	1.57821	1.19249	1.34931	1.65248	1.68235	1.14301	1.45381	1.13	1.1116	1.07983	3
				Positive	828.5510@12.11	1.95963	1.95799	0.774204	1.37537	0.565606	1.78992	0.991267	0.664181	1.29912	1.54005	0.893028	0.830192	0.599126	0.999614	2.00308	1.68418	1.1632	1.80592	4
				Negative	684.6071@19.02	1.54032	2.20674	0.68659	0.8211	0.81181	1.87076	0.76648	0.39785	1.26028	1.3247	0.61914	0.40564	0.95927	1.01334	2.53209	1.71815	1.64635	2.01561
				Negative	719.5349@10.39	0.983248	1.98358	1.13699	1.95425	0.32367	1.5912	1.09295	1.26593	0.769545	1.40104	0.95841	1.34053	0.553552	0.850399	1.60314	2.0669	0.866969	1.32783	3
				Negative	682.5922@17.88	1.64898	2.67695	0.68388	1.12258	0.87546	2.1085	0.91089	0.52951	1.53765	1.37792	0.72021	0.59631	0.90044	0.45354	1.98372	1.17802	1.12711	0.81305
				Negative	695.5950@17.31	1.8371	2.43056	1.04463	1.40588	0.82187	2.33982	1.17089	0.89547	1.37714	1.49685	0.96461	0.84945	0.53605	0.33952	1.41631	1.02654	0.73533	0.54102
				Negative	864.5353@16.40	0.76844	1.18451	0.58418	0.74915	0.48065	1.62606	0.59908	0.83268	0.83401	1.26853	0.66361	0.77129	0.83149	1.0289	2.98482	2.79409	1.1239	1.42691
				Positive	765.6065@13.71	1.12517	1.17175	0.943297	0.925617	1.08041	1.35364	1.01612	0.94314	1.33403	1.2995	1.10345	1.3631	0.842028	1.2694	1.21361	1.28806	0.937888	1.25201	4
				Negative	886.5191@15.04	0.93249	1.35077	0.90232	0.97897	0.55821	1.25357	0.75699	0.87137	0.84132	1.07278	0.6716	0.82114	1.09971	1.44774	1.69973	1.6959	1.43976	1.95326
				Negative	920.5632@12.56	1.45327	1.98696	1.04474	1.25706	0.8907	1.48209	1.28503	0.66189	1.17986	1.30721	0.89857	0.68942	0.90324	0.78398	1.44878	0.73451	1.17358	1.11858
				Negative	664.5891@17.04	1.13515	3.69612	0.687365	2.17176	0.241298	2.29104	0.845003	0.996026	0.675424	1.54599	0.587358	0.666996	0.271098	0.266835	1.82924	1.06354	0.425167	0.8417	4
				Positive	441.2977@8.63	1.04578	0.88864	1.01185	1.34448	1.01445	1.25929	0.81829	1.00832	1.27243	1.0176	1.13858	1.29756	1.51708	1.00652	1.25138	1.00078	0.89866	1.11063
				Negative	351.2517@8.51	1.41047	1.2132	1.19735	1.23191	0.94778	1.32122	0.99062	0.97443	1.04503	1.00049	1.17061	1.04032	0.99533	1.12253	1.13729	0.96368	1.00572	1.04325
				Negative	756.6219@11.94	1.04197	1.13277	1.11018	1.07415	1.04318	1.12745	1.00804	1.12995	1.18663	0.994967	1.12451	1.09038	1.03407	1.11594	1.02568	1.02072	1.18657	1.04972	3
				Negative	926.5710@14.97	1.13005	1.4902	0.65018	0.76887	0.92973	1.73687	0.7691	0.73864	1.20032	1.28086	0.73919	0.70285	1.05733	0.88979	1.81817	1.26397	1.23559	1.03717
				Negative	636.3500@4.78	0.75514	1.0749	0.8985	1.30641	0.33458	1.49507	0.8207	0.84462	0.49568	1.14823	0.80671	1.07639	0.66619	1.1073	1.82824	1.95897	1.17023	1.49534
				Negative	829.6449@15.33	1.19491	2.58412	1.43714	1.8883	0.438829	1.90538	1.32914	1.12807	1.00409	1.71055	1.14245	1.27022	0.179883	0.208112	0.519134	0.682908	0.224883	0.30977	3
				Negative	967.6350@16.98	1.12165	1.98739	1.22616	1.72625	0.46216	1.62198	1.04331	1.14869	0.9542	1.4716	1.0728	1.21289	0.32078	0.43187	0.7417	1.04391	0.46631	0.70763
				Positive	790.5601@14.52	0.88363	1.26286	0.59215	1.08983	0.384934	1.52615	0.719971	0.830167	0.855221	1.45113	0.825146	1.14647	0.484497	0.881073	1.44162	2.40889	0.647758	1.28503	3
				Positive	567.5450@13.52	1.0102	0.75664	1.24627	1.0169	1.30927	0.8713	0.96153	1.19359	1.2214	0.96448	1.16357	1.06883	1.01744	1.1874	0.85149	0.74466	1.09179	1.01466
				Negative	940.5509@13.88	0.9827	0.90175	0.91669	0.96698	0.99106	0.81478	0.99216	0.95795	1.16811	1.02672	0.92503	0.92568	0.98769	1.12753	1.07821	1.00032	1.2267	1.14368
				Negative	761.5812@12.91	1.04334	2.17659	0.976008	1.61397	0.352671	1.46488	1.00271	1.13845	0.843614	1.42163	0.919562	1.21015	0.325321	0.444547	0.785826	1.15006	0.554803	0.689951	3
				Positive	794.5653@13.32	1.33483	1.71906	0.753683	1.17314	0.504884	1.83284	1.15303	0.582879	1.2604	1.41082	0.946732	0.897214	0.334635	0.405561	1.34945	1.21216	0.476799	0.712285	4
				Positive	774.5999@14.73	1.12143	1.75489	0.551376	0.968155	0.441201	1.84992	0.892317	0.573152	1.00594	1.31859	0.85102	0.856895	0.36507	0.522597	1.3771	1.55686	0.501129	0.856859	3
				Negative	894.5480@12.48	0.96669	1.32902	0.72871	1.00411	0.48495	1.18139	0.85578	0.61309	0.65322	0.8864	0.59465	0.63721	0.72939	0.85845	1.3299	0.80831	1.03102	1.19566
				Negative	596.5262@14.40	1.195	2.42168	0.668276	1.46798	0.304381	1.44131	0.740736	0.751053	0.669905	1.44901	0.565836	0.623961	0.316413	0.290141	1.01198	0.714145	0.618753	0.610408	3
				Negative	328.2516@6.30	0.82958	0.70338	0.97567	0.83354	0.92777	0.99767	0.70032	0.80406	0.9111	0.83689	0.96822	0.91805	0.89875	0.7674	0.94145	0.84458	0.83923	0.98368
				Negative	803.6292@15.41	0.826876	2.26577	0.871073	1.60415	0.265751	1.64845	0.823663	1.02366	0.602158	1.3861	0.784418	1.03005	0.207096	0.303772	0.560405	0.763215	0.26602	0.432534	3
				Positive	727.5710@12.67	0.51696	1.25455	0.62207	1.35742	0.19934	1.15731	0.63636	0.92683	0.53088	0.90077	0.60574	1.02476	0.28607	0.5719	1.58051	2.33609	0.28399	0.71025
				Positive	856.5827@13.68	1.27918	1.76517	0.536678	0.769397	0.479988	1.62365	0.657969	0.392551	0.997293	1.11769	0.451576	0.541771	0.39264	0.630513	1.15417	1.09591	0.650635	0.954169	4
				Negative	668.6188@18.39	0.759153	2.78155	0.439856	1.26864	0.282571	2.28378	0.484208	0.660471	0.533675	1.47549	0.3301	0.4585	0.164173	0.233615	1.92062	0.73018	0.186752	0.439617	3
				Negative	928.5294@14.35	1.06497	1.23746	1.01274	1.11625	0.52812	1.06763	0.86157	0.91685	0.74574	1.06551	0.80256	0.96186	0.46203	0.52175	0.77161	0.61293	0.72067	0.91471
				Positive	488.3947@8.96	0.75193	0.48525	0.56172	0.37003	0.36042	0.45484	0.98025	0.77802	0.8372	0.42114	0.68957	0.5946	5.41997	0.51914	0.61389	0.54566	0.41222	0.54933
				Negative	636.2709@3.22	0.88076	0.88871	1.01815	0.78095	0.95995	0.67007	0.78376	0.97925	0.83623	0.95346	0.89963	0.81921	0.65751	0.80855	0.6622	0.81682	0.84817	0.89402
				Negative	834.5286@14.28	0.96748	1.14095	0.82047	1.21686	0.37851	0.91848	0.79344	0.89007	0.63808	0.8129	0.66065	0.75672	0.54387	0.63202	0.98492	1.06129	0.80751	0.97446
				Negative	842.6733@17.67	0.679563	1.3003	0.573755	0.688298	0.265501	1.17932	0.650624	0.466333	0.598006	0.937952	0.58495	0.483059	0.499727	0.71996	1.43273	1.76637	0.832377	1.24963	4
				Negative	912.5347@15.09	0.89202	1.26178	0.73329	0.73151	0.47929	1.09868	0.60568	0.63892	0.71542	0.95773	0.60445	0.59186	0.7493	0.81398	1.06877	0.96492	0.97257	1.02403
				Negative	657.5418@13.51	0.73287	0.51756	0.82134	0.62942	0.9657	0.691	0.87548	0.59949	0.84192	0.61543	1.07704	1.01049	1.46713	0.87779	0.53117	0.76692	0.8821	0.81853
				Negative	882.4881@13.04	0.71864	0.9019	0.56086	0.79911	0.48945	1.09783	0.54603	0.76006	0.79361	0.88314	0.53269	0.74541	0.71988	1.13695	1.01831	0.85147	0.8438	0.86847
				Positive	718.5737@13.53	0.719926	1.06824	0.293552	0.534444	0.324421	1.34815	0.492723	0.376923	0.730297	0.941799	0.427386	0.538037	0.489707	0.616114	2.03835	1.84232	0.656323	0.797535	3
				Negative	395.2745@7.22	1.42305	0.89582	1.36694	1.13706	1.28087	0.54089	0.47963	1.06661	0.55207	0.51374	0.59932	0.59309	0.432	0.76233	0.65403	0.24152	0.51795	0.99169
				Negative	896.6445@17.05	0.59537	1.35864	0.48269	0.84367	0.22059	1.20172	0.5306	0.58905	0.46896	1.05947	0.53369	0.51279	0.50278	0.65807	1.15642	1.37189	0.79961	1.0932
				Positive	437.2874@7.23	0.77716	0.69088	0.69752	0.77325	0.87062	0.93706	0.59154	0.77539	0.99457	0.79003	0.76399	0.96911	0.47727	0.85826	0.76645	0.6938	0.61924	0.88968
				Positive	521.3088@4.14	0.67604	0.64093	0.77632	0.98821	0.75637	0.74221	0.55714	0.76314	0.88763	0.7112	0.77915	0.97728	0.95499	0.6888	0.86714	0.66622	0.68626	0.63711
				Negative	445.2390@8.54	0.6467	0.71371	0.80187	0.84342	0.83151	0.54131	0.74187	0.89821	1.00996	0.65418	0.76113	0.66369	0.76047	0.86837	0.57135	0.63767	0.7758	0.72054
				Negative	746.5791@12.97	0.208283	0.679102	0.279653	0.491881	0.0798524	0.609531	0.510166	0.521257	0.255182	0.552829	0.524591	0.633973	0.480337	0.967261	2.08342	2.67069	0.613177	1.01151	2
				Positive	794.6031@15.00	0.959518	1.3158	0.244529	0.436546	0.380593	1.59174	0.450327	0.286577	0.834819	1.08	0.397045	0.406774	0.366965	0.328299	1.8222	1.25839	0.464299	0.49052	4
				Negative	910.5196@14.63	0.79156	1.10283	0.52486	0.51001	0.49695	1.01283	0.48353	0.50334	0.64499	0.84173	0.4649	0.54414	0.62427	0.85319	1.08924	0.85873	0.79822	0.96865
				Positive	858.5976@14.16	1.07253	1.36951	0.476076	0.746462	0.371944	1.31246	0.655276	0.365395	0.734504	1.04983	0.491655	0.443495	0.360116	0.431675	1.05804	0.903669	0.506003	0.714961	4
				Positive	722.5273@13.17	0.99883	0.65606	0.79396	0.80775	0.73079	0.59067	0.55697	0.61294	0.89863	0.86804	0.70301	0.74419	0.57542	0.81654	0.64908	0.79351	0.45906	0.78233
				Negative	912.5203@12.36	0.68453	0.78977	0.66971	0.84711	0.58094	0.78421	0.79624	0.78597	0.71351	0.72447	0.72301	0.64573	0.55792	0.62666	0.82512	0.67433	0.7166	0.69954
				Positive	381.2996@4.08	0.7282	0.78324	0.48308	0.5514	0.64497	0.60317	0.48452	0.60223	1.47502	0.66267	0.85192	0.93312	0.44435	0.75727	0.68967	0.84472	0.55468	0.72569
				Positive	836.6144@15.46	1.01381	1.23644	0.343058	0.538758	0.44417	1.40948	0.615228	0.297699	0.924235	1.03945	0.519426	0.45437	0.277925	0.285102	1.42015	0.988674	0.420605	0.483968	4
				Negative	1019.5145@12.02	0.63528	0.48344	0.75309	0.62874	0.77894	0.49608	0.63889	0.72801	0.85669	0.63149	0.84899	0.72679	0.75343	0.82322	0.67201	0.53037	0.86933	0.8152
				Positive	768.5520@15.64	0.62427	1.02635	0.524367	0.854536	0.310026	1.03407	0.617691	0.53411	0.59459	0.931046	0.597275	0.84516	0.260043	0.411772	1.02097	1.25374	0.439583	0.726944	3
				Positive	856.5812@12.67	1.32472	1.59648	0.483387	0.847548	0.333951	1.25817	0.633462	0.306901	0.857185	0.848148	0.555501	0.427673	0.268102	0.305377	0.847051	0.665874	0.387273	0.526083	4
				Positive	669.5584@21.85	0.91358	1.01528	0.63805	0.78304	0.50292	0.7008	0.84833	0.88665	0.55688	0.45641	0.54634	0.48617	0.47396	0.46447	0.85316	0.56156	0.69013	1.09419
				Positive	832.5829@14.11	1.00394	1.16518	0.502994	0.774778	0.342022	1.30134	0.706181	0.343644	0.815915	0.862587	0.526217	0.5427	0.333547	0.359346	0.902684	0.803722	0.488936	0.65557	4
				Negative	1014.4889@14.52	0.51499	0.64235	0.75321	0.73624	0.47758	0.59992	0.61413	0.80632	0.64492	0.68609	0.74796	0.80834	0.52482	0.75708	0.67951	0.88425	0.64696	0.84175
				Positive	559.3951@5.08	0.56214	0.41082	0.63228	0.76452	0.72242	0.6748	0.48868	0.78119	0.76311	0.67924	0.59371	0.88597	1.20374	0.78506	0.72892	0.47969	0.43917	0.64391
				Negative	608.3187@3.11	0.4641	0.67596	0.55024	0.82052	0.19727	0.79919	0.55707	0.56656	0.38795	0.71069	0.4943	0.67618	0.48902	0.68385	1.2578	1.10876	0.82412	0.93487
				Positive	625.5191@11.54	1.08346	0.85915	0.80754	0.91752	0.45577	0.61816	0.93626	0.45627	0.80513	0.49859	0.67788	0.41055	0.46634	0.3825	0.92933	0.66686	0.61342	0.60282
				Negative	678.6410@18.76	0.38714	0.65263	0.52136	0.58301	0.19143	0.63132	0.80406	0.67415	0.36317	0.47946	0.75985	0.58851	0.2462	0.25923	2.20664	1.89291	0.38237	0.49955
				Positive	724.5294@13.44	0.576153	0.677853	0.387309	0.581729	0.245042	0.727908	0.353995	0.402014	0.514176	0.660799	0.395414	0.584105	0.479719	0.738536	1.23103	1.71403	0.616151	1.15226	4
				Negative	780.5919@17.06	0.65182	1.08295	0.50769	0.66218	0.25135	1.07865	0.56217	0.50694	0.55962	0.83208	0.47656	0.47965	0.38518	0.40061	1.04666	1.17251	0.61198	0.71474
				Negative	637.5894@17.29	0.56761	0.72898	0.69676	0.83352	0.47296	0.59272	0.56014	0.53221	0.65929	0.79362	0.56076	0.52411	0.47156	0.73291	0.70878	1.07987	0.53563	0.83752
				Negative	706.6362@18.39	1.24438	2.11835	0.421332	0.664168	0.354295	1.36057	0.665225	0.266554	0.777049	0.879433	0.354577	0.231567	0.185283	0.096366	1.09701	0.488276	0.290131	0.297196	3
				Positive	750.5428@13.53	0.78972	0.85062	0.36372	0.62539	0.23902	0.85977	0.41406	0.37108	0.60025	0.82847	0.42843	0.6133	0.3909	0.54093	1.03726	1.3844	0.52993	0.84399
				Positive	463.3030@7.70	0.59198	0.49717	0.70523	0.87719	0.62981	0.70133	0.49135	0.57816	0.71109	0.62516	0.65554	0.80551	0.85281	0.59535	0.71792	0.52635	0.5279	0.5822
				Negative	966.5667@14.01	0.81704	0.74344	0.57837	0.52788	0.7687	0.64363	0.78056	0.46168	0.86018	0.70954	0.66643	0.49222	0.58039	0.46897	0.79239	0.51784	0.69047	0.50558
				Negative	323.2204@6.39	0.74723	0.61939	0.76054	0.57937	0.66945	0.7692	0.54627	0.57509	0.7199	0.61474	0.69006	0.54028	0.4979	0.62681	0.72637	0.65516	0.64833	0.60481
				Negative	922.6607@16.88	0.63867	0.76797	0.35521	0.41956	0.3264	0.70161	0.42601	0.29685	0.53322	0.6312	0.39733	0.23617	0.64474	0.59976	1.13577	1.38437	1.05291	0.88621
				Negative	720.6518@18.85	1.19606	2.0908	0.52726	0.585194	0.397946	1.16468	0.566849	0.26354	0.705903	0.851333	0.402115	0.194802	0.200716	0.0899352	0.909122	0.461304	0.376921	0.306204	4
				Negative	1035.6223@16.97	0.69079	1.07182	0.74411	1.03142	0.31413	0.91803	0.62019	0.69407	0.59391	0.84286	0.69661	0.69322	0.21215	0.289	0.44395	0.61698	0.2763	0.48962
				Positive	748.6211@16.67	0.474153	0.724731	0.183019	0.409901	0.21079	1.14295	0.310041	0.415973	0.465076	0.753664	0.302406	0.489827	0.289564	0.560682	1.39971	1.68189	0.421083	0.832787	3
				Negative	680.6566@19.71	0.24697	0.49976	0.3992	0.49043	0.11419	0.45783	0.6429	0.66399	0.26367	0.34416	0.59859	0.501	0.27789	0.36741	1.89648	2.12033	0.47299	0.70048
				Positive	766.5360@14.19	0.551418	0.714666	0.473796	0.700248	0.291033	0.851127	0.68497	0.502433	0.506679	0.759115	0.658523	0.650634	0.271404	0.37342	0.988488	1.18749	0.335741	0.530748	4
				Negative	968.5824@15.50	0.63369	0.82023	0.40619	0.60399	0.42531	0.7652	0.51184	0.50282	0.57759	0.65142	0.44421	0.39654	0.48393	0.4969	0.97114	0.83014	0.63952	0.62663
				Negative	821.5331@11.03	0.809311	1.4117	0.876575	1.0244	0.189504	0.667387	0.843166	0.441211	0.533247	0.68069	0.698695	0.39751	0.265716	0.131939	0.644015	0.336997	0.384636	0.236285	3
				Positive	576.3743@3.64	0.57746	0.62227	0.46818	0.57894	0.63508	0.59143	0.44994	0.48004	0.69728	0.60002	0.64871	0.66041	0.47146	0.58658	0.61157	0.68908	0.46181	0.69723
				Positive	397.4154@9.96	0.94685	0.04927	0.66827	0.64004	0.27981	1.46224	0.71558	0.64367	0.22683	0.61515	0.63204	1.00228	0.50473	0.28831	0.75635	0.43794	0.15879	0.36955
				Negative	801.5400@11.23	0.56059	0.86017	0.608	0.965	0.22096	0.7753	0.7571	0.52203	0.46827	0.65203	0.57103	0.59077	0.18868	0.23823	0.61376	0.77123	0.34667	0.43973
				Negative	708.6517@19.44	0.924021	1.56592	0.360625	0.448972	0.264621	0.962779	0.530071	0.227723	0.541025	0.53765	0.305424	0.215301	0.246606	0.208123	1.04785	0.651502	0.405774	0.578167	3
				Negative	422.3281@2.20	0.13493	0.19144	0.36656	0.20764	0.11981	0.13778	0.08055	0.07139	0.10768	0.18546	0.11934	0.14764	1.10149	6.5783	0.0971	0.08698	0.10301	0.16217
				Negative	923.6478@15.52	0.70162	1.15493	0.72674	0.91325	0.26581	0.82681	0.5965	0.59788	0.59206	0.78957	0.62752	0.59698	0.1587	0.1878	0.32242	0.38373	0.2292	0.28754
				Positive	518.4049@4.07	0.52841	0.53798	0.48259	0.60408	0.48909	0.44532	0.29296	0.5599	0.95681	0.43044	0.56651	0.79596	0.55536	0.45647	0.65004	0.52659	0.55473	0.45367
				Negative	795.5485@13.48	0.525024	0.738718	0.473134	0.551467	0.347448	0.656953	0.423158	0.383278	0.453572	0.490446	0.514062	0.570942	0.622011	0.530987	0.562569	0.789182	0.533729	0.528114	3
				Negative	871.6931@17.49	0.792311	1.27604	0.676607	0.787858	0.261321	0.992309	0.638679	0.535368	0.62828	0.855091	0.580797	0.535351	0.0692587	0.102947	0.238144	0.301673	0.11546	0.150111	3
				Negative	656.5760@18.04	0.48886	1.30754	0.36321	0.70976	0.24172	1.31222	0.37385	0.34804	0.41496	0.78048	0.30666	0.36328	0.33118	0.21669	0.67992	0.52291	0.37966	0.38965
				Negative	307.2281@2.59	0.15459	0.14077	0.71434	0.8849	0.57719	0.56602	0.96385	0.4233	0.12059	0.74714	0.53659	0.8379	0.44149	0.83208	0.61685	0.63213	0.26585	0.03045
				Negative	914.5360@13.75	0.52152	0.48264	0.53124	0.66648	0.39343	0.41332	0.52427	0.73515	0.46013	0.59749	0.51447	0.65073	0.34166	0.55023	0.38208	0.61907	0.45519	0.59055
				Negative	563.3414@13.40	0.45884	0.80153	0.46941	0.50973	0.42874	0.54204	0.4077	0.44087	0.58743	0.47316	0.55878	0.44154	0.5694	0.57449	0.48937	0.76526	0.50097	0.39109
				Negative	842.5174@11.15	0.56538	0.7201	0.68401	0.80383	0.28866	0.68256	0.91376	0.4362	0.47147	0.46835	0.71259	0.52453	0.20263	0.23767	0.58304	0.44034	0.32443	0.29113
				Negative	776.5429@19.02	0.72423	0.71085	0.34452	0.3534	0.48999	0.73919	0.37547	0.16898	0.52721	0.51228	0.28436	0.21764	0.43818	0.5031	0.94138	0.50853	0.71866	0.76027
				Positive	527.5525@13.52	0.52883	0.5175	0.53166	0.52511	0.51399	0.49802	0.5145	0.51609	0.54274	0.49216	0.51518	0.52282	0.51302	0.51198	0.51482	0.50446	0.50667	0.49186
				Positive	439.3029@3.39	0.43162	0.46638	0.47619	0.67172	0.42786	0.52195	0.23064	0.41244	0.5597	0.43575	0.43374	0.5316	0.74353	0.45746	0.74838	0.65965	0.46297	0.50365
				Positive	774.6368@16.68	0.478011	0.715657	0.156571	0.370479	0.253101	1.14946	0.327867	0.301467	0.529686	0.759582	0.297119	0.380558	0.243194	0.275926	1.23247	0.967039	0.327359	0.402701	3
				Positive	836.5430@12.83	0.594999	0.748695	0.328879	0.544618	0.183423	0.649077	0.345922	0.390364	0.487053	0.638772	0.372559	0.504012	0.232388	0.423679	0.653876	0.963811	0.298969	0.707349	3
				Positive	560.5011@13.58	0.46026	0.77039	0.46596	0.77628	0.31658	0.74197	0.36645	0.52084	0.49714	0.71303	0.34277	0.43632	0.34467	0.33166	0.51839	0.48557	0.50613	0.47161
				Positive	458.3477@7.70	0.54175	0.43975	0.40972	0.49955	0.50324	0.50951	0.44907	0.40632	0.60022	0.56049	0.54648	0.62212	0.3738	0.5528	0.52977	0.51983	0.39839	0.58571
				Negative	847.6482@16.81	0.60533	0.79681	0.49046	0.54477	0.30363	0.70948	0.45905	0.38129	0.52959	0.59912	0.47379	0.35	0.32341	0.30916	0.57931	0.64543	0.46151	0.46867
				Negative	1021.5266@12.99	0.48071	0.34096	0.46793	0.44342	0.45441	0.32587	0.50285	0.25238	0.67204	0.27544	0.4875	0.23601	0.60972	0.63951	0.75832	0.56145	0.84413	0.53668
				Negative	722.6674@19.82	0.790549	1.38848	0.353221	0.393155	0.218522	0.825949	0.430639	0.322158	0.348265	0.513861	0.323512	0.129895	0.202769	0.278527	0.877627	0.550522	0.314642	0.617795	3
				Negative	652.5892@17.50	0.464007	1.87232	0.375935	1.00088	0.124694	1.06051	0.387379	0.47471	0.268464	0.71379	0.287364	0.352514	0.083731	0.0873334	0.524909	0.438597	0.135349	0.225891	3
				Positive	599.5462@16.26	0.46667	0.46189	0.52212	0.48091	0.52434	0.48528	0.44589	0.49788	0.4684	0.51934	0.52715	0.45794	0.4978	0.53877	0.50609	0.43082	0.50949	0.49717
				Positive	546.3535@4.77	0.345751	0.410105	0.300125	0.511376	0.163163	0.663437	0.341711	0.392034	0.2644	0.607313	0.335045	0.550018	0.286164	0.610315	0.874069	0.979465	0.40488	0.768243	4
				Positive	838.5596@13.25	0.554936	0.73809	0.398307	0.615424	0.174356	0.642892	0.34907	0.393264	0.431418	0.677761	0.342833	0.51497	0.218309	0.377313	0.555426	0.841069	0.311519	0.648906	3
				Positive	383.3156@8.95	0.63541	0.46144	0.40771	0.31306	0.4075	0.47471	0.38033	0.42161	0.71525	0.49838	0.6761	0.56294	0.36087	0.42078	0.45938	0.59253	0.32786	0.51889
				Negative	547.3300@4.08	0.4641	0.6034	0.43646	0.42181	0.43025	0.475	0.46618	0.45294	0.71786	0.40738	0.52306	0.42751	0.3596	0.50623	0.42272	0.47137	0.45436	0.53451
				Positive	816.5870@13.57	0.754774	0.899324	0.175005	0.285265	0.21634	0.892667	0.248812	0.136125	0.533556	0.657744	0.186282	0.198431	0.340749	0.28528	1.11728	0.723254	0.476986	0.415321	3
				Negative	800.6264@15.60	0.237903	1.22398	0.328051	0.672719	0.0942952	0.97361	0.337699	0.468785	0.203524	0.840451	0.377064	0.4561	0.18519	0.249026	0.528299	0.717295	0.268645	0.371463	4
				Positive	419.3157@8.61	0.62576	0.59397	0.43517	0.51993	0.53598	0.51486	0.39861	0.40333	0.51277	0.45807	0.48488	0.46217	0.31376	0.45024	0.42626	0.47468	0.31282	0.53239
				Negative	465.3044@7.33	0.47312	0.84327	0.4806	0.75957	0.20171	0.68047	0.44915	0.56605	0.38377	0.58482	0.39913	0.52926	0.17232	0.28499	0.39375	0.5597	0.24526	0.42598
				Negative	886.5191@14.52	0.55853	0.7413	0.49693	0.45639	0.30835	0.54022	0.42571	0.39461	0.47412	0.5048	0.43893	0.52459	0.28362	0.38132	0.47674	0.42497	0.43697	0.4699
				Negative	323.1900@2.26	0.4306	0.55923	0.7474	0.41542	0.48151	0.2361	0.52312	0.42074	0.4993	0.30503	0.38609	0.48509	0.34999	0.46696	0.24318	0.28233	0.24923	1.24875
				Positive	748.5269@13.05	0.564312	0.732696	0.204159	0.42106	0.183049	0.662072	0.258939	0.276045	0.457328	0.557996	0.284284	0.373182	0.263583	0.451949	0.759523	0.926488	0.330378	0.616102	4
				Negative	774.5274@17.88	0.6402	0.93136	0.30755	0.44406	0.49778	0.72514	0.41443	0.2058	0.59035	0.47635	0.30214	0.29842	0.42119	0.19845	0.65168	0.42628	0.43289	0.3559
				Negative	911.6493@16.07	0.61121	1.06393	0.55372	0.67962	0.22432	0.82891	0.47392	0.44132	0.5373	0.74212	0.47473	0.45558	0.09994	0.11541	0.26552	0.3343	0.15263	0.16402
				Positive	768.5525@14.28	0.479192	0.643182	0.367094	0.714604	0.175742	0.633208	0.443191	0.349824	0.366441	0.487335	0.385242	0.444619	0.213343	0.302086	0.608122	0.736791	0.303392	0.559508	3
				Negative	351.2211@3.34	0.27496	0.32885	0.46976	0.47313	0.30694	0.32787	0.9024	0.29003	0.57957	0.25784	0.35483	0.75722	0.43263	0.61343	0.25356	0.29959	0.21472	1.0304
				Positive	748.5846@14.63	0.493914	0.898679	0.325071	0.625871	0.142681	0.775908	0.463803	0.389586	0.398806	0.626053	0.495043	0.578401	0.104085	0.229166	0.355289	0.725755	0.143874	0.377217	3
				Negative	677.4774@16.13	0.40312	0.43449	0.44654	0.45449	0.44657	0.47957	0.41903	0.48573	0.46525	0.46756	0.51362	0.43626	0.46189	0.42726	0.41507	0.46374	0.45272	0.46942
				Positive	692.5583@13.31	0.351576	0.535972	0.154264	0.291638	0.121568	0.624157	0.201935	0.207841	0.333258	0.484191	0.195752	0.287837	0.269871	0.409382	1.21754	1.32117	0.376585	0.610881	3
				Positive	702.5433@14.90	0.355235	0.48376	0.179108	0.29426	0.155517	0.658741	0.212674	0.247102	0.379667	0.519429	0.25707	0.383975	0.234717	0.362735	1.01555	1.43404	0.274377	0.524535	4
				Negative	938.5362@12.60	0.47782	0.53055	0.41335	0.52143	0.42658	0.54665	0.61853	0.46472	0.5376	0.49086	0.48957	0.365	0.2915	0.32653	0.4335	0.34449	0.35942	0.31363
				Positive	718.5384@14.10	0.406512	0.529425	0.348646	0.542567	0.198949	0.661068	0.476427	0.404544	0.357427	0.56641	0.400731	0.468124	0.192847	0.313646	0.590962	0.765527	0.269466	0.45631	4
				Positive	496.3398@3.11	0.326488	0.370779	0.245345	0.498127	0.124764	0.558193	0.31087	0.263622	0.270822	0.47829	0.352712	0.526453	0.303037	0.475412	0.830283	0.940446	0.427454	0.608676	4
				Negative	914.5496@16.03	0.5653	0.9552	0.36409	0.43294	0.19899	0.73518	0.32661	0.34674	0.39006	0.64873	0.30023	0.34484	0.2171	0.25205	0.48606	0.39247	0.44383	0.48611
				Negative	772.5947@14.03	0.178819	0.833911	0.216609	0.417878	0.0704607	0.80586	0.277632	0.304539	0.160143	0.547621	0.241559	0.367085	0.278848	0.432896	0.728323	0.850916	0.499546	0.673675	2
				Positive	764.5735@13.17	0.70511	0.44297	0.4483	0.59528	0.44969	0.28575	0.31214	0.35152	0.46982	0.50076	0.37039	0.37889	0.4425	0.48268	0.39225	0.53603	0.21589	0.49613
				Negative	908.5037@13.13	0.63013	0.74039	0.39595	0.46642	0.38811	0.66222	0.38472	0.39828	0.50176	0.65604	0.34282	0.41332	0.22016	0.27237	0.43968	0.31579	0.274	0.29148
				Positive	502.3736@3.46	0.24867	0.14785	0.15287	0.20371	0.15356	0.17963	0.98809	0.25298	0.18425	0.123	0.19098	0.19917	2.49709	1.23394	0.40437	0.18884	0.18889	0.18786
				Negative	734.5347@12.38	0.18881	0.39202	0.19514	0.36897	0.12058	0.3354	0.18242	0.41865	0.18767	0.39111	0.25546	0.3583	0.45691	0.73446	0.59596	0.76771	0.71451	1.01126
				Negative	805.5249@12.00	0.38591	0.45087	0.49249	0.42946	0.255	0.43601	0.34609	0.44144	0.39882	0.4765	0.43394	0.47072	0.367	0.42855	0.42974	0.43592	0.44209	0.48787
				Negative	833.6755@17.48	0.32159	0.747678	0.341137	0.558882	0.124861	0.672279	0.386548	0.381964	0.264995	0.58784	0.351127	0.35188	0.079767	0.138395	1.06359	0.909393	0.0727019	0.245138	3
				Positive	752.5204@11.19	0.472748	0.593881	0.414315	0.674234	0.194944	0.555353	0.707088	0.296743	0.400883	0.436947	0.630314	0.449198	0.137775	0.156717	0.447869	0.405293	0.187183	0.279438	4
				Negative	441.4064@9.96	0.67402	0.04892	0.53575	0.41031	0.18637	0.90441	0.7193	0.48958	0.14405	0.39295	0.45698	0.59355	0.2128	0.20423	0.48792	0.44047	0.12586	0.34613
				Positive	763.5943@13.87	0.43183	0.59528	0.28475	0.34341	0.21514	0.66144	0.38252	0.25164	0.41331	0.50513	0.33814	0.34673	0.21775	0.32772	0.60232	0.67081	0.30344	0.46609
				Negative	885.7075@18.09	0.514668	0.816131	0.551402	0.609992	0.191229	0.847443	0.558798	0.46837	0.465342	0.660687	0.549192	0.478982	0.0393779	0.0483427	0.145481	0.200813	0.0663989	0.121829	3
				Negative	858.7065@18.52	0.157817	0.178613	0.0952723	0.0516834	0.0931071	0.246476	0.208131	0.0852956	0.12791	0.140227	0.190049	0.0524504	0.179966	0.38203	1.90647	2.2192	0.213321	0.779244	4
				Negative	816.5015@10.88	0.38595	0.5594	0.36412	0.4648	0.1465	0.44418	0.42633	0.27369	0.25567	0.29649	0.3415	0.33739	0.30645	0.33726	0.82148	0.61602	0.4402	0.46755
				Negative	830.6736@17.40	0.123949	0.389403	0.336064	1.00431	0.255924	0.377177	0.230231	0.177261	0.104363	0.290748	0.232036	0.156856	0.112466	0.190569	1.59041	1.26197	0.138167	0.29788	4
				Negative	813.5378@10.67	0.28862	0.56326	0.37436	0.70011	0.10467	0.43681	0.34358	0.46934	0.26981	0.38528	0.33009	0.49206	0.19506	0.30291	0.44396	0.67376	0.31273	0.46771
				Negative	761.5535@12.38	0.15655	0.33282	0.16679	0.29746	0.10991	0.3046	0.19406	0.33149	0.17654	0.32369	0.21182	0.31237	0.43865	0.73511	0.45626	0.7371	0.63296	1.11806
				Positive	547.3990@12.28	0.3098	0.36763	0.46624	0.59442	0.32916	0.52199	0.28563	0.3244	0.4173	0.44479	0.51451	0.42698	0.45639	0.307	0.42402	0.2989	0.28907	0.25788
				Negative	1016.5048@15.64	0.33949	0.44345	0.40072	0.53251	0.24446	0.42128	0.36643	0.44065	0.37475	0.39755	0.40655	0.37665	0.24174	0.30676	0.43034	0.48433	0.31098	0.41599
				Positive	435.3602@9.37	0.39427	0.3218	0.36658	0.47764	0.35842	0.42519	0.2851	0.36542	0.43014	0.37064	0.3704	0.45886	0.5479	0.31396	0.41449	0.30979	0.33998	0.35115
				Positive	905.6701@18.27	0.37986	0.73778	0.39668	0.57147	0.21563	0.63713	0.36798	0.38385	0.44544	0.52868	0.3223	0.41731	0.15514	0.19858	0.30074	0.39422	0.15079	0.22086
				Negative	710.6293@18.79	0.607721	1.14481	0.318694	0.339557	0.222615	0.634635	0.345377	0.335828	0.260906	0.564514	0.169563	0.244704	0.154325	0.105023	0.575956	0.225357	0.208479	0.314354	3
				Positive	752.5587@15.03	0.373418	0.493735	0.169154	0.257299	0.115731	0.45431	0.194994	0.216434	0.27946	0.425257	0.203638	0.265917	0.245771	0.410355	0.74984	0.938228	0.328542	0.606994	4
				Negative	725.6421@19.45	0.62548	0.70276	0.30319	0.34177	0.28022	0.69022	0.29008	0.10349	0.43179	0.38494	0.26289	0.23889	0.27917	0.12647	0.56753	0.4171	0.16854	0.37695
				Positive	381.2983@7.22	0.61327	0.4192	0.56967	0.46393	0.72978	0.27017	0.2021	0.49823	0.32352	0.23011	0.26774	0.34861	0.15505	0.44797	0.29037	0.1651	0.19524	0.39143
				Negative	898.6606@17.24	0.3085	0.7427	0.06115	0.41259	0.02723	0.70759	0.11767	0.26499	0.15704	0.57608	0.11845	0.08919	0.27502	0.12947	0.92941	0.5642	0.42832	0.60822
				Negative	892.5669@17.65	0.29027	0.36439	0.17621	0.21548	0.16597	0.61734	0.21331	0.2618	0.29127	0.43151	0.19515	0.25492	0.20744	0.30899	0.94539	0.82666	0.29892	0.36768
				Positive	744.5896@13.73	0.396504	0.572737	0.141476	0.241162	0.186936	0.724347	0.240128	0.154633	0.389767	0.500883	0.19061	0.220828	0.192027	0.224944	0.801007	0.660881	0.253451	0.301036	3
				Negative	970.5006@14.29	0.38573	0.35922	0.43168	0.42232	0.21553	0.29882	0.40001	0.39024	0.31919	0.30827	0.35633	0.36361	0.27646	0.31425	0.31925	0.33601	0.4023	0.45462
				Negative	833.6756@17.49	0.327085	0.76153	0.256544	0.434088	0.105502	0.612826	0.40029	0	0.189534	0.473968	0.35545	0.259089	0	0.1391	0.947808	0.837943	0	0.245503	3
				Positive	850.5541@13.87	0.32621	0.21304	0.27841	0.27274	0.36294	0.2659	0.30156	0.30003	0.5002	0.35042	0.41399	0.43051	0.30484	0.47857	0.34293	0.33202	0.38026	0.48518
				Negative	1087.5020@11.97	0.32004	0.20369	0.42485	0.26488	0.46707	0.20841	0.32228	0.39481	0.43935	0.24922	0.45799	0.35237	0.42788	0.43268	0.27391	0.23971	0.46508	0.36877
				Positive	581.3295@3.64	0.33894	0.36756	0.28012	0.34797	0.37549	0.34671	0.26251	0.29355	0.42504	0.36279	0.37036	0.38588	0.25869	0.34856	0.35673	0.42637	0.28298	0.42706
				Negative	944.5633@12.18	0.58655	0.50239	0.35004	0.35767	0.34879	0.4778	0.42074	0.13828	0.44781	0.34184	0.25159	0.19433	0.27877	0.2002	0.49172	0.16453	0.33512	0.30683
				Negative	477.3436@6.57	0.5059	0.31057	0.57187	0.25379	0.46086	0.35	0.17422	0.59384	0.30186	0.24034	0.33196	0.36989	0.23375	0.42501	0.19438	0.13347	0.25555	0.46029
				Negative	462.2994@3.97	0.38816	0.81598	0.21937	0.36539	0.1323	0.65276	0.26662	0.19327	0.32034	0.58319	0.20175	0.21235	0.13146	0.15013	0.49977	0.50345	0.22194	0.24253
				Negative	423.2521@3.24	0.32871	0.32225	0.31978	0.35095	0.27816	0.371	0.36044	0.29109	0.3248	0.36216	0.35399	0.33367	0.30824	0.33434	0.40567	0.37149	0.33432	0.32007
				Negative	403.3065@7.22	0.58652	0.3764	0.64745	0.53193	0.64901	0.20748	0.13769	0.56957	0.25935	0.21463	0.28699	0.19106	0.12315	0.36788	0.19288	0.08073	0.14969	0.47027
				Negative	640.5892@17.24	0.25121	1.05735	0.262578	0.683528	0.0422366	0.823881	0.199614	0.483686	0.175086	0.536146	0.176611	0.25223	0.0381111	0.0813234	0.336315	0.293976	0.102325	0.197127	3
				Positive	602.4630@5.09	0.31435	0.26383	0.19828	0.278	0.37048	0.31847	0.33268	0.35146	0.47819	0.3042	0.36481	0.38419	0.27928	0.42774	0.35162	0.3283	0.21511	0.42842
				Negative	1019.5097@11.55	0.481475	0.3952	0.379477	0.42995	0.239832	0.31942	0.483683	0.204365	0.413374	0.254711	0.349754	0.208012	0.253383	0.183753	0.385396	0.393853	0.313162	0.279069	3
				Positive	768.5880@13.54	0.385592	0.540959	0.107198	0.227564	0.116663	0.576568	0.154681	0.10715	0.281793	0.411289	0.121248	0.164793	0.258166	0.272818	0.818632	0.673067	0.343182	0.39164	3
				Positive	726.5052@10.83	0.314775	0.4324	0.220434	0.398138	0.114345	0.39626	0.334273	0.190827	0.245438	0.315233	0.294591	0.28646	0.194334	0.240505	0.646517	0.559612	0.27266	0.411941	4
				Negative	915.6343@16.75	0.41805	0.49471	0.37637	0.43946	0.20678	0.46089	0.33721	0.31384	0.40953	0.38124	0.33847	0.30502	0.14677	0.14618	0.26311	0.29748	0.21202	0.2417
				Positive	707.4911@13.17	0.45227	0.28032	0.36057	0.34214	0.35995	0.23326	0.25027	0.27816	0.41243	0.35935	0.3212	0.31753	0.27492	0.39791	0.27002	0.31281	0.21151	0.35287
				Negative	787.5226@10.39	0.24099	0.5345	0.2692	0.51615	0.0878	0.38818	0.26481	0.3519	0.21234	0.317	0.26979	0.33611	0.1425	0.20496	0.41675	0.57496	0.24479	0.33555
				Negative	659.5133@12.17	0.17491	0.46181	0.22683	0.97485	0.02598	0.39142	0.21728	0.36763	0.09558	0.25553	0.12689	0.32994	0.0538	0.18739	0.41518	0.73589	0.09796	0.5519
				Positive	481.2931@8.96	0.35887	0.30307	0.24094	0.19265	0.25306	0.32966	0.24705	0.28157	0.47155	0.31752	0.40764	0.39093	0.24851	0.32487	0.31822	0.37026	0.21551	0.38018
				Negative	500.2959@3.20	0.31455	0.29903	0.3377	0.33784	0.29147	0.34501	0.28971	0.29734	0.31737	0.35385	0.30499	0.3239	0.26703	0.29702	0.31702	0.336	0.30049	0.31931
				Positive	776.5582@14.63	0.336861	0.525687	0.120609	0.220046	0.1291	0.544664	0.170178	0.170228	0.291278	0.467087	0.179136	0.236295	0.18141	0.301483	0.442961	0.629059	0.255828	0.433747	4
				Negative	994.5576@15.00	0.30882	0.39758	0.19469	0.22913	0.2985	0.4324	0.24078	0.22119	0.37852	0.36016	0.24691	0.20543	0.32912	0.27802	0.42104	0.36056	0.37528	0.32749
				Positive	740.5195@11.83	0.411584	0.467343	0.267818	0.430659	0.134888	0.445571	0.396912	0.23093	0.303087	0.368168	0.388032	0.323834	0.10205	0.154541	0.356621	0.354979	0.166204	0.262796	4
				Negative	568.2834@3.20	0.33298	0.27891	0.32907	0.31531	0.31532	0.32013	0.29069	0.27736	0.31092	0.35999	0.29644	0.33304	0.25608	0.29754	0.32643	0.29125	0.31701	0.31059
				Positive	459.3315@4.08	0.31566	0.32521	0.204	0.239	0.27194	0.26239	0.20664	0.25293	0.64656	0.29089	0.36942	0.39581	0.19132	0.33513	0.299	0.3564	0.22958	0.31716
				Negative	652.6257@18.88	0.14469	0.32646	0.24233	0.33641	0.05992	0.30786	0.32312	0.3369	0.12029	0.25203	0.32024	0.33691	0.10731	0.12718	0.83317	0.95693	0.15309	0.21987
				Negative	886.6151@16.63	0.2305	0.39254	0.13082	0.18701	0.20873	0.57591	0.24485	0.21464	0.2594	0.32283	0.17407	0.21076	0.21139	0.19759	0.82173	0.44954	0.31814	0.25974
				Positive	792.5525@13.90	0.347059	0.577985	0.21641	0.323817	0.1225	0.550113	0.226354	0.199173	0.254049	0.372952	0.194819	0.271286	0.155306	0.207549	0.382184	0.404718	0.174689	0.349733	3
				Positive	413.2665@7.04	0.26388	0.36147	0.29622	0.37498	0.30889	0.29767	0.28624	0.26845	0.31546	0.25851	0.19996	0.31434	0.29325	0.32023	0.2862	0.29934	0.25904	0.30999
				Positive	408.3085@5.47	0.4118	0.30401	0.35604	0.55844	0.39079	0.33012	0.16312	0.22301	0.32623	0.23159	0.31235	0.29053	0.27023	0.21118	0.26557	0.20899	0.2323	0.20277
				Positive	793.5448@12.00	0.3095	0.23828	0.2375	0.24622	0.1959	0.25788	0.27049	0.24777	0.40749	0.34795	0.38863	0.35466	0.18551	0.32936	0.29516	0.2801	0.25989	0.38132
				Positive	718.5738@14.68	0.352678	0.584229	0.140615	0.286173	0.115219	0.536904	0.2022	0.166554	0.312065	0.416043	0.214947	0.245969	0.121692	0.168254	0.405484	0.51607	0.168329	0.269549	3
				Negative	736.5285@14.24	0.3497	0.47897	0.22745	0.33292	0.12054	0.3662	0.19394	0.29729	0.21915	0.37313	0.18126	0.2076	0.17146	0.19794	0.38004	0.50365	0.26589	0.34882
				Negative	806.6067@17.10	0.44025	0.74968	0.24872	0.32973	0.10042	0.51313	0.24244	0.20203	0.31474	0.40415	0.17741	0.17309	0.10273	0.10054	0.34039	0.25831	0.21801	0.26163
				Negative	840.6573@16.19	0.303381	0.622482	0.210633	0.241833	0.122405	0.477127	0.267973	0.139497	0.275624	0.442648	0.237362	0.160269	0.14915	0.149228	0.427723	0.444961	0.234598	0.257273	3
				Positive	581.5509@17.59	0.345	0.40144	0.11584	0.1923	0.21081	0.43692	0.24272	0.17783	0.29782	0.30888	0.14101	0.16078	0.2534	0.22445	0.55746	0.47413	0.31034	0.3009
				Positive	887.5631@12.99	0.457862	0.237232	0.141192	0.21539	0.182192	0.214839	0.251425	0.0939834	0.408198	0.153271	0.235288	0.133995	0.254031	0.258427	0.698652	0.487069	0.317698	0.386365	4
				Positive	369.3516@22.25	0.269307	0.390231	0.177311	0.467467	0.133112	0.324776	0.201759	0.338705	0.218365	0.180068	0.168554	0.200885	0.209673	0.141055	0.573499	0.486816	0.19146	0.452528	4
				Negative	655.4432@5.93	0.29159	0.3297	0.30729	0.34459	0.21192	0.34865	0.23299	0.29324	0.18539	0.28255	0.22323	0.27449	0.21745	0.18284	0.33596	0.36428	0.26127	0.36104
				Negative	431.3021@3.20	0.27885	0.26257	0.25324	0.30265	0.23261	0.32216	0.28836	0.23872	0.25313	0.29671	0.28227	0.28658	0.27612	0.28277	0.32413	0.30621	0.26163	0.27612
				Positive	800.6152@14.74	0.39215	0.55305	0.13818	0.21355	0.16356	0.57278	0.2559	0.12102	0.37706	0.39643	0.22672	0.18168	0.11188	0.11256	0.47211	0.38657	0.15074	0.19528
				Positive	766.5343@12.10	0.383662	0.381315	0.279017	0.397702	0.135188	0.421462	0.429879	0.234791	0.282478	0.348297	0.411973	0.308856	0.0690068	0.102778	0.275122	0.242167	0.112325	0.174512	4
				Negative	671.4614@13.51	0.22479	0.12203	0.30034	0.17478	0.41973	0.20421	0.27296	0.23219	0.29136	0.17289	0.35035	0.35844	0.51363	0.36185	0.14275	0.22582	0.28085	0.30554
				Positive	762.5276@13.04	0.213611	0.313713	0.197368	0.41068	0.0838692	0.370823	0.234876	0.301688	0.200896	0.350222	0.244181	0.401565	0.108123	0.223348	0.300251	0.557846	0.127818	0.312933	3
				Positive	544.3375@3.33	0.259478	0.288122	0.192734	0.324837	0.11742	0.361382	0.246854	0.157193	0.25622	0.332008	0.276283	0.288132	0.202773	0.222638	0.529035	0.376871	0.265181	0.250473	4
				Positive	730.5742@16.40	0.200934	0.252626	0.0891399	0.174144	0.097848	0.412202	0.123018	0.146927	0.214349	0.323258	0.14126	0.216818	0.132647	0.219569	0.696343	0.973124	0.18384	0.341486	3
				Negative	869.5264@11.24	0.23314	0.41107	0.27636	0.41807	0.10946	0.37098	0.27951	0.28546	0.19913	0.34778	0.23606	0.30854	0.10958	0.17306	0.29257	0.44251	0.18306	0.2259
				Positive	766.5738@14.86	0.350952	0.548236	0.132322	0.261069	0.122658	0.50765	0.185444	0.145928	0.328251	0.405639	0.197804	0.223201	0.111681	0.138857	0.418827	0.432048	0.157974	0.232868	4
				Negative	942.5664@15.41	0.22337	0.37097	0.23136	0.35992	0.11679	0.32778	0.22866	0.33201	0.20227	0.28834	0.21612	0.25787	0.16168	0.29388	0.26319	0.45265	0.20753	0.3668
				Negative	616.2848@4.86	0.23029	0.40272	0.22616	0.4196	0.09683	0.42508	0.26165	0.17526	0.12648	0.33353	0.20172	0.19686	0.11705	0.15685	0.52355	0.43687	0.2632	0.29217
				Negative	855.5077@10.41	0.20975	0.43705	0.2587	0.52478	0.06703	0.32408	0.25037	0.2757	0.18526	0.26302	0.21571	0.2849	0.12665	0.1781	0.34426	0.435	0.19828	0.29248
				Negative	712.6465@18.53	0.345546	0.525108	0.193875	0.243922	0.125494	0.336724	0.257197	0.198663	0.279788	0.313089	0.148578	0.145865	0.136501	0.216425	0.519044	0.336908	0.154049	0.392496	4
				Negative	983.6212@16.74	0.34107	0.36622	0.32411	0.36435	0.22225	0.33811	0.28679	0.25627	0.33954	0.27803	0.32009	0.26519	0.12885	0.13121	0.24182	0.24118	0.1654	0.2043
				Positive	490.3734@4.08	0.25248	0.24157	0.22966	0.31935	0.22635	0.22698	0.14022	0.2433	0.47159	0.2248	0.30239	0.3903	0.23069	0.22665	0.30625	0.27063	0.25727	0.20803
				Positive	718.5370@11.69	0.359372	0.399344	0.225767	0.358235	0.114669	0.381046	0.340032	0.195087	0.25924	0.316639	0.328959	0.275833	0.0865468	0.131125	0.303371	0.302141	0.142518	0.222712	3
				Negative	349.2418@5.09	0.17881	0.55218	0.49957	0.20256	0.18105	0.25226	0.40429	0.37783	0.13359	0.24225	0.25426	0.22063	0.19851	0.14811	0.26014	0.22967	0.10515	0.30046
				Negative	914.6464@18.19	0.20257	0.21045	0.12189	0.10433	0.10732	0.32957	0.1671	0.12129	0.19487	0.23383	0.1178	0.12145	0.3156	0.46121	0.5533	0.40192	0.39919	0.57671
				Positive	822.5234@12.38	0.27215	0.23723	0.21806	0.29705	0.1722	0.29602	0.25995	0.21683	0.32455	0.29609	0.35625	0.29627	0.16118	0.23013	0.29975	0.30738	0.20516	0.27632
				Negative	886.5051@12.24	0.22099	0.23236	0.22814	0.22064	0.17394	0.24517	0.21899	0.24815	0.22037	0.21922	0.19509	0.20573	0.28303	0.36572	0.38353	0.33405	0.35648	0.36545
				Positive	778.5741@15.09	0.34301	0.42763	0.12681	0.1967	0.09977	0.37986	0.15692	0.15472	0.25687	0.36264	0.16088	0.19494	0.15895	0.23765	0.42979	0.47822	0.19872	0.34801
				Negative	1000.5090@16.40	0.16951	0.26798	0.1462	0.18274	0.11578	0.35428	0.14258	0.21518	0.21551	0.27583	0.16254	0.18201	0.20478	0.22768	0.56026	0.63593	0.28868	0.3625
				Negative	870.7044@18.65	0.22896	0.41532	0.1614	0.18538	0.08917	0.36068	0.19365	0.13907	0.2122	0.30988	0.14744	0.12122	0.16689	0.23179	0.4233	0.54709	0.27478	0.43356
				Negative	568.5311@14.97	0.07886	0.22465	0.14421	0.35066	0.03021	0.23361	0.24546	0.43537	0.07366	0.18808	0.25429	0.46717	0.06039	0.12206	0.52398	0.77875	0.14783	0.26746
				Positive	558.4000@5.07	0.21669	0.17659	0.27861	0.35834	0.22715	0.33297	0.19884	0.24806	0.30267	0.29701	0.24762	0.37026	0.40316	0.20609	0.22026	0.17512	0.1517	0.20765
				Positive	814.6302@15.62	0.342814	0.411635	0.109467	0.210616	0.149525	0.425969	0.231626	0.101404	0.315836	0.407975	0.185744	0.163551	0.1134	0.132742	0.495373	0.319437	0.3138	0.180522	3
				Positive	907.6478@8.96	0.30397	0.21636	0.20225	0.14387	0.23649	0.26396	0.20176	0.23382	0.38426	0.28751	0.38539	0.27621	0.2035	0.23598	0.26456	0.28336	0.17369	0.30607
				Negative	897.6322@15.32	0.30195	0.56047	0.34824	0.44264	0.11576	0.42099	0.30834	0.29236	0.25337	0.40362	0.32117	0.30225	0.04669	0.05838	0.12348	0.14423	0.05236	0.07657
				Positive	576.3749@3.13	0.27694	0.23303	0.18532	0.26758	0.25088	0.27974	0.20347	0.19602	0.30167	0.2802	0.27466	0.30641	0.1863	0.25432	0.2521	0.29111	0.21449	0.31585
				Negative	682.6359@18.85	0.252956	0.459666	0.12791	0.282962	0.106148	0.303539	0.233524	0.327917	0.21497	0.298142	0.165348	0.175065	0.0575605	0.102578	0.818832	0.285305	0.0857501	0.243877	3
				Positive	797.5313@12.19	0.287333	0.221553	0.246388	0.294042	0.146595	0.320324	0.397556	0.179391	0.270906	0.343878	0.452422	0.194494	0.0974298	0.0746756	0.463735	0.239776	0.184185	0.125448	3
				Negative	997.5250@12.87	0.2403	0.33018	0.19628	0.21731	0.2425	0.31988	0.33969	0.21848	0.38304	0.31618	0.28868	0.1842	0.15588	0.18268	0.24241	0.27215	0.18227	0.16901
				Negative	928.5871@16.60	0.14912	0.24007	0.08337	0.15418	0.09342	0.31546	0.12768	0.22017	0.15941	0.22456	0.10521	0.1635	0.21073	0.35511	0.5803	0.5162	0.32441	0.4538
				Negative	349.2362@6.60	0.27046	0.30629	0.24684	0.22111	0.14074	0.38751	0.21126	0.18176	0.22252	0.20894	0.23506	0.20294	0.11114	0.15247	0.51024	0.31711	0.25946	0.27413
				Negative	514.3008@8.33	0.36303	0.35528	0.42426	0.48424	0.13588	0.25427	0.51012	0.19597	0.23446	0.15764	0.3878	0.22831	0.06289	0.05533	0.23578	0.13297	0.11886	0.10361
				Negative	349.2057@2.48	0.20648	0.28198	0.10331	0.61473	0.1337	0.12365	0.7591	0.07369	0.12963	0.13315	0.16839	0.07606	0.28098	0.13562	0.2865	0.45254	0.04905	0.3596
				Negative	959.5271@16.22	0.67573	0.18714	0.00577	0.02561	0	0.57685	0.15631	0.03963	0.06853	0.53751	0.14575	0.2444	0.15373	0.10315	0.79925	0.46595	0.07723	0.07955
				Positive	647.4593@17.08	0.84772	0.54169	0.51977	0.48773	0.36721	0.30159	0.13749	0.12499	0.1037	0.13335	0.11824	0.07839	0.04858	0.03586	0.08407	0.06385	0.13632	0.15715
				Positive	800.6236@12.47	0.25723	0.26498	0.21334	0.24328	0.19954	0.27962	0.16943	0.18574	0.26674	0.27973	0.29403	0.20417	0.15672	0.25676	0.256	0.32355	0.1844	0.23013
				Positive	756.5524@12.04	0.333484	0.345614	0.211527	0.296781	0.110758	0.337689	0.299683	0.186415	0.234054	0.287866	0.274589	0.2257	0.079482	0.115923	0.289122	0.249504	0.163552	0.216456	3
				Positive	792.5885@13.18	0.341861	0.480354	0.0887577	0.193576	0.104504	0.414369	0.135628	0.0927413	0.275693	0.323293	0.116056	0.134168	0.147568	0.139082	0.473253	0.346252	0.193196	0.237737	3
				Negative	760.5298@13.84	0.34988	0.56896	0.17109	0.1735	0.12222	0.43143	0.16539	0.15605	0.24548	0.40843	0.11153	0.22576	0.12129	0.13374	0.2115	0.30045	0.12602	0.20976
				Positive	876.5699@14.01	0.28026	0.17955	0.19237	0.17311	0.3027	0.21732	0.246	0.1622	0.40964	0.26376	0.2938	0.21834	0.18375	0.1981	0.26287	0.17732	0.225	0.22444
				Positive	766.5364@12.78	0.26438	0.345954	0.183432	0.342756	0.0864487	0.266993	0.224038	0.18239	0.183983	0.194355	0.180526	0.23015	0.115225	0.171568	0.361984	0.404677	0.160417	0.295598	3
				Negative	826.6424@15.50	0.191004	0.583456	0.231063	0.318186	0.0857792	0.443649	0.271094	0.200557	0.175636	0.382706	0.271664	0.199382	0.066594	0.0625203	0.213211	0.232859	0.0853889	0.0977124	3
				Negative	395.2445@6.35	0.57712	0.3492	0.58033	0.52252	0.47303	0.16961	0.16712	0.16497	0.18171	0.10249	0.12796	0.08373	0.10846	0.09101	0.10896	0.09702	0.10264	0.09512
				Positive	571.4298@7.83	0.22083	0.19867	0.22427	0.21168	0.1891	0.20738	0.19562	0.3037	0.22112	0.22802	0.27177	0.23189	0.26181	0.28287	0.22168	0.16791	0.21393	0.23903
				Negative	917.6502@18.23	0.2778	0.37274	0.22554	0.31164	0.10464	0.34543	0.21578	0.22503	0.24714	0.31062	0.21606	0.22528	0.11451	0.1515	0.19298	0.22381	0.11971	0.20268
				Positive	408.3086@5.98	0.32455	0.23964	0.2835	0.4189	0.2858	0.26768	0.12817	0.16387	0.25549	0.17346	0.22721	0.22328	0.19607	0.15628	0.23029	0.16408	0.18085	0.15692
				Negative	1087.4970@11.55	0.32576	0.26042	0.24488	0.28849	0.16026	0.22903	0.31334	0.12904	0.27519	0.18842	0.23472	0.13667	0.18593	0.1199	0.27961	0.26665	0.2172	0.20075
				Negative	955.4930@10.65	0.28236	0.43687	0.36361	0.39798	0.08229	0.24395	0.34861	0.18764	0.22695	0.22164	0.3379	0.18754	0.09258	0.06108	0.21109	0.11282	0.15681	0.09553
				Positive	598.5773@17.73	0.27822	0.33453	0.0855	0.11492	0.15232	0.31931	0.15148	0.13578	0.34173	0.25673	0.12864	0.13801	0.15813	0.19314	0.39656	0.36148	0.21029	0.24619
				Negative	745.4651@16.13	0.1962	0.22927	0.2207	0.23281	0.21846	0.21648	0.19162	0.22733	0.21657	0.22321	0.25224	0.20907	0.22862	0.22625	0.19955	0.22125	0.24343	0.24707
				Positive	774.5426@13.12	0.383697	0.458478	0.145846	0.236655	0.113758	0.370865	0.153525	0.1472	0.282953	0.404407	0.167031	0.191322	0.0837809	0.100382	0.234525	0.259467	0.0986498	0.164468	4
				Negative	886.6158@17.04	0.16987	0.29495	0.12874	0.18594	0.09292	0.35546	0.1457	0.1667	0.13775	0.28709	0.14644	0.12387	0.21822	0.18901	0.39977	0.37009	0.23465	0.3422
				Negative	817.6460@16.32	0.21051	0.520711	0.234095	0.431803	0.0646644	0.403419	0.231494	0.259477	0.169837	0.339715	0.217936	0.277877	0.039296	0.0713418	0.122088	0.183339	0.0693535	0.122641	3
				Negative	813.4527@16.13	0.19368	0.19256	0.22173	0.22972	0.22612	0.1968	0.20971	0.23194	0.22988	0.21344	0.26034	0.20277	0.24622	0.21342	0.18174	0.22158	0.24896	0.23385
				Negative	882.7045@18.00	0.227563	0.399742	0.191859	0.210962	0.0982826	0.403358	0.224891	0.138456	0.184636	0.285789	0.188541	0.151572	0.123513	0.124608	0.233389	0.347922	0.170463	0.244891	4
				Negative	768.7088@20.07	0.282675	0.424317	0.244491	0.15076	0.119595	0.185949	0.265914	0.168361	0.178996	0.19997	0.117674	0.125883	0.10378	0.195581	0.394311	0.233967	0.145202	0.391068	3
				Negative	527.4472@17.26	0.23418	0.24788	0.22714	0.21118	0.20657	0.22514	0.24004	0.21194	0.2157	0.18482	0.24704	0.19569	0.16584	0.18752	0.20843	0.2283	0.22304	0.24826
				Negative	873.7088@18.82	0.286914	0.498953	0.261102	0.337981	0.101005	0.420718	0.273305	0.258552	0.241908	0.329775	0.268053	0.25366	0.0239411	0.0457883	0.0129566	0.134919	0.0519138	0.0992776	3
				Positive	537.3403@6.00	0.20549	0.1716	0.20923	0.26358	0.21258	0.25289	0.16586	0.19021	0.25393	0.19778	0.2286	0.24263	0.28616	0.18713	0.24794	0.19641	0.18909	0.19103
				Positive	816.6465@16.90	0.269609	0.399262	0.0968214	0.196284	0.109118	0.462887	0.162919	0.128773	0.238607	0.332629	0.151763	0.16554	0.0751573	0.1077	0.34478	0.316206	0.113981	0.189523	3
				Positive	794.5679@14.34	0.238965	0.347871	0.150603	0.315602	0.0905132	0.38638	0.183901	0.162652	0.193684	0.270343	0.160616	0.197392	0.0857496	0.132207	0.232378	0.329447	0.131745	0.228954	3
				Positive	806.6493@17.06	0.16683	0.3022	0.10702	0.18249	0.07535	0.35679	0.12536	0.12303	0.15692	0.30708	0.16597	0.16909	0.12941	0.2064	0.3202	0.41073	0.18516	0.33682
				Negative	393.2779@7.21	0.34962	0.27576	0.36128	0.33169	0.31332	0.16914	0.12725	0.30156	0.13577	0.13725	0.16507	0.16018	0.0968	0.2191	0.1666	0.0883	0.14048	0.27789
				Negative	1173.7612@12.02	0.6116	0.55728	0.45757	0.64743	0.45817	0.18328	0.13209	0.16881	0.10334	0.06924	0.08211	0.07394	0.03572	0.05343	0.03449	0.03298	0.04867	0.06093
				Negative	838.5200@16.35	0.15868	0.28145	0.08323	0.10882	0.09418	0.29961	0.06571	0.10695	0.14674	0.23099	0.07541	0.10715	0.1595	0.22929	0.46739	0.55845	0.26956	0.36322
				Positive	631.5275@17.09	0.153	0.30152	0.16259	0.25666	0.09628	0.38178	0.19657	0.33258	0.13922	0.32395	0.17749	0.25559	0.08435	0.14683	0.15952	0.23156	0.10951	0.24029
				Negative	856.6866@17.31	0.135969	0.188685	0.0655881	0.0663568	0.0494861	0.219767	0.131978	0.0719889	0.127984	0.129024	0.127023	0.0600711	0.0908333	0.132409	1.1021	0.669555	0.128943	0.228702	4
				Negative	634.3344@3.32	0.17058	0.28014	0.21685	0.27623	0.07802	0.25411	0.21884	0.15607	0.19083	0.24166	0.1858	0.16337	0.15071	0.1334	0.35789	0.24733	0.21709	0.17845
				Positive	732.5897@14.13	0.252868	0.341891	0.0845368	0.166104	0.101973	0.431364	0.153026	0.11216	0.219891	0.313235	0.12935	0.145404	0.096157	0.120441	0.397824	0.365619	0.12837	0.15629	3
				Positive	369.3515@21.85	0.208455	0.28786	0.165585	0.334738	0.102682	0.263227	0.15979	0.254861	0.152965	0.158257	0.142311	0.171644	0.197572	0.142201	0.281822	0.242882	0.15144	0.270017	4
				Positive	639.6014@12.21	0.25665	0.14682	0.17749	0.21182	0.12231	0.28821	0.15094	0.13469	0.17563	0.23341	0.23144	0.21633	0.37768	0.18264	0.27439	0.15935	0.15721	0.1728
				Positive	379.2821@6.27	0.22789	0.18432	0.14661	0.1579	0.2107	0.1981	0.14581	0.16254	0.36899	0.20814	0.23493	0.23463	0.11965	0.22858	0.20178	0.22901	0.15823	0.24821
				Negative	752.5109@4.98	0.33047	0.48637	0.3639	0.38466	0.3994	0.17345	0.21463	0.21612	0.12343	0.1246	0.11079	0.08643	0.05823	0.13054	0.08545	0.10329	0.07627	0.15417
				Negative	683.5284@16.38	0.11522	0.28473	0.15317	0.22687	0.08659	0.25995	0.21053	0.20608	0.12959	0.26121	0.15236	0.21347	0.10784	0.15937	0.21546	0.34064	0.15534	0.27154
				Negative	798.5571@16.39	0.10072	0.22236	0.0895	0.13776	0.07692	0.2771	0.09844	0.13485	0.12846	0.21538	0.09732	0.11576	0.12915	0.15723	0.54957	0.57115	0.19959	0.24505
				Negative	884.7204@19.08	0.150651	0.291503	0.140466	0.153438	0.0536984	0.246958	0.136331	0.100807	0.11865	0.225921	0.143737	0.097773	0.119451	0.189271	0.314397	0.393792	0.212555	0.405526	4
				Positive	478.3892@8.53	0.17188	0.15299	0.18834	0.22103	0.15122	0.21477	0.13493	0.18248	0.20907	0.17383	0.19504	0.23912	0.28369	0.18472	0.20872	0.18619	0.14225	0.2143
				Negative	600.5133@15.20	0.18992	0.48559	0.1342	0.37334	0.06006	0.41488	0.14614	0.19057	0.11917	0.36129	0.11556	0.22255	0.07277	0.07005	0.1391	0.15006	0.09325	0.10753
				Negative	668.6132@18.75	0.11964	0.17572	0.16506	0.16017	0.04892	0.16013	0.21246	0.19438	0.10101	0.13394	0.22584	0.1651	0.07501	0.07139	0.65499	0.53468	0.10481	0.13775
				Negative	867.5181@9.53	0.305998	0.590822	0.380459	0.455694	0.0465207	0.191512	0.242835	0.118146	0.139947	0.209847	0.204236	0.13501	0.0809242	0.0395557	0.091705	0.0431044	0.0801643	0.0799983	3
				Positive	565.4989@16.14	0.20127	0.21822	0.13277	0.1829	0.16911	0.23976	0.14684	0.1478	0.21251	0.23136	0.21714	0.21341	0.14342	0.17428	0.21376	0.22196	0.15057	0.21051
				Positive	708.5124@13.17	0.1865	0.0859	0.084	0.08162	0.08688	0.06634	0.83274	0.17652	0.13257	0.10286	0.08094	0.09096	0.53397	0.34874	0.22732	0.1103	0.06886	0.12609
				Positive	402.3579@6.28	0.17118	0.10237	0.09762	0.11033	0.11644	0.1285	0.21686	0.15669	0.20677	0.10814	0.14326	0.1477	1.06193	0.16836	0.12585	0.1146	0.12062	0.1207
				Positive	730.5373@11.95	0.312327	0.301347	0.14795	0.201481	0.082602	0.286389	0.196334	0.132557	0.194957	0.241507	0.197131	0.180693	0.0773582	0.109002	0.208448	0.162496	0.168706	0.193875	3
				Negative	676.3059@3.11	0.12247	0.19596	0.17959	0.24482	0.05934	0.22384	0.149	0.16397	0.1185	0.19994	0.13036	0.16435	0.12539	0.17925	0.30782	0.34482	0.2213	0.26139
				Negative	786.5208@16.40	0.137872	0.196093	0.109341	0.170999	0.0679317	0.276317	0.112515	0.172376	0.165744	0.219517	0.111679	0.135477	0.106183	0.142383	0.412701	0.451433	0.167705	0.225314	1
				Positive	752.5575@14.52	0.234657	0.335159	0.116738	0.217479	0.0720302	0.289571	0.145872	0.115163	0.191321	0.266506	0.151398	0.180211	0.0744861	0.115499	0.198612	0.296017	0.130808	0.210209	4
				Negative	881.4400@16.14	0.15574	0.16715	0.18999	0.17917	0.18782	0.1524	0.1825	0.20662	0.18939	0.16231	0.20507	0.18025	0.19716	0.18133	0.16168	0.16823	0.20914	0.21245
				Negative	391.2623@4.98	0.15618	0.30538	0.17203	0.25366	0.0839	0.30693	0.19041	0.17068	0.08196	0.15894	0.11457	0.15976	0.08512	0.11625	0.28153	0.34849	0.11239	0.15461
				Positive	728.5577@14.96	0.175	0.2228	0.088	0.14534	0.07178	0.27071	0.11715	0.12405	0.17172	0.23329	0.13079	0.18226	0.07772	0.11786	0.35974	0.46373	0.09907	0.17161
				Negative	1155.4891@11.98	0.14942	0.07068	0.20098	0.14101	0.28632	0.09102	0.16278	0.18389	0.25069	0.13107	0.22712	0.17966	0.25254	0.26989	0.11988	0.06978	0.23575	0.1926
				Negative	937.5148@11.22	0.16587	0.26977	0.18245	0.27437	0.05284	0.22403	0.18482	0.19458	0.13307	0.22786	0.16809	0.20216	0.07225	0.10597	0.18703	0.26072	0.11659	0.1464
				Positive	423.3084@8.00	0.17678	0.1569	0.145	0.18759	0.14522	0.19329	0.11322	0.14177	0.30028	0.14981	0.1905	0.21091	0.21778	0.15372	0.19705	0.16277	0.13442	0.1579
				Positive	694.4958@13.17	0.20456	0.1583	0.18759	0.16681	0.19495	0.1472	0.15011	0.1514	0.2466	0.18607	0.1544	0.17862	0.11693	0.20034	0.16694	0.1901	0.11603	0.21332
				Negative	1068.4961@16.40	0.1005	0.17864	0.09843	0.12507	0.08629	0.21394	0.0989	0.13418	0.14766	0.18218	0.10602	0.11969	0.14021	0.17968	0.34738	0.40572	0.19151	0.23599
				Positive	397.2942@3.48	0.14569	0.14849	0.18255	0.22504	0.18262	0.17129	0.10076	0.15181	0.19697	0.15302	0.17644	0.19052	0.24878	0.15896	0.19045	0.15017	0.14287	0.14791
				Negative	941.4986@11.98	0.14723	0.09496	0.21131	0.14787	0.19565	0.13644	0.16185	0.16441	0.21334	0.16155	0.20582	0.1808	0.18205	0.22416	0.11314	0.1009	0.21275	0.19275
				Negative	758.5792@13.22	0.0841415	0.252118	0.0900936	0.155857	0.0360496	0.200584	0.143681	0.130639	0.0809736	0.186257	0.127171	0.15542	0.110637	0.169875	0.304185	0.354442	0.188856	0.266093	2
				Negative	784.7043@19.77	0.22055	0.350704	0.182019	0.141566	0.0965232	0.131915	0.130462	0.169348	0.169121	0.173097	0.0908188	0.11632	0.0876748	0.088851	0.23036	0.16261	0.111411	0.347221	3
				Positive	700.4899@10.59	0.0986019	0.162625	0.0615968	0.130595	0.0305154	0.145743	0.0751889	0.067576	0.0673294	0.125551	0.0720094	0.0980122	0.11497	0.207664	0.483308	0.512111	0.191865	0.3514	4
				Positive	764.5219@12.28	0.148083	0.236547	0.132376	0.258564	0.0504061	0.231709	0.129724	0.10886	0.110874	0.181362	0.148256	0.146981	0.0754562	0.154774	0.263846	0.270466	0.115167	0.225704	3
				Negative	799.6664@18.26	0.190156	0.285093	0.178547	0.203282	0.094139	0.3103	0.188503	0.156784	0.155079	0.254336	0.171069	0.167549	0.0720008	0.0658114	0.128605	0.157378	0.0699479	0.108363	3
				Positive	824.5386@13.75	0.12908	0.11073	0.15159	0.14944	0.11719	0.13178	0.13926	0.21046	0.17963	0.16144	0.21597	0.29516	0.08764	0.23962	0.09855	0.15601	0.12583	0.23446
				Negative	964.6318@17.05	0.12603	0.2597	0.10457	0.17232	0.05129	0.22901	0.10995	0.11261	0.10474	0.21369	0.12332	0.10323	0.12802	0.15075	0.21428	0.263	0.18567	0.25425
				Negative	949.5113@10.66	0.12817	0.22308	0.13997	0.27895	0.04753	0.16828	0.13497	0.21173	0.11981	0.14678	0.12514	0.17252	0.07949	0.13106	0.18653	0.28502	0.12548	0.18693
				Negative	680.6196@17.73	0.174762	0.523694	0.118767	0.314069	0.0536833	0.300827	0.112157	0.1287	0.114225	0.2561	0.0809105	0.115562	0.0220555	0.0339121	0.280907	0.16152	0	0.0511063	3
				Positive	848.5393@12.61	0.18664	0.14953	0.12972	0.17479	0.12174	0.20133	0.18483	0.123	0.25085	0.18479	0.24152	0.16951	0.08	0.10493	0.15661	0.13549	0.09253	0.13875
				Positive	420.3317@3.59	0.1572	0.1565	0.12719	0.15786	0.16666	0.16069	0.12571	0.11972	0.19188	0.15532	0.16116	0.18173	0.12326	0.16729	0.16069	0.17879	0.13092	0.19604
				Positive	581.3300@3.15	0.16706	0.15882	0.11466	0.16609	0.17287	0.1646	0.10729	0.12366	0.19436	0.18828	0.18976	0.18198	0.09472	0.14326	0.12813	0.17264	0.13681	0.19656
				Positive	744.5528@12.08	0.175127	0.185436	0.134131	0.19396	0.118418	0.207527	0.200819	0.103036	0.242202	0.182575	0.361825	0.150298	0.0368343	0.0469438	0.134717	0.126218	0.0972061	0.089081	3
				Negative	685.5438@17.69	0.12936	0.21523	0.14144	0.18729	0.1156	0.21443	0.1094	0.14699	0.08676	0.15753	0.10253	0.13776	0.05911	0.17568	0.1488	0.2565	0.10346	0.28169
				Positive	654.3318@3.67	0.20091	0.23065	0.11307	0.13323	0.18737	0.13236	0.11803	0.12744	0.20321	0.17051	0.15997	0.1678	0.11806	0.10115	0.13453	0.20169	0.12417	0.12848
				Negative	806.5197@8.96	0.15736	0.32267	0.08723	0.14447	0.05997	0.27772	0.1203	0.04952	0.06441	0.16461	0.04304	0.04767	0.04351	0.15065	0.32802	0.25561	0.10341	0.29737
				Negative	628.1880@4.09	0.09446	0.16397	0.14521	0.14486	0.14408	0.09014	0.19361	0.17742	0.21405	0.1422	0.17379	0.121	0.14793	0.18782	0.08586	0.1262	0.1747	0.18884
				Positive	602.5903@16.14	0.14283	0.25376	0.14901	0.15822	0.14674	0.19811	0.1487	0.12728	0.13975	0.15225	0.15405	0.15074	0.11344	0.10479	0.13075	0.1183	0.12652	0.12706
				Positive	790.5365@12.39	0.148446	0.241378	0.127633	0.214777	0.0643185	0.232691	0.13854	0.097639	0.122534	0.161043	0.138025	0.121408	0.0628021	0.097267	0.229359	0.202476	0.0977896	0.140346	3
				Negative	419.3019@2.28	0.11884	0.18855	0.11533	0.14986	0.12223	0.12332	0.08986	0.09906	0.08562	0.09377	0.07195	0.06849	0.17832	0.13658	0.29941	0.27927	0.22445	0.1928
				Negative	730.5479@11.57	0.0761174	0.168187	0.0815836	0.154495	0.0182363	0.135125	0.105024	0.101451	0.0507086	0.101962	0.0891721	0.107562	0.0928385	0.164041	0.267023	0.515641	0.149649	0.2583	3
				Positive	812.5446@13.20	0.143681	0.214531	0.114944	0.230726	0.0383843	0.185984	0.0970545	0.153969	0.095812	0.217663	0.105028	0.194355	0.0545767	0.111026	0.145315	0.287276	0.0588665	0.180454	3
				Negative	614.3647@7.99	0.48936	0.45405	0.14108	0.25008	0.23294	0.32666	0.15228	0.0563	0.06957	0.03507	0.07317	0.10158	0.08246	0.03097	0.07937	0.03359	0.01108	0.00947
				Negative	1155.4849@11.55	0.20645	0.17402	0.14313	0.16939	0.10387	0.14479	0.20315	0.10792	0.1914	0.11466	0.13894	0.09259	0.11935	0.0801	0.16112	0.164	0.16496	0.14143
				Negative	619.2922@4.08	0.08414	0.12823	0.12409	0.12045	0.12376	0.08593	0.21326	0.19261	0.23258	0.14356	0.15961	0.10281	0.12087	0.18797	0.09226	0.13886	0.18228	0.18357
				Negative	880.5394@12.39	0.05448	0.11884	0.0743	0.11455	0.04121	0.11252	0.05988	0.15283	0.06396	0.14349	0.08584	0.12269	0.16087	0.24917	0.19046	0.26185	0.2855	0.31912
				Positive	706.5726@14.04	0.160751	0.219153	0.0753423	0.126943	0.0619491	0.274432	0.117345	0.108933	0.132816	0.216802	0.101922	0.130981	0.058194	0.0940505	0.250722	0.282537	0.0789566	0.115084	3
				Positive	790.6308@16.93	0.124465	0.303508	0.0715041	0.180116	0.0374299	0.286513	0.0925255	0.123464	0.0867182	0.219425	0.0951488	0.152766	0.0347138	0.116761	0.130322	0.253122	0.0553865	0.215741	3
				Negative	923.4962@10.40	0.11326	0.23307	0.12094	0.22176	0.04229	0.17983	0.12223	0.149	0.09411	0.14625	0.10134	0.14635	0.06509	0.09364	0.18652	0.25903	0.10426	0.16
				Positive	818.6040@13.12	0.258621	0.30533	0.0513409	0.0850226	0.0711549	0.259303	0.0760202	0.0366321	0.193467	0.205137	0.0588671	0.053429	0.0888773	0.0668095	0.328867	0.174174	0.115594	0.109679	3
				Negative	711.5600@17.72	0.09477	0.23194	0.09783	0.17177	0.04385	0.30477	0.10808	0.14651	0.06609	0.20501	0.08355	0.1423	0.0639	0.09943	0.14432	0.2382	0.08893	0.1837
				Positive	840.5744@14.23	0.167282	0.259281	0.121752	0.189688	0.0571094	0.231473	0.122983	0.127337	0.135357	0.242389	0.133977	0.158049	0.0394321	0.0677802	0.0913762	0.165967	0.0630362	0.121407	3
				Negative	796.7400@20.69	0.204113	0.221516	0.151609	0.139544	0.0614788	0.0946181	0.123627	0.145595	0.105703	0.178456	0.123945	0.0629859	0.0679051	0.102323	0.195953	0.134204	0.120474	0.257821	3
				Negative	808.5738@7.22	0.19242	0.19077	0.22004	0.18649	0.21812	0.12492	0.10236	0.16033	0.10554	0.11301	0.12136	0.09941	0.07592	0.13514	0.10466	0.05888	0.09854	0.17297
				Positive	721.5782@19.10	0.15199	0.13942	0.12502	0.14577	0.14335	0.11336	0.12863	0.1484	0.15598	0.14318	0.15012	0.13996	0.14346	0.14223	0.12756	0.08998	0.13853	0.14536
				Negative	367.2468@2.89	0.08426	0.13967	0.09606	0.12475	0.07596	0.13034	0.08235	0.06577	0.06187	0.07733	0.06327	0.05705	0.11574	0.14637	0.33074	0.32461	0.19173	0.2874
				Positive	776.5575@13.59	0.25697	0.28104	0.09461	0.13451	0.0665	0.21101	0.0961	0.07602	0.18291	0.22444	0.10635	0.11439	0.05297	0.06522	0.14486	0.1602	0.07719	0.10191
				Positive	802.5358@11.49	0.147936	0.230007	0.0942763	0.215091	0.0491692	0.187194	0.132781	0.0699318	0.10344	0.127937	0.104828	0.0998899	0.0739297	0.0971181	0.2097	0.192551	0.0953131	0.180083	4
				Positive	816.6937@16.74	0.21719	0.261667	0.111671	0.170498	0.0619628	0.259107	0.104565	0.0906098	0.195877	0.265867	0.139609	0.134217	0.0272623	0.0345919	0.0949171	0.122236	0.0488897	0.0626829	1
				Negative	808.6233@17.96	0.14883	0.246	0.10751	0.13905	0.04511	0.22815	0.10892	0.09825	0.10973	0.15285	0.09929	0.10036	0.056	0.0648	0.21127	0.23152	0.10955	0.13604
				Negative	309.1458@2.28	0.11065	0.14958	0.08533	0.14138	0.01055	0.06447	0.38568	0.00828	0.08406	0.2422	0.30381	0.17602	0.00458	0.09316	0.06867	0.36296	0.04179	0.05607
				Negative	860.5999@16.60	0.0829415	0.136211	0.0473786	0.0837127	0.0490968	0.185794	0.0607312	0.12174	0.0728711	0.119635	0.068037	0.0769126	0.10851	0.162374	0.283458	0.315244	0.156408	0.201754	1
				Positive	684.6503@18.71	0.13826	0.1395	0.13812	0.08827	0.16355	0.09948	0.08545	0.2303	0.10376	0.12523	0.09288	0.08821	0.08802	0.16986	0.12767	0.07088	0.11406	0.25272
				Negative	1060.6511@18.20	0.0878	0.10837	0.07331	0.04939	0.05602	0.11743	0.08087	0.05197	0.08602	0.1025	0.05823	0.04425	0.16149	0.22336	0.25437	0.23121	0.22467	0.2893
				Negative	949.4272@16.14	0.10568	0.1082	0.12067	0.12529	0.14302	0.10091	0.12062	0.14184	0.1353	0.11702	0.15537	0.12256	0.14346	0.13911	0.10775	0.11511	0.14187	0.15529
				Negative	961.6048@8.46	0.28951	0.30116	0.32936	0.39466	0.26941	0.10206	0.09107	0.09761	0.06619	0.04961	0.05211	0.03343	0.03059	0.03238	0.03814	0.03377	0.03364	0.04575
				Negative	473.2828@3.21	0.07067	0.08762	0.27065	0.08156	0.06039	0.08828	0.07779	0.14292	0.1635	0.08515	0.07115	0.07177	0.05085	0.06528	0.61024	0.1809	0.05244	0.05855
				Negative	752.7137@20.67	0.154755	0.17848	0.120534	0.0913647	0.126342	0.130764	0.110352	0.110582	0.139395	0.0996224	0.110311	0.0636528	0.105053	0.100174	0.236439	0.116269	0.0847771	0.209003	3
				Negative	691.4650@15.83	0.106	0.0851	0.14208	0.14363	0.14612	0.06891	0.10744	0.08712	0.14363	0.13432	0.12223	0.11657	0.15167	0.21708	0.08997	0.13463	0.12492	0.16153
				Positive	458.3475@5.07	0.11934	0.10946	0.08636	0.09562	0.1206	0.15305	0.11356	0.11109	0.16262	0.15469	0.11324	0.16006	0.11314	0.19302	0.11879	0.10734	0.0909	0.15361
				Positive	457.3158@3.48	0.11629	0.11275	0.13585	0.17437	0.12462	0.12877	0.08089	0.11225	0.1363	0.10701	0.12884	0.14237	0.17487	0.11539	0.1419	0.11347	0.10912	0.11043
				Negative	615.3176@4.08	0.12183	0.15401	0.10795	0.10151	0.1234	0.13869	0.13716	0.11541	0.15273	0.10758	0.157	0.10224	0.10131	0.13488	0.11049	0.11168	0.13144	0.14282
				Negative	614.2693@3.38	0.08873	0.16615	0.13	0.17405	0.05868	0.14144	0.13021	0.0952	0.09961	0.12534	0.12795	0.10645	0.05845	0.06888	0.23568	0.19806	0.12194	0.11348
				Positive	788.5440@13.40	0.107348	0.187574	0.0792128	0.139867	0.0460083	0.202642	0.0746167	0.0975044	0.10754	0.176034	0.107285	0.153059	0.0415681	0.0948942	0.158386	0.250186	0.0664221	0.147807	3
				Positive	487.3730@8.97	0.12198	0.10257	0.12867	0.09417	0.08792	0.09799	0.06883	0.12342	0.22008	0.11948	0.14588	0.14273	0.20744	0.09361	0.12815	0.11948	0.09618	0.11967
				Positive	682.6348@17.72	0.0697	0.21664	0.05529	0.11865	0.03482	0.28816	0.07996	0.14763	0.05418	0.24044	0.04679	0.13494	0.03224	0.08994	0.11487	0.26797	0.052	0.16467
				Positive	649.6604@8.65	0.24958	0.4467	0.351	0.36711	0.30118	0.08958	0.07411	0.08479	0.03209	0.02394	0.03146	0.02128	0.01833	0.02139	0.01603	0.02709	0.01842	0.03343
				Negative	852.6576@15.71	0.13767	0.25024	0.08845	0.11918	0.04675	0.15903	0.09582	0.06928	0.09343	0.15589	0.09153	0.06445	0.08226	0.09465	0.17514	0.19736	0.14478	0.139
				Positive	805.5817@12.47	0.10189	0.06565	0.10482	0.08258	0.19338	0.0849	0.07186	0.11522	0.17173	0.13505	0.1728	0.13118	0.13192	0.20172	0.08756	0.11377	0.10616	0.13179
				Positive	772.5257@13.53	0.14042	0.11849	0.08775	0.12576	0.06451	0.14211	0.08611	0.09664	0.13075	0.14817	0.09704	0.14161	0.07977	0.12592	0.14785	0.18982	0.09869	0.16391
				Negative	780.5036@8.78	0.07891	0.25966	0.03893	0.1222	0.02421	0.19407	0.07495	0.03911	0.04716	0.08757	0.03215	0.03393	0.03452	0.2013	0.25871	0.28511	0.06628	0.29471
				Positive	665.5102@11.54	0.18453	0.08298	0.13261	0.11924	0.1297	0.09313	0.14712	0.06965	0.19158	0.09842	0.14259	0.08675	0.09985	0.08723	0.12619	0.08669	0.13644	0.11061
				Positive	673.5749@18.70	0.10023	0.1858	0.07874	0.12581	0.06595	0.2041	0.1102	0.14866	0.09155	0.1984	0.07519	0.10133	0.05982	0.09014	0.12529	0.14164	0.07123	0.14904
				Negative	889.5201@11.05	0.15462	0.26986	0.18261	0.20563	0.04453	0.15	0.16354	0.077	0.11093	0.13596	0.15755	0.08997	0.0512	0.02475	0.11701	0.05759	0.0818	0.04404
				Negative	670.5917@18.56	0.14144	0.27147	0.07899	0.14656	0.05843	0.2108	0.09422	0.07155	0.1175	0.14794	0.07224	0.07578	0.05656	0.05803	0.17638	0.14639	0.09294	0.09776
				Positive	814.5600@13.78	0.09701	0.142368	0.0871516	0.125318	0.0368748	0.170056	0.0956757	0.0988768	0.0870815	0.133739	0.0839862	0.125969	0.0512562	0.106869	0.159432	0.283082	0.080883	0.142658	3
				Positive	820.6200@14.83	0.168516	0.243506	0.0497107	0.0868703	0.0570539	0.24597	0.0701784	0.0465159	0.141623	0.168866	0.0695938	0.0707727	0.0655208	0.056903	0.222402	0.153593	0.0825533	0.0957372	3
				Negative	910.6607@17.68	0.10277	0.1791	0.0758	0.09346	0.03865	0.15968	0.08138	0.07981	0.08136	0.13231	0.08071	0.06361	0.0738	0.11216	0.18573	0.23117	0.12276	0.1675
				Positive	520.5087@13.57	0.1185	0.19487	0.05256	0.17253	0.04166	0.1979	0.07155	0.06933	0.10198	0.17835	0.06869	0.10317	0.06333	0.06669	0.15347	0.19049	0.08407	0.11831
				Positive	500.3947@7.70	0.10533	0.07843	0.12706	0.15	0.10817	0.11223	0.08872	0.09056	0.10895	0.10523	0.11936	0.14947	0.1546	0.11308	0.12872	0.08994	0.07323	0.11421
				Negative	450.3590@3.25	0	0	0	0	0	0	0	0	0	0	0	0	0.23507	1.75763	0	0	0	0
				Negative	1050.5256@16.03	0.13256	0.2204	0.10605	0.12696	0.05001	0.16991	0.08156	0.09609	0.12283	0.16111	0.09292	0.07476	0.05376	0.05846	0.1169	0.11175	0.10011	0.1164
				Negative	555.2141@8.51	0.11399	0.1448	0.11418	0.14569	0.09629	0.10645	0.09746	0.07525	0.10843	0.11023	0.12477	0.09243	0.07666	0.12095	0.10817	0.11191	0.11278	0.11525
				Negative	502.2237@7.22	0.1235	0.13279	0.17921	0.145	0.20263	0.09492	0.07006	0.14328	0.08879	0.09201	0.10438	0.09256	0.04743	0.11396	0.06942	0.04381	0.08788	0.12899
				Positive	417.3188@3.42	0.09376	0.08984	0.09876	0.13084	0.09784	0.10491	0.06089	0.09075	0.11739	0.09488	0.10026	0.11729	0.17315	0.10199	0.15003	0.12586	0.10065	0.1103
				Positive	902.5745@11.54	0.18312	0.125178	0.094643	0.134078	0.0746364	0.108516	0.128526	0.0532118	0.152456	0.0919351	0.117744	0.0721504	0.0618044	0.058032	0.164104	0.146649	0.0839313	0.103149	4
				Negative	702.3218@3.33	0.08144	0.13843	0.10582	0.1511	0.04443	0.13702	0.11423	0.08122	0.10273	0.13258	0.09858	0.08971	0.07546	0.06948	0.18312	0.12906	0.12399	0.09141
				Negative	1221.7812@11.96	0.25224	0.3654	0.23009	0.2787	0.20568	0.11802	0.06377	0.11311	0.07625	0.05129	0.03679	0.03963	0	0.02562	0	0.04911	0.02187	0.019
				Negative	691.1891@8.51	0.13523	0.16961	0.13179	0.16186	0.10355	0.12819	0.09859	0.10061	0.08638	0.09285	0.11555	0.07107	0.0679	0.09463	0.10191	0.09766	0.09121	0.09584
				Positive	632.6347@19.02	0.10713	0.21918	0.0474	0.07564	0.06261	0.15552	0.06111	0.03008	0.10689	0.09619	0.03862	0.03111	0.12416	0.08621	0.23487	0.19791	0.11306	0.14424
				Negative	709.5424@16.42	0.08833	0.16461	0.1011	0.13562	0.0513	0.1706	0.13887	0.12137	0.08769	0.15872	0.08155	0.11379	0.04434	0.05637	0.09197	0.1388	0.07417	0.11017
				Positive	820.6186@13.66	0.195346	0.248078	0.0420293	0.0579879	0.0640313	0.214705	0.0644072	0.0269773	0.131567	0.154539	0.0443789	0.038999	0.0649571	0.0500469	0.223666	0.125526	0.0942974	0.0759201	3
				Negative	451.2835@3.34	0.09772	0.13273	0.08193	0.09458	0.06658	0.12522	0.06171	0.07898	0.08467	0.07893	0.07319	0.10041	0.11099	0.093	0.20941	0.18838	0.10502	0.13034
				Positive	716.5226@12.72	0.106659	0.128434	0.0877409	0.147971	0.0471926	0.139011	0.138405	0.0994721	0.102019	0.110365	0.131737	0.138668	0.0387057	0.056166	0.132987	0.179042	0.0398931	0.0861604	3
				Negative	486.2697@6.41	0.15178	0.15392	0.14953	0.20701	0.04529	0.1093	0.19559	0.11309	0.07891	0.09001	0.11451	0.09947	0.03387	0.04032	0.11857	0.08142	0.07304	0.04683
				Positive	796.5066@12.20	0.09026	0.08363	0.06813	0.09304	0.05758	0.08532	0.08415	0.07717	0.09711	0.1042	0.10873	0.09609	0.08721	0.15487	0.1476	0.1646	0.12247	0.17732
				Negative	953.6947@18.08	0.15325	0.22506	0.15166	0.1725	0.04032	0.22351	0.14613	0.13501	0.11686	0.16401	0.14038	0.12741	0	0.00506	0.02019	0.03808	0.01114	0.02564
				Positive	445.3997@5.46	0.15786	0.10844	0.13147	0.19852	0.13952	0.10467	0.06962	0.08861	0.12705	0.07492	0.10137	0.09442	0.09886	0.07565	0.08599	0.06693	0.08655	0.06831
				Positive	479.2982@4.35	0.09069	0.07716	0.10161	0.13035	0.10245	0.1071	0.07862	0.10296	0.11636	0.10768	0.10635	0.12171	0.13592	0.10776	0.11304	0.08885	0.08822	0.09745
				Negative	920.5981@18.65	0.09835	0.11554	0.05733	0.05833	0.04455	0.16132	0.06431	0.09094	0.08753	0.13015	0.0664	0.07869	0.05691	0.06735	0.2542	0.25413	0.07423	0.09648
				Positive	794.6289@14.17	0	0	0	0	0	0	0	0.00705	0	0	0	0	0.08015	0.08342	0.86509	0.69546	0.04167	0.0716
				Negative	910.5048@11.16	0.11172	0.14113	0.12963	0.1747	0.05607	0.11939	0.17377	0.0974	0.10284	0.10441	0.13231	0.09727	0.05016	0.0441	0.09168	0.0952	0.06962	0.0526
				Positive	431.3844@5.46	0.127448	0.068182	0.0748685	0.100694	0.0751527	0.0649078	0.124586	0.0842818	0.0794601	0.044276	0.0668323	0.0553624	0.582639	0.0748674	0.0549281	0.0392274	0.0524208	0.0442159	1
				Negative	824.6102@11.93	0.1086	0.07429	0.10338	0.08664	0.1494	0.08275	0.08558	0.09727	0.11785	0.08643	0.10744	0.08443	0.12449	0.1135	0.0899	0.06968	0.13049	0.10205
				Positive	449.2851@7.22	0.1336	0.09629	0.16762	0.16968	0.17911	0.08855	0.04729	0.11912	0.0939	0.06439	0.07676	0.09309	0.08648	0.09629	0.09005	0.04658	0.06073	0.10182
				Positive	834.5239@14.52	0.08145	0.09101	0.07549	0.09855	0.06242	0.10651	0.06944	0.09041	0.09999	0.12946	0.1065	0.13043	0.06253	0.10586	0.1298	0.15674	0.07095	0.13379
				Negative	1005.5010@11.25	0.08625	0.13413	0.10115	0.13927	0.03319	0.11848	0.08359	0.10186	0.07043	0.12624	0.08505	0.1111	0.04233	0.08158	0.12365	0.17725	0.07478	0.10976
				Positive	692.5224@11.41	0.112725	0.168654	0.0689695	0.130654	0.0323217	0.133398	0.0889311	0.0707917	0.0742898	0.117597	0.0865855	0.0979239	0.042617	0.0684958	0.148276	0.162027	0.0625885	0.126493	3
				Positive	740.5217@12.69	0.0821744	0.112327	0.0688954	0.154094	0.0285314	0.0992237	0.0823183	0.0699891	0.0604153	0.0720198	0.0751846	0.0921518	0.0525616	0.110569	0.181028	0.220426	0.0761806	0.154418	3
				Negative	1017.5000@10.66	0.0704	0.1354	0.07983	0.16949	0.03626	0.09959	0.08066	0.12523	0.08393	0.08642	0.07208	0.11586	0.04784	0.07312	0.12252	0.17967	0.08945	0.12253
				Positive	780.5899@16.04	0.139327	0.23132	0.0603722	0.0886212	0.0421452	0.187915	0.0659655	0.0570782	0.110159	0.160536	0.0671467	0.0837753	0.0386397	0.05502	0.107319	0.112797	0.0635871	0.11363	4
				Negative	668.5762@17.31	0.13954	0.25156	0.07477	0.13445	0.05271	0.20332	0.08063	0.06798	0.10836	0.1391	0.06909	0.07738	0.03972	0.02093	0.11585	0.08621	0.06132	0.05703
				Positive	860.8382@21.77	0.079	0.11294	0.14461	0.09293	0.12906	0.08351	0.1159	0.14437	0.08089	0.09586	0.0944	0.07909	0.11778	0.07948	0.07012	0.05593	0.11721	0.0818
				Negative	533.2922@7.33	0.09159	0.18554	0.09931	0.1621	0.04196	0.12905	0.08607	0.12571	0.08503	0.13444	0.07963	0.11701	0.03897	0.05568	0.07794	0.12665	0.05181	0.08302
				Negative	413.3750@8.48	0.17854	0.00752	0.10943	0.11247	0.03859	0.19992	0.16405	0.11692	0.03049	0.107	0.11864	0.13308	0.04917	0.0643	0.11865	0.09612	0.02665	0.06904
				Negative	991.4838@10.41	0.07689	0.16244	0.08967	0.15537	0.02826	0.12235	0.08031	0.09169	0.0657	0.09771	0.09635	0.11805	0.03872	0.05709	0.1224	0.16015	0.06648	0.10668
				Positive	445.4000@5.98	0.139398	0.0989961	0.111531	0.162746	0.115268	0.112462	0.069467	0.0778569	0.111014	0.0680281	0.0943426	0.0921747	0.0897301	0.0656484	0.0891866	0.0817261	0.084486	0.0671936	1
				Positive	788.5439@13.10	0.0962211	0.119009	0.0678016	0.134932	0.0311702	0.123024	0.0910857	0.110463	0.0798148	0.151304	0.0734856	0.129257	0.037898	0.0613956	0.0992955	0.196149	0.0390257	0.0797106	3
				Negative	491.3011@6.37	0.19612	0.12866	0.18025	0.11695	0.06321	0.16361	0.22627	0.07402	0.12506	0.09877	0.10518	0.07668	0.03472	0.01981	0.05039	0.01954	0.02747	0.01288
				Negative	623.2016@8.51	0.11529	0.14836	0.10387	0.14071	0.08406	0.10437	0.08664	0.08493	0.08794	0.08849	0.09294	0.08103	0.05689	0.09509	0.08939	0.08639	0.08551	0.08653
				Positive	639.3722@4.75	0.09053	0.07112	0.09257	0.1083	0.08843	0.10576	0.06661	0.09343	0.11041	0.08983	0.09875	0.10978	0.1128	0.09204	0.11642	0.08612	0.08221	0.08955
				Positive	684.5620@8.51	0.08573	0.08082	0.08759	0.08251	0.09065	0.08727	0.09603	0.12827	0.10052	0.09285	0.10924	0.10425	0.10025	0.1159	0.07923	0.07336	0.09087	0.09729
				Positive	497.2874@4.08	0.09492	0.09828	0.06173	0.07373	0.07852	0.09716	0.0669	0.07839	0.16019	0.09314	0.10437	0.13601	0.06916	0.10263	0.11133	0.11186	0.07175	0.0874
				Positive	558.4003@4.17	0.08205	0.07502	0.09545	0.11479	0.09507	0.08931	0.06782	0.09911	0.10487	0.08123	0.09047	0.13057	0.10909	0.08043	0.11551	0.08556	0.09868	0.07792
				Positive	842.6629@16.92	0.135012	0.186907	0.0481376	0.0787611	0.0617349	0.21551	0.0878428	0.0471862	0.129706	0.148001	0.0837244	0.0635226	0.0311863	0.0315088	0.137865	0.100356	0.0455317	0.0567063	3
				Positive	464.3736@8.54	0.07088	0.05089	0.05049	0.05233	0.0449	0.0603	0.11543	0.08508	0.06533	0.051	0.06659	0.0722	0.56378	0.07184	0.0682	0.05578	0.05317	0.07126
				Negative	1109.6954@11.53	0.0602846	0.25615	0.0277797	0.134005	0.01604	0.249708	0.0221983	0.110194	0.0495082	0.22098	0.0303401	0.111431	0.0249289	0.0659374	0.0356023	0.123517	0.0457292	0.0836308	3
				Positive	769.5572@13.80	0.09056	0.08969	0.09184	0.10624	0.05256	0.10638	0.08977	0.08632	0.08634	0.1147	0.09319	0.13133	0.04015	0.08704	0.09827	0.11771	0.06336	0.12078
				Negative	790.4856@10.60	0.05106	0.10378	0.04755	0.08409	0.01174	0.08028	0.04744	0.04601	0.02612	0.05118	0.03869	0.04323	0.07894	0.11837	0.24247	0.26595	0.136	0.18548
				Positive	457.3160@4.34	0.08555	0.07665	0.09239	0.12195	0.08611	0.09856	0.06682	0.08362	0.09893	0.08954	0.09524	0.11435	0.11556	0.09049	0.10421	0.08367	0.0713	0.08003
				Negative	827.1643@8.52	0.11218	0.12282	0.1171	0.1231	0.10189	0.10199	0.07869	0.08364	0.09191	0.09659	0.08199	0.06757	0.06252	0.08555	0.07818	0.08864	0.07383	0.08468
				Positive	476.4095@13.07	0.08643	0.07943	0.05946	0.11945	0.08883	0.09499	0.06505	0.08097	0.11378	0.08343	0.10384	0.10938	0.12874	0.08176	0.12317	0.07252	0.08078	0.07374
				Positive	367.3359@22.35	0.0958454	0.0884546	0.0712346	0.118987	0.0959863	0.0928071	0.0734587	0.0778152	0.112785	0.0865198	0.0931321	0.0938115	0.105647	0.0635775	0.122936	0.0906301	0.0682446	0.0870818	4
				Negative	770.6072@18.14	0.0909494	0.141578	0.0472003	0.071544	0.0361482	0.177733	0.0847349	0.0857509	0.0861513	0.124049	0.0620051	0.0891903	0.0369835	0.0205528	0.174104	0.193779	0.0584383	0.0575792	1
				Negative	872.6835@16.21	0.0944515	0.156618	0.0674377	0.0688129	0.0346284	0.131116	0.0608061	0.0476705	0.0903922	0.115778	0.0692821	0.0455561	0.0443969	0.0524143	0.149134	0.177827	0.105304	0.11388	3
				Negative	760.5475@18.76	0.06541	0.0712	0.08861	0.0671	0.04195	0.06778	0.14139	0.09176	0.05691	0.06378	0.11596	0.11356	0.05427	0.0391	0.23906	0.19567	0.06121	0.04343
				Negative	780.7455@21.22	0.121013	0.106757	0.0604898	0.126408	0.0593095	0.0701549	0.0936409	0.075336	0.0840326	0.0757226	0.033109	0.0558057	0	0.0738817	0.142154	0.115308	0.108997	0.202633	3
				Negative	716.5322@10.76	0.0371214	0.0956424	0.0469778	0.10168	0.00866528	0.0860797	0.0630358	0.0707242	0.0229594	0.0727786	0.055809	0.0715752	0.0521166	0.0923504	0.174813	0.270931	0.0979685	0.180212	4
				Negative	527.3128@10.62	0.38184	0	0.03084	0	0	0	0.63703	0	0	0.01269	0.16244	0	0.33125	0	0.03044	0	0	0
				Positive	746.5116@13.44	0.07206	0.07523	0.04664	0.08188	0.03279	0.09054	0.05001	0.06083	0.0715	0.08526	0.05344	0.08171	0.06486	0.11946	0.16061	0.194	0.08988	0.15468
				Negative	887.7232@19.36	0.0997912	0.189374	0.0995772	0.13934	0.0230969	0.174381	0.102745	0.11045	0.0825934	0.142962	0.100756	0.117152	0	0.0178688	0.036816	0.0580438	0.00873411	0.0586054	3
				Negative	1028.5411@17.64	0.06351	0.10438	0.04569	0.05384	0.03601	0.1401	0.05428	0.06816	0.06367	0.09905	0.05046	0.05858	0.05356	0.06078	0.21939	0.21769	0.07144	0.09649
				Negative	892.5968@11.92	0.07349	0.04408	0.08246	0.0615	0.15922	0.06626	0.07732	0.07625	0.11259	0.05602	0.11665	0.05873	0.12929	0.1069	0.07535	0.04475	0.12091	0.09436
				Positive	822.6356@15.27	0.154657	0.204817	0.037529	0.0667502	0.04331	0.171554	0.0594754	0.0315494	0.096618	0.135576	0.0543193	0.0495927	0.0405937	0.036034	0.15481	0.0948475	0.0603559	0.0632463	3
				Positive	355.2869@7.22	0.09189	0.07789	0.08734	0.08754	0.1009	0.10511	0.06436	0.09118	0.10461	0.08334	0.08305	0.10885	0.05369	0.09463	0.08227	0.07842	0.06823	0.08894
				Positive	397.4149@8.64	0.11188	0.16546	0.13555	0.155	0.12496	0.10174	0.07088	0.08802	0.04822	0.06632	0.06441	0.05275	0.06108	0.04426	0.05249	0.05785	0.05577	0.09294
				Positive	734.6049@15.71	0.0893521	0.142761	0.0349851	0.0684577	0.034343	0.169525	0.0585	0.0584811	0.0802985	0.129522	0.0549015	0.0772477	0.0322955	0.0540441	0.155428	0.172219	0.0406979	0.0786183	3
				Positive	739.5723@12.92	0.10549	0.14076	0.06277	0.14019	0.02022	0.14495	0.06548	0.08418	0.08727	0.13985	0.0814	0.12338	0.0179	0.03825	0.06862	0.10146	0.03265	0.07573
				Negative	719.4965@17.30	0.0682	0.05805	0.09703	0.08864	0.08064	0.051	0.08112	0.07044	0.07926	0.07432	0.07995	0.07035	0.08562	0.13512	0.06647	0.11636	0.08078	0.14435
				Negative	1193.5549@8.54	0.101	0.12555	0.0934	0.09239	0.08161	0.09977	0.07366	0.09293	0.08557	0.07914	0.0885	0.06477	0.06606	0.08193	0.06945	0.08027	0.06055	0.09069
				Negative	830.4937@11.77	0.04141	0.07826	0.05961	0.14218	0.01506	0.07337	0.0554	0.09197	0.02475	0.0617	0.05037	0.06046	0.05958	0.09335	0.11913	0.24926	0.07372	0.16633
				Positive	585.2937@5.05	0.10519	0.07812	0.12253	0.09996	0.06261	0.1461	0.03004	0.0808	0.05686	0.03815	0.11132	0.08151	0.11568	0.02675	0.08924	0.0982	0.11359	0.05793
				Negative	903.4635@9.93	0.17877	0.04261	0	0	0	0.27192	0.03888	0.01103	0.0126	0.11497	0.02608	0.13805	0.09649	0.02229	0.39802	0.13687	0.01234	0.0119
				Negative	489.3240@8.01	0.08802	0.11192	0.07489	0.085	0.06581	0.0844	0.06922	0.07581	0.11896	0.06868	0.09729	0.08844	0.05985	0.06936	0.07714	0.10039	0.08164	0.0924
				Negative	868.6888@17.48	0.11036	0.18062	0.06376	0.06827	0.03562	0.12677	0.06636	0.04897	0.08121	0.10592	0.05212	0.04104	0.04144	0.05198	0.1053	0.14749	0.07867	0.08335
				Negative	512.2851@6.73	0.14065	0.16363	0.14922	0.15009	0.042	0.1151	0.17627	0.04906	0.07496	0.06653	0.08305	0.04873	0.02123	0.01619	0.09791	0.04609	0.02954	0.01681
				Positive	705.5831@20.91	0.0691499	0.0949578	0.0722487	0.0935324	0.0800995	0.0818706	0.0826633	0.0678625	0.0943069	0.0748067	0.0730152	0.0776163	0.104887	0.0931708	0.083822	0.0877637	0.0754136	0.0766015	1
				Positive	760.6211@15.82	0.0908001	0.136375	0.026372	0.0578606	0.0458661	0.188823	0.0593159	0.0456119	0.0965611	0.127117	0.0528483	0.0627019	0.0367252	0.0401182	0.17191	0.13284	0.0493122	0.0595834	3
				Positive	858.5985@12.19	0.157803	0.161	0.0884416	0.126234	0.0382653	0.126325	0.10342	0.0409527	0.0958377	0.0891914	0.0900621	0.0567808	0.0280319	0.0306201	0.0783236	0.0511153	0.0491698	0.0622486	3
				Positive	416.3120@3.18	0.08099	0.05181	0.07068	0.10351	0.06927	0.10256	0.06109	0.06176	0.073	0.07998	0.08722	0.10788	0.13649	0.07564	0.1012	0.07792	0.06632	0.064
				Negative	365.2463@4.99	0.16739	0.18081	0.14833	0.14639	0.14683	0.08489	0.06284	0.07983	0.04668	0.04527	0.05361	0.03867	0.03135	0.04564	0.04854	0.05361	0.03038	0.0553
				Positive	431.3882@5.99	0.114701	0.0661224	0.0655033	0.0917685	0.06678	0.0710718	0.00198351	0.0710187	0.0739983	0.0409691	0.0640837	0.00600868	0.456947	0.0601851	0.0548452	0.0493668	0.0560909	0.0437701	2
				Negative	487.2269@8.51	0.10891	0.12205	0.08	0.09068	0.07252	0.09818	0.07485	0.07294	0.07682	0.08462	0.06979	0.06555	0.04415	0.08909	0.07534	0.06556	0.07801	0.08441
				Negative	676.6252@17.92	0.06856	0.10156	0.10416	0.11436	0.02803	0.09096	0.16799	0.09845	0.05395	0.06772	0.13779	0.10478	0.01735	0	0.11048	0.11569	0.03638	0.03139
				Negative	881.4785@10.88	0.07059	0.08501	0.12258	0.0982	0.04087	0.09137	0.15204	0.08331	0.0929	0.07864	0.16606	0.08065	0.01854	0.02468	0.08804	0.07499	0.05401	0.02338
				Negative	650.6098@18.04	0.03306	0.10892	0.11289	0.21095	0	0.10625	0.12632	0.1474	0.02846	0.08478	0.10802	0.15687	0	0.01202	0.0736	0.09959	0.01872	0.01198
				Negative	794.5064@10.04	0.08332	0.19897	0.15586	0.19783	0.0133	0.09801	0.15981	0.08004	0.05279	0.10171	0.1343	0.06799	0.00882	0	0.02764	0.02051	0.0222	0
				Negative	951.5763@8.46	0.18998	0.2391	0.19565	0.22822	0.15491	0.05734	0.05663	0.05252	0.04004	0.02943	0.03239	0.01756	0.01915	0.01621	0.02209	0.02289	0.01771	0.02935
				Negative	531.2913@8.33	0.1087	0.09411	0.13066	0.16066	0.04699	0.07822	0.17843	0.05897	0.06681	0.04976	0.13666	0.07922	0.01645	0.01829	0.08232	0.04392	0.03782	0.03005
				Negative	427.2871@5.01	0.10637	0.1497	0.09542	0.09672	0.11033	0.08989	0.08382	0.08266	0.06001	0.06103	0.06832	0.05871	0.04203	0.06824	0.06096	0.04993	0.04505	0.084
				Positive	800.6233@13.16	0.09627	0.07222	0.06456	0.07567	0.05676	0.07568	0.06533	0.06575	0.09063	0.10905	0.07478	0.08554	0.05596	0.08203	0.09026	0.1081	0.05273	0.08936
				Positive	741.5261@12.00	0.08434	0.08886	0.07242	0.09278	0.03096	0.09317	0.0782	0.06644	0.07513	0.09238	0.10034	0.0892	0.03595	0.05888	0.10118	0.09646	0.05749	0.09611
				Positive	790.5741@12.81	0.147285	0.188541	0.0367275	0.0928521	0.0364315	0.147563	0.0585402	0.0436411	0.111125	0.10259	0.0501562	0.0568076	0.0315819	0.0294496	0.0942174	0.0851864	0.0382008	0.0586276	3
				Negative	345.2419@6.30	0.07753	0.07673	0.08081	0.08037	0.07674	0.0902	0.06864	0.07101	0.08261	0.08426	0.08585	0.07455	0.07224	0.07236	0.08004	0.07528	0.06554	0.09026
				Positive	474.3429@4.34	0.06765	0.06182	0.07665	0.10036	0.06694	0.08399	0.05691	0.07373	0.07856	0.07597	0.0842	0.09034	0.10095	0.07397	0.09119	0.06658	0.06539	0.0742
				Positive	724.5268@14.90	0.064363	0.0743851	0.0410939	0.0590228	0.038995	0.0954517	0.039146	0.0470608	0.0783375	0.0876465	0.0553073	0.0730867	0.0513499	0.0751138	0.146857	0.198673	0.0596817	0.0988294	2
				Positive	701.5783@13.92	0.0666694	0.0674202	0.0677841	0.057298	0.0733814	0.0797839	0.066442	0.0609742	0.0898419	0.0832271	0.0884359	0.0912167	0.0871215	0.0934664	0.0735028	0.0854321	0.0554691	0.0955901	3
				Positive	776.6523@18.12	0.047697	0.0881096	0.0285838	0.0679264	0.0238718	0.15317	0.0463307	0.0753545	0.046511	0.0987195	0.04877	0.0904897	0.0268241	0.0780777	0.121604	0.164613	0.0391655	0.122015	3
				Positive	533.3058@8.96	0.09239	0.07277	0.05419	0.04989	0.0775	0.088	0.06221	0.05907	0.09541	0.08714	0.09643	0.08123	0.06302	0.0727	0.07554	0.0859	0.04826	0.09716
				Positive	486.3790@7.70	0.06005	0.03546	0.04812	0.05467	0.03927	0.04391	0.09451	0.05471	0.04626	0.04513	0.05114	0.06237	0.46067	0.05852	0.05661	0.03765	0.03565	0.04977
				Positive	880.5896@12.87	0.0902477	0.132777	0.0398809	0.0701851	0.0431793	0.139542	0.0778431	0.0440126	0.0991049	0.108837	0.0651404	0.0513509	0.0323183	0.0399299	0.0883999	0.101021	0.0385171	0.0636963	3
				Positive	690.5069@12.57	0.0743598	0.0917419	0.0652246	0.104628	0.0285815	0.107815	0.0770372	0.0661811	0.0643219	0.0736214	0.0814109	0.0821625	0.026119	0.0446725	0.0963511	0.138087	0.0367074	0.0662951	3
				Negative	906.6157@11.95	0.0379817	0.183302	0.0202024	0.103291	0.00900893	0.204702	0.0396082	0.104043	0.0240459	0.182145	0.0259004	0.0972547	0.0283723	0.0250234	0.0735361	0.0789162	0.047939	0.0395552	3
				Negative	1032.6201@17.06	0.05795	0.0999	0.05419	0.07772	0.02365	0.11802	0.04684	0.05524	0.05391	0.09258	0.05426	0.03528	0.05923	0.07083	0.10238	0.11581	0.08908	0.11543
				Positive	569.3809@12.28	0.05971	0.05692	0.0619	0.07183	0.09433	0.06883	0.06053	0.06052	0.09545	0.09101	0.11472	0.08144	0.06383	0.08415	0.06552	0.05609	0.06517	0.06861
				Negative	931.4938@10.99	0.06891	0.19207	0.13447	0.15099	0.00945	0.10721	0.12951	0.08227	0.05171	0.08958	0.11608	0.07489	0.01174	0	0.03533	0.0283	0.01508	0.01969
				Negative	1221.8205@17.49	0.0759191	0.226618	0.0231119	0.0487133	0.0336985	0.195533	0.0209843	0.050917	0.0612143	0.147127	0.0145304	0.0468099	0.0244958	0.0649995	0.0454107	0.0908141	0.0430359	0.102379	3
				Negative	906.5072@16.36	0.05349	0.09784	0.02453	0.0376	0.02376	0.10399	0.02804	0.04047	0.0545	0.08069	0.02822	0.02821	0.05771	0.07204	0.14559	0.20102	0.09359	0.1407
				Negative	884.4892@10.90	0.06404	0.09129	0.06516	0.09943	0.03314	0.07372	0.06665	0.05977	0.05559	0.05602	0.064	0.04769	0.05181	0.05854	0.12996	0.12566	0.09116	0.07591
				Negative	537.3013@4.08	0.07801	0.09947	0.06622	0.05863	0.06416	0.0788	0.05957	0.0617	0.09347	0.05703	0.07802	0.07971	0.06028	0.07219	0.07549	0.07403	0.06535	0.08286
				Negative	307.1951@2.75	0.04439	0.06217	0.07064	0.07416	0.0577	0.05566	0.12264	0.05007	0.07424	0.04718	0.05058	0.0919	0.06085	0.07662	0.04396	0.0548	0.04243	0.22489
				Positive	399.2510@2.00	0.11034	0.0539	0.10292	0.07276	0.05368	0.06525	0.0457	0.05038	0.05665	0.05133	0.06588	0.11762	0.05107	0.04548	0.11831	0.05458	0.06492	0.11901
				Positive	434.3473@3.43	0.05951	0.05621	0.06391	0.08831	0.0632	0.06725	0.03711	0.06057	0.08212	0.06143	0.07025	0.07762	0.11568	0.07823	0.09357	0.0856	0.06398	0.07383
				Positive	488.3580@3.47	0.07242	0.08684	0.09009	0.07449	0.10443	0.06318	0.05521	0.07542	0.06891	0.06352	0.08117	0.07515	0.0493	0.0705	0.05884	0.05901	0.06725	0.07523
				Positive	750.5582@13.17	0.11569	0.06686	0.0818	0.09737	0.07909	0.04679	0.05255	0.05967	0.08044	0.08389	0.05822	0.05916	0.07136	0.08026	0.05669	0.08319	0.03281	0.08049
				Positive	584.4737@4.69	0.04658	0.05212	0.07259	0.05035	0.10966	0.06677	0.08736	0.05339	0.07478	0.07787	0.05637	0.08526	0.08529	0.12703	0.05258	0.048	0.06735	0.0696
				Negative	926.4604@10.60	0.04211	0.08381	0.014	0.0528	0.01545	0.06236	0.03839	0.03973	0.02732	0.04531	0.01546	0.01233	0.06873	0.11289	0.19035	0.18469	0.12479	0.14139
				Negative	957.5077@11.05	0.10708	0.15725	0.12442	0.11164	0.01689	0.09177	0.11003	0.04608	0.07545	0.07798	0.0909	0.0498	0.02518	0.00932	0.07246	0.0336	0.05185	0.01808
				Positive	701.4089@13.17	0.08077	0.04836	0.05987	0.06012	0.0815	0.05515	0.06008	0.05992	0.10082	0.07917	0.08366	0.08587	0.06214	0.08503	0.07134	0.06251	0.05889	0.07392
				Positive	802.6660@18.11	0.0696026	0.101291	0.023037	0.0486442	0.0443073	0.170041	0.051978	0.0445018	0.0776432	0.105378	0.0461629	0.0584895	0.0339353	0.0373902	0.1358	0.103753	0.0452434	0.058891	3
				Positive	758.6062@17.65	0.0523634	0.0679023	0.0240349	0.0435709	0.0287926	0.112826	0.038384	0.0401806	0.0621605	0.0895301	0.0395009	0.0557743	0.0309121	0.049709	0.170621	0.227813	0.0417251	0.0789934	4
				Positive	675.5916@19.58	0.05964	0.06061	0.0722	0.06495	0.0689	0.06733	0.05048	0.09687	0.05333	0.06442	0.04783	0.05965	0.04545	0.11434	0.06054	0.07264	0.04958	0.14182
				Negative	1061.4809@11.43	0.07154	0.07079	0.06506	0.08837	0.03816	0.05522	0.07761	0.03979	0.06982	0.05541	0.05612	0.03714	0.05813	0.05747	0.10105	0.12901	0.08787	0.09022
				Negative	733.5446@16.42	0.07175	0.07642	0.08893	0.09624	0.02766	0.07367	0.05761	0.08547	0.05174	0.08625	0.05985	0.09304	0.03362	0.04466	0.05178	0.09229	0.04554	0.10994
				Positive	504.3058@4.87	0.0567412	0.0818048	0.0443298	0.0895036	0.0225588	0.107076	0.0672509	0.0379335	0.0441751	0.0860118	0.0486145	0.0594424	0.0298552	0.0525598	0.163262	0.125066	0.0519917	0.0779837	4
				Negative	742.5482@11.03	0.023856	0.0721154	0.0459234	0.11701	0.00564643	0.0548465	0.0492056	0.0689616	0.00992537	0.0434879	0.0337925	0.0669903	0.0353966	0.0806268	0.106869	0.229558	0.0686121	0.124151	4
				Negative	593.2931@4.08	0.03648	0.06802	0.06681	0.06874	0.06493	0.03594	0.1041	0.09543	0.1119	0.06261	0.08171	0.04049	0.04991	0.08411	0.0354	0.06195	0.08057	0.08753
				Negative	694.4820@11.83	0.05436	0.08708	0.07334	0.10646	0.00997	0.07483	0.05193	0.05522	0.03389	0.05647	0.04243	0.06522	0.04811	0.04246	0.0969	0.14305	0.08408	0.1082
				Positive	754.5741@15.64	0.0483257	0.0852232	0.032403	0.0512952	0.0216161	0.0827507	0.0409616	0.0381412	0.048853	0.0851196	0.0428161	0.0566061	0.0378157	0.0567702	0.138303	0.195315	0.0611772	0.0895787	3
				Positive	830.5687@11.04	0.0991547	0.136958	0.0592798	0.116177	0.0292131	0.0957305	0.0812125	0.0363935	0.0594519	0.0746277	0.0589982	0.052006	0.0292049	0.0326259	0.0746699	0.057338	0.0385307	0.0609005	3
				Positive	495.2718@3.47	0.06609	0.05975	0.04964	0.05972	0.06278	0.07291	0.04497	0.04951	0.07251	0.06612	0.07199	0.08822	0.06484	0.07388	0.08519	0.07503	0.05283	0.07337
				Positive	516.3895@3.46	0.06865	0.06034	0.05131	0.07121	0.06631	0.06317	0.04385	0.04872	0.07123	0.05678	0.07865	0.07587	0.05106	0.08388	0.06765	0.0818	0.05955	0.08228
				Positive	479.3348@9.83	0.06152	0.05548	0.06217	0.08451	0.06	0.07736	0.04727	0.05718	0.07204	0.06443	0.06732	0.07494	0.08643	0.06335	0.07271	0.05698	0.05619	0.0604
				Negative	839.4932@9.43	0.0445751	0.192807	0.0565524	0.112561	0.0267026	0.135225	0.0634905	0.0358818	0.0346695	0.102208	0.0448774	0.0446516	0.0105175	0.0507836	0.0499604	0.086435	0.0195273	0.0667731	1
				Positive	750.5424@14.04	0.0628756	0.0764961	0.0346665	0.0437383	0.0209195	0.0858248	0.0374588	0.0418785	0.048276	0.0724574	0.034116	0.0481933	0.0419476	0.0727456	0.121658	0.16095	0.0564272	0.10797	3
				Negative	794.6226@19.32	0.08517	0.11885	0.04333	0.05225	0.03151	0.06676	0.13692	0.05756	0.06384	0.03875	0.04961	0.03371	0.05571	0.04802	0.10463	0.05845	0.05529	0.06409
				Negative	766.5759@16.40	0.06183	0.10241	0.04334	0.06262	0.02117	0.10233	0.04855	0.05339	0.04787	0.08413	0.04471	0.04774	0.03865	0.04278	0.09376	0.12099	0.06121	0.07837
				Positive	468.3899@3.21	0.04537	0.05467	0.07111	0.05972	0.05645	0.07037	0.05066	0.05639	0.05572	0.10254	0.07045	0.07571	0.09598	0.08194	0.06054	0.05591	0.04305	0.04302
				Positive	792.5517@12.86	0.0810344	0.120629	0.0504593	0.102537	0.0231394	0.0792955	0.06784	0.0489028	0.0565858	0.0575194	0.0579772	0.0676075	0.0261759	0.0376603	0.069402	0.0893244	0.0388432	0.0743126	3
				Positive	383.3992@8.64	0.08432	0.10139	0.06573	0.06677	0.05948	0.05579	0.10757	0.0754	0.01991	0.03817	0.04133	0.0291	0.22426	0.03251	0.03088	0.03369	0.03314	0.04949
				Positive	598.4891@5.67	0.03806	0.0634	0.05911	0.03993	0.08017	0.05252	0.08962	0.04503	0.10183	0.07482	0.06427	0.07993	0.0871	0.10062	0.03159	0.02543	0.03377	0.08021
				Positive	800.5569@15.10	0.07134	0.0905	0.03632	0.05495	0.02967	0.0888	0.03756	0.04159	0.06135	0.08661	0.04509	0.05325	0.038	0.05807	0.0963	0.1044	0.05079	0.09611
				Negative	1085.4880@10.66	0.04733	0.09652	0.04667	0.10862	0.02213	0.0575	0.05102	0.08338	0.04398	0.05571	0.05313	0.06533	0.02729	0.06613	0.07672	0.09872	0.0567	0.08233
				Positive	453.2612@7.23	0.04717	0.04563	0.04234	0.04739	0.04913	0.0794	0.05243	0.05395	0.08671	0.07375	0.06856	0.08997	0.05422	0.06826	0.07571	0.0758	0.05772	0.06894
				Positive	752.5571@16.41	0.045243	0.0544839	0.0219569	0.0414569	0.0257424	0.0858299	0.0277943	0.0386775	0.0540164	0.0755021	0.0350176	0.0499919	0.0358008	0.0561175	0.157724	0.18783	0.0476397	0.0882513	2
				Positive	804.5542@10.70	0.0864449	0.110251	0.0538734	0.108223	0.0299222	0.0931803	0.0834437	0.0388554	0.0585411	0.0691038	0.0586904	0.0579305	0.0249636	0.0284446	0.0783066	0.0574692	0.0359819	0.0521212	3
				Negative	762.5277@18.57	0.07819	0.1216	0.04436	0.0841	0.04581	0.09591	0.05343	0.05567	0.05356	0.0858	0.03732	0.04103	0.04222	0.02352	0.09306	0.06336	0.04738	0.05707
				Negative	1007.7095@19.15	0.06129	0.07417	0.05867	0.06084	0.0436	0.06538	0.06787	0.05957	0.06938	0.05922	0.07759	0.06078	0.05867	0.05667	0.07124	0.05774	0.05079	0.06165
				Negative	748.5115@18.04	0.06427	0.11843	0.04249	0.0813	0.03479	0.12895	0.04862	0.04725	0.05129	0.08292	0.03548	0.04133	0.05452	0.02915	0.06891	0.06478	0.05848	0.05034
				Negative	926.6938@18.51	0.02476	0.02379	0.01489	0.00876	0.02599	0.03749	0.02612	0.01576	0.01945	0.03095	0.02993	0.00772	0.03577	0.0748	0.32281	0.2611	0.03076	0.11162
				Positive	856.5836@11.27	0.114861	0.125466	0.0628796	0.100158	0.0297774	0.0821346	0.0764119	0.0280167	0.0606557	0.0615237	0.0612953	0.0422001	0.0267792	0.0253799	0.0658616	0.0432022	0.0384778	0.0503757	3
				Positive	818.6047@14.46	0.0884134	0.120379	0.0306749	0.0656764	0.0253651	0.12281	0.0445304	0.0287056	0.0747602	0.0969277	0.0426484	0.0391441	0.0284862	0.0275807	0.0970389	0.079857	0.0383476	0.0425839	3
				Negative	794.5542@9.48	0.0503	0.07946	0.0726	0.04939	0.05399	0.08185	0.06804	0.05778	0.04819	0.06415	0.05047	0.06462	0.0561	0.05271	0.0599	0.07255	0.04861	0.05817
				Positive	734.6124@11.94	0.07623	0.03907	0.05106	0.04151	0.07116	0.05511	0.0511	0.04877	0.09156	0.06054	0.08197	0.06752	0.048	0.06735	0.05528	0.04436	0.05667	0.0808
				Positive	722.5119@12.45	0.0449605	0.0585213	0.0330448	0.0551457	0.0138316	0.0657649	0.0266561	0.0391462	0.0407898	0.0539059	0.0392553	0.0414959	0.0368027	0.0765694	0.136053	0.18511	0.0534953	0.0871671	4
				Positive	898.5537@12.56	0.09078	0.07235	0.04888	0.06829	0.04072	0.07869	0.05247	0.03107	0.09177	0.07447	0.06249	0.0389	0.04287	0.04592	0.06299	0.04838	0.04886	0.06679
				Positive	703.6224@20.32	0.04517	0.03809	0.05065	0.0422	0.04518	0.04364	0.04871	0.06288	0.04556	0.04067	0.04403	0.03963	0.03861	0.11701	0.06689	0.08965	0.05159	0.15384
				Positive	642.5158@5.56	0.03677	0.05065	0.05928	0.07714	0.07951	0.04289	0.08108	0.04267	0.09404	0.07212	0.05385	0.06154	0.06464	0.09441	0.02915	0.02365	0.03176	0.06826
				Positive	357.2996@3.42	0.0549	0.0589	0.04323	0.05633	0.05349	0.05037	0.03575	0.04533	0.072	0.05416	0.05827	0.05894	0.04866	0.06946	0.07312	0.09297	0.05181	0.0759
				Negative	564.3201@4.09	0.053	0.07368	0.05357	0.0548	0.05671	0.06528	0.0543	0.06097	0.0743	0.05033	0.05553	0.05444	0.05873	0.06706	0.04874	0.05224	0.05713	0.06037
				Positive	721.5076@13.17	0.08762	0.0618	0.06274	0.06875	0.0697	0.04171	0.05056	0.04183	0.07285	0.05815	0.04863	0.04943	0.05328	0.07031	0.04617	0.05592	0.03181	0.07333
				Positive	557.4141@5.89	0.06821	0.04171	0.0476	0.06684	0.0416	0.05339	0.04949	0.08986	0.05656	0.05702	0.06976	0.05317	0.05102	0.07864	0.05419	0.03913	0.05905	0.05477
				Positive	365.2665@4.31	0.04738	0.04334	0.05591	0.07622	0.0458	0.06064	0.03107	0.04703	0.04997	0.05354	0.0494	0.06564	0.07897	0.05916	0.08205	0.07151	0.04708	0.06079
				Negative	623.5737@16.60	0.03892	0.05863	0.05806	0.07619	0.03073	0.05872	0.04722	0.04329	0.04667	0.069	0.04876	0.04727	0.04692	0.06487	0.05968	0.09711	0.04645	0.08038
				Positive	600.5562@17.05	0.0299278	0.0822306	0.049741	0.0856472	0.0287587	0.108828	0.0425978	0.0837999	0.0285177	0.0769475	0.0494411	0.0679412	0.0219066	0.0424925	0.0334248	0.0720831	0.0239178	0.0744837	1
				Positive	756.5889@16.42	0.0515016	0.0615201	0.0227086	0.0423889	0.0267554	0.0960163	0.035104	0.0367441	0.0577589	0.0785658	0.0380655	0.0559373	0.0233304	0.0335359	0.116776	0.142963	0.031914	0.0493117	3
				Negative	780.5183@12.26	0.03456	0.14987	0.02141	0.05393	0.01063	0.10313	0.01058	0.02713	0.01512	0.04331	0.0178	0.0493	0.03924	0.03209	0.12189	0.15339	0.02883	0.08329
				Positive	844.6795@18.19	0.0638212	0.0831393	0.0282447	0.037622	0.0291983	0.109994	0.0459387	0.0359837	0.0618849	0.0780995	0.0465338	0.0482726	0.0194552	0.0393972	0.0745272	0.09305	0.028784	0.0708573	3
				Positive	810.5293@12.20	0.0451142	0.0523724	0.0389365	0.0724919	0.0276699	0.0539561	0.0446267	0.0523425	0.0481928	0.0657359	0.0633211	0.0730124	0.030189	0.0619747	0.0535094	0.0935097	0.0354912	0.0801414	3
				Negative	1193.7899@16.19	0.0406429	0.193346	0.0156537	0.0732226	0.0111609	0.174018	0.0127193	0.0565137	0.0294459	0.165941	0.0143542	0.0595516	0.0117059	0.0206882	0.0215255	0.0479	0.015882	0.0257605	3
				Negative	610.1571@6.28	0.04219	0.04677	0.0597	0.03907	0.04932	0.03711	0.08693	0.08522	0.06322	0.05087	0.05235	0.03995	0.07143	0.06648	0.04572	0.04699	0.0535	0.05207
				Positive	856.5053@14.52	0.04238	0.04255	0.04434	0.05313	0.04047	0.05166	0.03821	0.05025	0.05584	0.06871	0.06115	0.07174	0.03792	0.06138	0.06957	0.07581	0.04101	0.07275
				Negative	666.6410@19.31	0.02481	0.05882	0.04174	0.05034	0	0.0482	0.08004	0.06635	0.0249	0.03927	0.06701	0.06235	0.01221	0.01378	0.15168	0.16234	0.03046	0.03851
				Negative	393.2591@4.98	0.04926	0.09533	0.04242	0.08252	0.02469	0.09094	0.05642	0.05286	0.02258	0.04918	0.02677	0.05334	0.02595	0.03374	0.08845	0.09796	0.03176	0.04763
				Negative	337.2057@2.74	0.06298	0.10334	0.11079	0.05914	0.02986	0.03718	0.06649	0.03258	0.04641	0.04094	0.0496	0.04994	0.03312	0.04636	0.03784	0.02933	0.02791	0.10643
				Positive	764.5430@14.44	0.0659713	0.0942644	0.0476131	0.0966167	0.0198941	0.10142	0.0416486	0.0574384	0.0455418	0.098917	0.049318	0.0765762	0.0126228	0.0274195	0.010166	0.0506005	0.0155331	0.0563899	3
				Positive	836.1683@16.73	0.10349	0.10149	0.0467	0.06912	0.02002	0.11206	0.04064	0.03622	0.08787	0.1136	0.04751	0.05121	0.0047	0.00676	0.03072	0.04588	0.01073	0.01882
				Positive	440.3588@2.08	0.05121	0.04922	0.04653	0.06329	0.04831	0.06091	0.04164	0.04485	0.05717	0.04999	0.05264	0.06156	0.08188	0.04884	0.05676	0.04238	0.04628	0.04372
				Negative	1219.8051@15.99	0.060817	0.199418	0.010131	0.0402372	0.025275	0.157608	0.0152737	0.0378043	0.0434375	0.149623	0.00900321	0.0370181	0.0130495	0.0248745	0.0287354	0.0445639	0.0163136	0.032556	3
				Negative	321.2105@3.39	0.05272	0.08293	0.08525	0.05032	0.03015	0.04474	0.05625	0.03549	0.03794	0.04131	0.03834	0.04198	0.05946	0.03534	0.04133	0.0441	0.03401	0.13336
				Negative	734.5325@18.87	0.03003	0.04759	0.04303	0.05928	0.0137	0.05761	0.05985	0.06561	0.01771	0.04045	0.06127	0.06549	0.02586	0.02058	0.12574	0.12625	0.0281	0.04938
				Positive	463.3532@8.52	0.03991	0.03819	0.043	0.05575	0.04083	0.05693	0.03757	0.04636	0.05814	0.04753	0.05492	0.06967	0.08678	0.05402	0.05469	0.05462	0.03694	0.05825
				Positive	790.5335@14.27	0.062267	0.0550898	0.0455279	0.0737158	0.0294948	0.0626086	0.0551541	0.0438174	0.0473353	0.0482103	0.0494449	0.055228	0.0304214	0.0410009	0.0648536	0.0660443	0.0366924	0.0670662	3
				Positive	402.3579@2.84	0.03158	0.03148	0.01818	0.0661	0.1209	0.03267	0.04688	0.0391	0.10081	0.02924	0.04276	0.04328	0.13925	0.06285	0.0381	0.0304	0.02436	0.03571
				Positive	548.3795@5.12	0.06966	0.04618	0.066	0.04383	0.02556	0.05255	0.03244	0.05497	0.07157	0.05776	0.04248	0.07017	0.03155	0.05688	0.0514	0.04729	0.04058	0.06455
				Positive	800.6518@16.71	0.0635638	0.0821044	0.0151838	0.0329598	0.0348322	0.130095	0.0339539	0.0218488	0.0703418	0.0865399	0.0319303	0.0295997	0.0226194	0.0189745	0.111804	0.0695244	0.0307504	0.0274391	3
				Positive	371.3157@7.20	0.06143	0.04576	0.04647	0.05068	0.05956	0.05923	0.03866	0.04617	0.05985	0.0484	0.04059	0.06705	0.03076	0.05457	0.04442	0.04392	0.0371	0.07602
				Positive	658.6482@19.71	0.02417	0.03684	0.03866	0.04154	0.01706	0.04079	0.05704	0.06136	0.02439	0.03158	0.06026	0.05279	0.02714	0.03813	0.14476	0.11617	0.04097	0.05447
				Positive	656.6270@18.71	0.00138	0.0461	0.05038	0.0741	0.00326	0.00232	0.00072	0.06262	0.04644	0.0523	0.07868	0.00155	0.00465	0.02256	0.27585	0.17592	0.00163	0.00732
				Positive	687.5689@19.52	0.05608	0.05785	0.05802	0.07195	0.03711	0.06373	0.04044	0.0532	0.03942	0.03645	0.03507	0.04263	0.05095	0.02687	0.07777	0.04602	0.04961	0.06118
				Positive	369.3517@19.50	0.0485082	0.0554274	0.0464743	0.0873033	0.0326209	0.0624127	0.0343938	0.0586887	0.0391181	0.0370315	0.0339997	0.0456559	0.0466638	0.031632	0.0798459	0.0596494	0.0402017	0.0639941	4
				Positive	649.5194@11.20	0.06508	0.11745	0.0604	0.10196	0.02625	0.08473	0.06256	0.03865	0.04327	0.07662	0.0435	0.03807	0.01634	0.01384	0.0329	0.02834	0.02307	0.02395
				Positive	870.6946@18.18	0.0639386	0.0814609	0.0295593	0.0362682	0.0324954	0.110425	0.0484047	0.0285238	0.0664287	0.0749416	0.0481863	0.0395563	0.0159212	0.0228263	0.0621139	0.05986	0.0230203	0.0452229	3
				Positive	704.5567@16.35	0.0413119	0.0546927	0.0124774	0.024789	0.0170371	0.0698688	0.0139681	0.0184617	0.0362548	0.057897	0.0165271	0.0268925	0.0256997	0.0442818	0.104985	0.189754	0.0425286	0.0898526	4
				Positive	388.3548@10.45	0.12754	0.07476	0.12682	0.1529	0.1307	0.03554	0.01786	0.02894	0.02466	0.01651	0.02441	0.01482	0.02155	0.01324	0.01883	0.01512	0.0223	0.01957
				Negative	433.3741@9.96	0.1006	0	0.05609	0.04597	0.01829	0.12155	0.10118	0.06125	0	0.04221	0.04705	0.08066	0.02174	0.03034	0.06098	0.05509	0	0.03951
				Positive	459.3315@3.48	0.05116	0.05045	0.0392	0.0509	0.05209	0.04929	0.03484	0.04276	0.05924	0.04788	0.05391	0.05547	0.0379	0.05152	0.05129	0.05816	0.04004	0.05434
				Positive	726.5416@14.10	0.02786	0.0386851	0.017872	0.0344817	0.0134827	0.0465309	0.0202061	0.0286253	0.0263776	0.0494414	0.0218154	0.0348239	0.0311636	0.0593641	0.128576	0.171045	0.0417901	0.0791157	4
				Positive	550.2962@8.97	0.05478	0.05552	0.04567	0.04946	0.05373	0.06374	0.03094	0.03632	0.05414	0.04798	0.05662	0.05008	0.0858	0.03157	0.04629	0.03768	0.0297	0.04027
				Positive	352.3209@3.61	0.10566	0.08085	0.06434	0.09365	0.08629	0.04565	0.0397	0.03185	0.04085	0.02994	0.04016	0.02999	0.02549	0.02944	0.03222	0.03391	0.02384	0.03546
				Negative	1018.7415@17.85	0.0370603	0.15058	0.0181731	0.0512866	0.0129783	0.120898	0.021568	0.0426553	0.0299396	0.109781	0.0204768	0.0392493	0.0158992	0.0200469	0.0550251	0.0566158	0.0274404	0.0374933	3
				Positive	457.3417@9.36	0.05431	0.04661	0.03553	0.04546	0.0462	0.05058	0.04027	0.04269	0.06009	0.05318	0.05022	0.05612	0.03358	0.0489	0.04788	0.0509	0.03983	0.05655
				Positive	786.6019@15.53	0.058775	0.0608353	0.0323304	0.0459479	0.0314958	0.0645032	0.0430208	0.0295082	0.0529336	0.0631417	0.0450562	0.0469508	0.0214897	0.0314106	0.0733281	0.0767567	0.0281684	0.0525207	3
				Positive	711.5410@11.22	0.04514	0.07505	0.03264	0.08183	0.01199	0.06697	0.03544	0.03893	0.03533	0.06434	0.04325	0.0606	0.01448	0.02647	0.06179	0.09569	0.02284	0.04373
				Negative	781.5087@17.88	0.05419	0.09299	0.03252	0.0386	0.03795	0.07373	0.05386	0.0232	0.06714	0.05921	0.03264	0.02592	0.03272	0.01725	0.07994	0.04715	0.04758	0.03903
				Negative	969.6099@10.84	0.13666	0.13237	0.12334	0.15226	0.08832	0.03791	0.03432	0.02824	0.01744	0.01599	0.01786	0.01225	0.00862	0	0.00626	0.01388	0.00864	0.01647
				Positive	525.5064@16.14	0.04569	0.06811	0.04794	0.04975	0.05509	0.05098	0.04663	0.04935	0.04736	0.04953	0.05537	0.04477	0.04126	0.04063	0.04182	0.0347	0.03958	0.04108
				Positive	484.3850@2.06	0.03897	0.06518	0.04085	0.04783	0.04584	0.0481	0.04934	0.03934	0.04308	0.04167	0.03908	0.04711	0.05454	0.05346	0.04533	0.04893	0.04178	0.03753
				Positive	486.3794@9.30	0.045624	0.0355274	0.0467536	0.0601962	0.043871	0.0522375	0.0328624	0.0423641	0.0500804	0.0432701	0.0447926	0.0572305	0.0600233	0.0403786	0.0485125	0.0402442	0.0394476	0.0415622	2
				Positive	419.3974@9.96	0.07875	0.00386	0.04021	0.03925	0.02372	0.11416	0.06206	0.04694	0.01987	0.05678	0.05591	0.07728	0.01963	0.02946	0.05454	0.04539	0.01238	0.03906
				Positive	700.5277@13.71	0.0355077	0.0444653	0.0208362	0.0345081	0.0127497	0.0582496	0.0259595	0.0276619	0.035874	0.0503819	0.0250621	0.0417352	0.0200085	0.0418996	0.103981	0.157454	0.0278605	0.0522126	4
				Positive	754.5383@10.87	0.0558898	0.0816456	0.0358008	0.0708556	0.0172328	0.0611372	0.0495767	0.0255466	0.035529	0.049461	0.0398818	0.0376958	0.0236628	0.0258374	0.0661188	0.0541895	0.0336413	0.0493971	3
				Positive	790.5317@15.64	0.0447551	0.0447588	0.0390143	0.055992	0.0293272	0.0512281	0.0377177	0.0422351	0.0454309	0.0491217	0.0484326	0.0542277	0.0248231	0.0360999	0.0577051	0.0666801	0.0292763	0.0511388	1
				Positive	380.3370@3.31	0.03101	0.04135	0.04514	0.04855	0.03754	0.05335	0.03006	0.03658	0.04807	0.0602	0.03692	0.07287	0.06595	0.05696	0.04369	0.03663	0.03014	0.03267
				Negative	783.5244@19.02	0.06265	0.06089	0.03218	0.03091	0.0342	0.0662	0.04093	0.0185	0.05164	0.0528	0.01977	0.01044	0.03652	0.03253	0.07302	0.05731	0.0618	0.06391
				Negative	731.5993@19.58	0.04335	0.04836	0.04937	0.03462	0.03502	0.06464	0.04475	0.03607	0.04097	0.04094	0.04639	0.0413	0.04406	0.04427	0.04272	0.05085	0.04722	0.05096
				Positive	396.3325@2.14	0.04408	0.04452	0.041	0.05196	0.0391	0.05092	0.0353	0.03689	0.04956	0.04458	0.04357	0.05013	0.06875	0.04116	0.05	0.03718	0.0391	0.03472
				Positive	528.4114@2.04	0.0437	0.04231	0.03956	0.05239	0.04241	0.0511	0.03584	0.03915	0.04443	0.04374	0.04247	0.05248	0.07042	0.04137	0.04881	0.03577	0.03761	0.03595
				Positive	469.3523@6.88	0.0476246	0.0357046	0.0442328	0.0626137	0.0440888	0.0489622	0.0317453	0.0332895	0.0511774	0.0425881	0.0443717	0.0531418	0.0569201	0.0390698	0.051109	0.0359392	0.03828	0.0383121	2
				Positive	872.5382@12.47	0.05747	0.04651	0.03452	0.04881	0.02922	0.04782	0.03431	0.02695	0.05059	0.04984	0.0423	0.03446	0.03446	0.04335	0.05584	0.05428	0.04089	0.05959
				Positive	854.5697@10.69	0.0677061	0.0898636	0.0436715	0.0767145	0.0199782	0.0632637	0.0529582	0.0224246	0.0393434	0.0481797	0.0367531	0.035981	0.0217844	0.0225387	0.0496072	0.0326843	0.0291464	0.0385428	3
				Negative	669.4588@8.02	0.0267	0.04752	0.04288	0.0497	0.03801	0.04561	0.04711	0.03277	0.03151	0.05166	0.03232	0.03226	0.04725	0.03319	0.03765	0.05408	0.05196	0.08717
				Negative	721.5503@11.01	0.0299144	0.0746835	0.0310784	0.0699417	0.0161023	0.0538372	0.0249068	0.040188	0.0151093	0.0473337	0.0344816	0.0463369	0.013844	0.0219205	0.0974716	0.108215	0.0238381	0.037155	3
				Negative	550.2822@7.34	0.0411	0.09205	0.03806	0.06241	0.01701	0.07322	0.04428	0.05191	0.02993	0.05629	0.04367	0.05759	0.02063	0.02347	0.04133	0.04051	0.02196	0.02932
				Positive	587.4810@16.13	0.04579	0.0355	0.03128	0.04135	0.04391	0.04132	0.03454	0.03795	0.0518	0.04708	0.05465	0.0482	0.03809	0.04774	0.04719	0.04535	0.03883	0.05241
				Positive	549.4163@7.89	0.04386	0.03358	0.0391	0.04926	0.0337	0.05146	0.02806	0.04405	0.04164	0.04248	0.05163	0.05425	0.0656	0.04205	0.0495	0.03477	0.03826	0.03655
				Positive	726.5418@14.57	0.0277294	0.029629	0.0185038	0.040161	0.0123466	0.0437063	0.0313996	0.029044	0.0286134	0.0394409	0.032527	0.0457405	0.0269319	0.0428442	0.0894062	0.148581	0.0350357	0.05514	4
				Negative	601.2800@7.31	0.0393274	0.0756431	0.0506307	0.0739391	0.0175196	0.0581547	0.0415819	0.0564821	0.035139	0.0586718	0.0365808	0.049428	0.0121808	0.0267574	0.0361409	0.0512974	0.015687	0.0355926	1
				Positive	505.3896@8.00	0.04089	0.03328	0.04079	0.05043	0.03488	0.05016	0.0289	0.03724	0.04514	0.04236	0.05067	0.05172	0.05765	0.04223	0.05024	0.03551	0.04131	0.03465
				Positive	450.3580@7.05	0.04768	0.03491	0.04318	0.0579	0.04112	0.04703	0.02921	0.04175	0.04734	0.03741	0.03346	0.05087	0.05138	0.03933	0.04457	0.03212	0.03258	0.05039
				Positive	376.3183@3.48	0.09625	0.07724	0.07946	0.10335	0.10221	0.03606	0.02346	0.02991	0.03085	0.02116	0.02971	0.0215	0.01044	0.01528	0.01548	0.02007	0.01673	0.02503
				Negative	791.5368@17.89	0.0478	0.08009	0.03088	0.03521	0.03314	0.07003	0.04153	0.0214	0.06445	0.05173	0.02659	0.02045	0.03696	0.01391	0.06875	0.04344	0.039	0.02864
				Positive	517.3847@4.08	0.04441	0.03733	0.0293	0.047	0.03756	0.03279	0.02962	0.0395	0.05118	0.02401	0.03442	0.05862	0.06627	0.05056	0.05018	0.03473	0.0514	0.03501
				Negative	844.6890@17.89	0.04533	0.16748	0.00733	0.06784	0	0.00354	0.02354	0.01344	0.0081	0.01879	0.05288	0.06132	0	0.01925	0.13359	0.0954	0	0.03469
				Negative	409.2730@2.28	0.04313	0.05436	0.02341	0.03352	0.02514	0.05159	0.01667	0.01994	0.01631	0.02179	0.01705	0.02513	0.05576	0.02413	0.13649	0.07705	0.04543	0.04695
				Negative	401.2909@4.99	0.04074	0.05983	0.04012	0.06734	0.01687	0.06658	0.04307	0.04523	0.01811	0.03492	0.0282	0.03317	0.0171	0.02738	0.0581	0.07667	0.02428	0.0351
				Negative	1189.7563@10.90	0.1404	0.11696	0.10989	0.1156	0.07975	0.03328	0.0315	0.02398	0.01134	0.01476	0.01043	0.0108	0	0	0.00904	0.00617	0.01019	0.0078
				Negative	938.6913@18.65	0.04634	0.05999	0.02059	0.02574	0.01232	0.05143	0.02643	0.02181	0.03668	0.05393	0.01778	0.01781	0.02548	0.04132	0.06148	0.09453	0.04297	0.07346
				Negative	847.6607@17.45	0.01115	0.03383	0.01016	0.01631	0	0.03634	0.02728	0.01528	0.00894	0.01784	0.03122	0.01387	0.01701	0.02005	0.24312	0.15793	0.02247	0.0454
				Negative	1271.7476@11.25	0.0269839	0.0503149	0.0217503	0.043789	0.00630326	0.0478247	0.02122	0.0212481	0.0174111	0.0427697	0.0211031	0.0254721	0.0344329	0.053278	0.0660162	0.0897314	0.0671746	0.0694855	3
				Positive	597.3039@3.65	0.03868	0.04046	0.02722	0.03653	0.04006	0.04773	0.02783	0.03003	0.04356	0.04273	0.04192	0.05212	0.03796	0.03998	0.0505	0.05047	0.03093	0.04583
				Positive	882.6064@14.28	0.0219047	0.0600131	0.0136386	0.032597	0.0180703	0.0826757	0.0266595	0.020114	0.0266248	0.0692225	0.025378	0.023003	0.019411	0.0439673	0.0538242	0.0905505	0.0262568	0.0671333	3
				Positive	581.2826@5.06	0.03787	0.03043	0.02469	0.03105	0.03387	0.0361	0.03265	0.03247	0.03298	0.05977	0.05323	0.05391	0.04629	0.03971	0.03826	0.05118	0.04208	0.04159
				Positive	768.4937@13.44	0.0332512	0.0265391	0.0227472	0.0320596	0.0217057	0.0368923	0.024839	0.031127	0.0356349	0.0389329	0.0322852	0.0418044	0.0370588	0.0667865	0.0599486	0.0572156	0.0460954	0.0695062	2
				Negative	668.1894@6.32	0.03642	0.03758	0.04678	0.04524	0.0396	0.04403	0.03554	0.03964	0.04033	0.04958	0.04573	0.0338	0.02786	0.03603	0.03416	0.03792	0.03636	0.04686
				Negative	1127.4593@10.40	0.02873	0.06185	0.03456	0.05367	0	0.04896	0.03299	0.04908	0.03238	0.03755	0.03597	0.05385	0.01542	0.02346	0.05303	0.06861	0.02822	0.0534
				Negative	793.5528@19.02	0.0552	0.07022	0.01894	0.01984	0.02469	0.05247	0.02471	0.01488	0.05448	0.05653	0.01652	0.01012	0.03491	0.03606	0.06676	0.0413	0.05474	0.05825
				Negative	339.2329@3.78	0.04514	0.0752	0.04342	0.05976	0.03602	0.06404	0.04235	0.03504	0.03303	0.04979	0.05624	0.03677	0.01587	0.01861	0.0223	0.02497	0.02344	0.02094
				Positive	509.3089@4.26	0.03818	0.03576	0.02925	0.03864	0.03773	0.03684	0.03459	0.03591	0.04808	0.04339	0.04347	0.04655	0.02524	0.04272	0.04276	0.04188	0.03199	0.04624
				Positive	872.7102@19.34	0.0400583	0.0459779	0.0173937	0.0221892	0.0174344	0.0586449	0.0317614	0.0243185	0.0351208	0.0461169	0.029702	0.0303987	0.0150112	0.042541	0.0626912	0.0779528	0.0221462	0.0780345	3
				Positive	1039.6293@16.75	0.04841	0.03451	0.03775	0.0407	0.03621	0.04047	0.03743	0.03781	0.06243	0.0475	0.05166	0.04858	0.01816	0.02342	0.03598	0.03783	0.02283	0.0357
				Positive	446.3474@7.23	0.03722	0.03616	0.03458	0.03555	0.03979	0.06081	0.02809	0.04315	0.04467	0.03558	0.0398	0.05285	0.02139	0.0437	0.03673	0.03428	0.03077	0.03996
				Positive	381.2995@3.48	0.03699	0.03705	0.02987	0.03688	0.04001	0.03597	0.0272	0.03278	0.05008	0.03889	0.04688	0.04485	0.03007	0.0416	0.0395	0.04618	0.03313	0.04692
				Negative	396.2391@6.27	0.03011	0.02961	0.03869	0.03913	0.0419	0.04159	0.03682	0.03718	0.04262	0.03823	0.04475	0.0318	0.03329	0.04543	0.03459	0.03772	0.04577	0.04352
				Negative	730.5551@19.03	0.05925	0.05475	0.02457	0.022	0.02929	0.06149	0.02373	0.01332	0.04211	0.03369	0.01948	0.0113	0.03647	0.02843	0.07811	0.04319	0.04855	0.05841
				Positive	417.3685@5.46	0.05309	0.03938	0.04711	0.06552	0.05242	0.03661	0.02501	0.03366	0.04417	0.02901	0.03667	0.03557	0.03704	0.02866	0.03218	0.02686	0.03342	0.02893
				Positive	510.3557@3.89	0.0272497	0.0374994	0.0253578	0.0474681	0.0113015	0.0504848	0.029065	0.0301491	0.023113	0.0416239	0.0315444	0.0549577	0.0234061	0.0377633	0.0574628	0.0753196	0.0310317	0.049536	4
				Negative	808.5338@10.36	0.03094	0.09083	0.02278	0.04311	0.01061	0.06046	0.02915	0.00638	0.01373	0.03783	0.02226	0.00764	0.00591	0.03726	0.09095	0.0723	0.0266	0.06961
				Positive	905.6672@17.28	0.03257	0.07005	0.03371	0.04639	0.01885	0.06097	0.03132	0.03104	0.03682	0.0437	0.03045	0.03024	0.01329	0.01432	0.08715	0.0691	0.00983	0.01777
				Positive	479.2773@7.70	0.03763	0.03203	0.02845	0.03472	0.03468	0.04015	0.0338	0.03011	0.04376	0.0421	0.04251	0.04798	0.02975	0.04495	0.03976	0.03909	0.02953	0.04513
				Positive	486.3790@8.97	0.04013	0.03884	0.04375	0.03158	0.03843	0.03833	0.02917	0.03073	0.05075	0.03781	0.04346	0.03203	0.06728	0.02666	0.04165	0.03283	0.02446	0.02276
				Negative	361.1669@2.27	0.0354	0.04402	0.07329	0.03396	0.02989	0.02937	0.04179	0.03479	0.03503	0.02857	0.03895	0.02313	0.0171	0.03278	0.02126	0.03164	0.02273	0.09514
				Negative	961.6046@10.84	0.1171	0.10444	0.0813	0.12074	0.08603	0.02352	0.02337	0.01809	0.01634	0.01385	0.02297	0.00579	0	0	0.00452	0.00609	0.01265	0.01108
				Negative	473.3064@4.91	0.04069	0.04631	0.03107	0.04022	0.02894	0.03608	0.03525	0.03667	0.08045	0.02987	0.03376	0.03496	0.02522	0.03733	0.04019	0.02895	0.03632	0.02419
				Negative	393.2780@6.84	0.05565	0.09303	0.05475	0.05228	0.04999	0.03224	0.01748	0.03187	0.01839	0.02511	0.04144	0.02722	0.01291	0.03956	0.02347	0.0304	0.01744	0.04181
				Positive	762.5290@8.95	0.04207	0.07389	0.01586	0.03203	0.01562	0.05678	0.02337	0.01241	0.03267	0.03591	0.01362	0.01339	0.01357	0.03765	0.06896	0.08387	0.0162	0.07057
				Negative	427.3218@7.55	0.02241	0.05789	0.01579	0.03361	0.0094	0.05017	0.02194	0.03074	0.01817	0.04084	0.01337	0.03038	0.0137	0.03266	0.08827	0.10366	0.0197	0.05329
				Positive	363.3105@2.89	0.04034	0.03031	0.03401	0.05233	0.03158	0.02761	0.0227	0.02936	0.05102	0.04843	0.02642	0.05096	0.03872	0.04059	0.04031	0.04029	0.02494	0.02463
				Positive	946.5734@15.49	0.03986	0.03563	0.01891	0.02827	0.03029	0.043	0.03115	0.02257	0.04715	0.0442	0.03293	0.02981	0.02739	0.03068	0.05835	0.0529	0.03031	0.05041
				Positive	838.5598@10.62	0.04791	0.05932	0.04165	0.05715	0.01249	0.04423	0.05038	0.02659	0.03513	0.04606	0.05041	0.03746	0.01514	0.01215	0.04659	0.02557	0.02218	0.021
				Negative	570.3637@11.82	0.02763	0.0279	0.07902	0.0957	0.00817	0.0204	0.07798	0.05516	0.01762	0.01541	0.05942	0.05003	0.00647	0.00749	0.02773	0.0261	0.0217	0.01563
				Positive	850.6679@16.77	0.0526041	0.0808529	0.0232309	0.054593	0.0141933	0.0763786	0.0321849	0.0231021	0.0440953	0.0593639	0.0335332	0.0312743	0.00843292	0.00969297	0.0308078	0.0297487	0.0149173	0.0193573	3
				Positive	479.3708@9.88	0.03335	0.03505	0.03402	0.03252	0.03932	0.03221	0.03707	0.04396	0.03103	0.03787	0.03895	0.03093	0.03511	0.04585	0.02758	0.02808	0.03331	0.03904
				Positive	776.6153@16.24	0.0315401	0.0694703	0.0262502	0.0540528	0.0102282	0.066965	0.0327751	0.0327006	0.022386	0.0535809	0.0317434	0.0499477	0.00681641	0.0199081	0.0229767	0.0503932	0.0111786	0.0403269	3
				Positive	417.3687@5.98	0.05306	0.0352	0.03879	0.05269	0.04177	0.04028	0.02407	0.02861	0.04151	0.0285	0.03181	0.03691	0.03179	0.02271	0.0379	0.02643	0.03794	0.02248
				Negative	745.4549@17.53	0.03345	0.05755	0.03198	0.0391	0.02253	0.04292	0.04086	0.02756	0.03439	0.0357	0.03229	0.03383	0.02301	0.02743	0.03997	0.04506	0.03168	0.03081
				Positive	738.5427@14.24	0.03874	0.0542	0.02082	0.03886	0.01237	0.05156	0.02611	0.02728	0.02732	0.04822	0.0301	0.03519	0.01638	0.02569	0.04784	0.06358	0.0229	0.04019
				Negative	820.6443@17.47	0.01351	0.03424	0.01175	0.0161	0.00534	0.03897	0.02066	0.0196	0.01175	0.03161	0.02297	0.01859	0.01178	0.02494	0.16401	0.13078	0.01409	0.0297
				Positive	826.6677@16.97	0.0512773	0.0799806	0.0157864	0.0308501	0.0181559	0.0796947	0.0267619	0.0158248	0.042259	0.0562854	0.0268562	0.0228016	0.0136593	0.0121762	0.0446348	0.0336607	0.0225188	0.0226823	3
				Positive	446.3480@8.13	0.03826	0.03532	0.02421	0.03279	0.03397	0.0384	0.02981	0.02759	0.03926	0.0378	0.03733	0.04025	0.02443	0.03722	0.03603	0.03732	0.02524	0.04039
				Negative	1001.4774@9.13	0.04952	0.10197	0.07486	0.1099	0	0.02798	0.04825	0.03641	0.01961	0.0218	0.03808	0.02237	0.01523	0	0.00876	0.0057	0.01041	0.01312
				Positive	796.5236@15.04	0.02805	0.02761	0.0198	0.02716	0.01895	0.03275	0.0183	0.02341	0.03253	0.03314	0.02424	0.02891	0.03322	0.04641	0.05276	0.05364	0.03924	0.06213
				Negative	439.3219@7.71	0.00685	0.05792	0.00998	0.02329	0	0.05509	0.01903	0.01699	0.00925	0.03958	0.01264	0.02421	0.01104	0.0297	0.10124	0.10768	0.02244	0.05092
				Positive	472.3634@7.70	0.02695	0.02541	0.03045	0.04464	0.03012	0.03299	0.02705	0.03098	0.03892	0.02956	0.03444	0.04956	0.03667	0.03644	0.03636	0.02954	0.02219	0.03504
				Positive	438.2979@3.73	0.02759	0.04551	0.01287	0.02567	0.01035	0.05491	0.01758	0.01271	0.02408	0.0503	0.01803	0.02007	0.02261	0.02637	0.07783	0.07828	0.02842	0.04157
				Negative	858.4733@10.60	0.02179	0.03675	0.01575	0.0274	0.00555	0.02319	0.01703	0.02023	0.00966	0.01812	0.0109	0.01346	0.03939	0.04128	0.07802	0.09341	0.05565	0.06668
				Negative	698.6233@19.43	0.06115	0.07059	0.01605	0.02553	0.02146	0.06082	0.02687	0.01556	0.03636	0.02782	0.01952	0.01742	0.02222	0.01478	0.05152	0.04103	0.02657	0.03794
				Negative	391.1346@6.38	0.02416	0.03427	0.029	0.02349	0.02258	0.02115	0.06113	0.0426	0.02933	0.02885	0.02718	0.02048	0.04196	0.05073	0.02995	0.03865	0.03344	0.03093
				Negative	935.5061@9.54	0.06247	0.09982	0.06537	0.07926	0	0.03527	0.03747	0.03644	0.02326	0.0372	0.03621	0.01962	0.01012	0	0.01508	0	0.01674	0.01039
				Positive	1041.6449@18.26	0.04363	0.04096	0.02577	0.03728	0.01974	0.04834	0.02933	0.03112	0.04214	0.05007	0.03666	0.04205	0.0111	0.02124	0.02834	0.03266	0.01382	0.02803
				Positive	483.3774@8.07	0.03114	0.02606	0.02837	0.03732	0.02707	0.03506	0.02164	0.03011	0.03332	0.03281	0.03849	0.03804	0.04965	0.03138	0.03805	0.0272	0.02927	0.02717
				Positive	432.3324@2.77	0.03409	0.02845	0.02739	0.04076	0.02972	0.03292	0.01968	0.02672	0.05286	0.02957	0.0338	0.03649	0.042	0.02664	0.03205	0.0308	0.02611	0.032
				Positive	393.2979@7.20	0.03138	0.02613	0.02569	0.03282	0.03327	0.0379	0.02614	0.02623	0.03908	0.03339	0.02754	0.0457	0.01979	0.03452	0.02913	0.0306	0.02456	0.05625
				Positive	805.5807@13.16	0.02858	0.02192	0.02821	0.02124	0.03606	0.01958	0.02746	0.02618	0.04963	0.0326	0.04133	0.03809	0.03947	0.0495	0.02481	0.02789	0.02917	0.03829
				Negative	664.6255@18.30	0.01658	0.03772	0.02758	0.02984	0	0.04424	0.04967	0.03625	0.02001	0.02631	0.04576	0.04095	0.00996	0	0.08273	0.08214	0.01054	0.01373
				Negative	761.5454@10.05	0.0295567	0.0544072	0.015382	0.0496252	0	0.060555	0.0286146	0.0256615	0.0273979	0.0431322	0.0217648	0.0349299	0.00894208	0.0215339	0.0471772	0.0540893	0.0219627	0.0287616	2
				Positive	728.5647@11.98	0.0389968	0.0288348	0.0339074	0.0315783	0.0154799	0.0422275	0.0328961	0.0258694	0.0332627	0.0468495	0.0378726	0.0409578	0.0149506	0.0297121	0.0268817	0.0268491	0.0247581	0.0394018	1
				Positive	816.5512@14.34	0.0345974	0.0450617	0.024694	0.048141	0.0173252	0.0476276	0.0293385	0.0242416	0.0333924	0.038499	0.0267614	0.0338327	0.0140072	0.023468	0.0362782	0.0347775	0.0202673	0.0362929	3
				Positive	808.5128@11.29	0.0217257	0.0293086	0.0145955	0.0322821	0.00805401	0.0266592	0.0193968	0.0204716	0.0181268	0.0267622	0.0202024	0.0268481	0.018403	0.0407887	0.0556556	0.096627	0.0270296	0.0641787	3
				Positive	795.5604@12.66	0.02335	0.02811	0.01875	0.03741	0.01135	0.0402	0.02166	0.03478	0.02655	0.03967	0.03399	0.04725	0.01037	0.02627	0.05039	0.05905	0.01243	0.0363
				Positive	676.5262@14.84	0.02223	0.0334388	0.00857027	0.0133033	0.0101607	0.0408877	0.00994363	0.0130449	0.0254627	0.0330308	0.0119522	0.0195497	0.0194949	0.0306903	0.0722845	0.117186	0.0230306	0.0533372	4
				Negative	810.6393@18.61	0.02993	0.04806	0.01791	0.03244	0.01254	0.05013	0.02958	0.02958	0.03012	0.03941	0.025	0.02516	0.01013	0.0119	0.06004	0.06588	0.02209	0.01745
				Negative	762.5636@19.71	0.01684	0.02894	0.02955	0.0293	0.00826	0.02549	0.03652	0.04206	0.01674	0.01944	0.03536	0.02552	0.01889	0.02166	0.05865	0.06891	0.03126	0.03988
				Positive	632.6336@18.19	0.01538	0.03959	0.01313	0.02295	0.00743	0.03454	0.02344	0.0146	0.01752	0.02381	0.01829	0.01893	0.02274	0.03403	0.07334	0.08077	0.03668	0.05418
				Positive	876.5594@11.43	0.0398916	0.0331648	0.0214782	0.0401246	0.0157617	0.0278086	0.030407	0.0159406	0.0335646	0.0237591	0.0279387	0.0234898	0.0194949	0.0242185	0.0495853	0.0550205	0.0269491	0.0423792	4
				Negative	455.2476@8.54	0.02988	0.04299	0.03273	0.03733	0.022	0.03109	0.03036	0.03425	0.03439	0.02502	0.03286	0.02246	0.0232	0.03356	0.02702	0.03393	0.02592	0.02837
				Negative	924.6742@17.31	0.02019	0.02589	0.00841	0.01097	0.00643	0.02541	0.01658	0.01207	0.01656	0.01846	0.01935	0.00909	0.01553	0.01802	0.1664	0.09772	0.01878	0.03929
				Negative	492.1948@7.22	0.02934	0.03502	0.0417	0.03905	0.04207	0.0246	0.02402	0.03403	0.02987	0.03246	0.02923	0.02835	0.01457	0.02901	0.02293	0.02311	0.02845	0.0351
				Positive	734.4964@11.62	0.0165158	0.0290626	0.0212311	0.0514594	0.00667459	0.0346629	0.0260526	0.039226	0.0176732	0.0354208	0.0303471	0.0508873	0.00929265	0.0253731	0.0294189	0.0676364	0.0153457	0.0365661	3
				Positive	572.4379@2.01	0.02984	0.04178	0.03079	0.02933	0.03739	0.02937	0.03306	0.03331	0.02723	0.03149	0.03177	0.0281	0.02827	0.03056	0.02587	0.02022	0.02792	0.02651
				Positive	696.6499@14.57	0.02488	0.02738	0.01934	0.04255	0.07508	0.01873	0.03132	0.02593	0.06158	0.01962	0.02508	0.022	0.04337	0.02723	0.01676	0.01979	0.02016	0.02178
				Negative	712.6387@19.81	0.03964	0.07259	0.01866	0.02554	0.0176	0.06299	0.01955	0.01317	0.02488	0.0349	0.01517	0.01183	0.01497	0.01662	0.04062	0.03639	0.02811	0.04637
				Negative	952.7072@19.08	0.02408	0.04301	0.01943	0.02374	0.00673	0.03659	0.01796	0.01814	0.01761	0.03569	0.01953	0.01608	0.02251	0.03179	0.0459	0.05933	0.04451	0.05467
				Positive	818.6038@15.15	0.043718	0.0600543	0.00948883	0.0183661	0.0106761	0.0598334	0.0135552	0.00960976	0.027094	0.0438725	0.0112583	0.0116711	0.0184038	0.0163205	0.0794228	0.0473623	0.0261763	0.0285522	3
				Negative	503.2223@2.90	0.01615	0.02994	0.02156	0.02959	0.01848	0.02341	0.0179	0.01254	0.01447	0.01984	0.0121	0.00867	0.02313	0.03387	0.0667	0.07179	0.04633	0.06819
				Negative	1219.6926@10.87	0.01236	0.02156	0.00787	0.0185	0.00478	0.02601	0.00738	0.00651	0.015	0.02397	0.0049	0.0046	0.03328	0.03456	0.112	0.09558	0.06207	0.04228
				Positive	353.2663@4.87	0.08086	0.04296	0.03624	0.06072	0.08183	0.0215	0.01639	0.02544	0.01926	0.01808	0.01929	0.014	0.00704	0.02529	0.01398	0.01991	0.00899	0.02137
				Positive	742.6197@17.11	0.0222	0.03424	0.02799	0.03286	0.0277	0.03222	0.0279	0.0277	0.02816	0.02733	0.02693	0.02787	0.03202	0.02772	0.03196	0.03911	0.02722	0.02876
				Positive	842.6712@12.52	0.03198	0.0252	0.02793	0.0247	0.02673	0.02832	0.0187	0.02235	0.03317	0.03219	0.03878	0.0256	0.02247	0.04318	0.02583	0.0392	0.02958	0.03239
				Positive	931.5285@12.98	0.03587	0.01248	0.01803	0.01694	0.03323	0.01604	0.02629	0.01261	0.05201	0.01473	0.0308	0.018	0.03216	0.03936	0.05357	0.03682	0.03857	0.04074
				Positive	768.5534@11.73	0.0442365	0.0465049	0.0259892	0.0425579	0.0123392	0.0385917	0.034907	0.0212383	0.0279885	0.0312723	0.0293095	0.0322348	0.011159	0.020483	0.0318721	0.0254238	0.0174098	0.029787	3
				Positive	439.3037@2.78	0.03	0.02736	0.02659	0.03868	0.02763	0.03164	0.01912	0.02532	0.03852	0.02803	0.0318	0.03251	0.03579	0.0243	0.02795	0.02675	0.02096	0.02765
				Positive	502.3743@2.63	0.02732	0.02576	0.02035	0.06673	0.02118	0.02575	0.02278	0.0235	0.0297	0.02405	0.02244	0.03088	0.03811	0.04319	0.0281	0.02332	0.02057	0.02574
				Positive	430.3642@5.46	0.04749	0.03312	0.02711	0.03708	0.03942	0.02809	0.02456	0.02269	0.03757	0.02287	0.03137	0.02619	0.0193	0.02543	0.02106	0.0227	0.02314	0.0259
				Positive	828.6833@18.06	0.0357324	0.0461033	0.012176	0.0208946	0.0216176	0.0725089	0.027283	0.0165104	0.0409252	0.0461074	0.0266864	0.0237614	0.0113285	0.0101524	0.0393677	0.032341	0.0145696	0.0165625	3
				Positive	358.3078@7.20	0.07461	0.05028	0.07312	0.07371	0.07855	0.01834	0.01673	0.0216	0.01584	0.01106	0.01422	0.01164	0.00489	0.01002	0.00859	0.00923	0.01045	0.00953
				Negative	503.2609@6.44	0.03646	0.0394	0.04913	0.05755	0.00935	0.03384	0.06163	0.02889	0.01978	0.01873	0.03624	0.02908	0.00696	0.00615	0.03436	0.0168	0.01549	0.01168
				Positive	397.2934@2.30	0.02735	0.02911	0.02235	0.03477	0.02439	0.02955	0.01061	0.01688	0.02123	0.01825	0.01557	0.01824	0.0509	0.02105	0.06322	0.04238	0.03412	0.0296
				Positive	830.6983@19.12	0.0287267	0.0361588	0.0119907	0.0223216	0.0170112	0.0542715	0.0243801	0.0197441	0.0319503	0.043323	0.0233421	0.0270825	0.0132159	0.0174891	0.0486385	0.0458628	0.0161494	0.0275854	3
				Positive	774.5433@14.52	0.03375	0.04286	0.02229	0.03218	0.0146	0.03495	0.01932	0.01868	0.03226	0.042	0.02647	0.03227	0.01341	0.01917	0.03164	0.03333	0.01928	0.03621
				Positive	480.3085@3.28	0.00857612	0.00862214	0.00578039	0.150243	0.00608693	0.0123506	0.0655963	0.00736041	0.00808635	0.0105392	0.00852962	0.0108298	0.0102024	0.0155135	0.0864472	0.0311425	0.047262	0.0111223	3
				Negative	504.2724@8.34	0.04205	0.03854	0.05772	0.05789	0.0087	0.02895	0.05584	0.01981	0.02362	0.02016	0.04968	0.03208	0.00683	0	0.02281	0.01411	0.01272	0.01241
				Positive	695.5742@21.91	0.02254	0.04018	0.01388	0.03828	0.00943	0.03361	0.01924	0.04124	0.01937	0.02766	0.01691	0.02468	0.01626	0.03432	0.02817	0.05074	0.01561	0.0502
				Negative	423.2754@3.52	0.02847	0.02923	0.03953	0.06401	0.0123	0.02395	0.02775	0.05089	0.01773	0.02364	0.01516	0.03676	0.01351	0.01297	0.02308	0.03712	0.01808	0.0276
				Positive	836.6963@18.48	0.00903	0.00857	0.00426	0.00309	0.00583	0.01289	0.0078	0.00482	0.00848	0.00991	0.01139	0.0057	0.05763	0.02969	0.12017	0.11552	0.04191	0.04351
				Negative	718.4178@3.79	0.06462	0.07304	0.0663	0.07108	0.05885	0.03008	0.02151	0.01766	0.00918	0.01024	0.01055	0.00868	0.00956	0.00664	0.01101	0.01042	0.00589	0.01257
				Negative	724.6831@20.01	0.03446	0.03592	0.02686	0.02662	0.0185	0.03652	0.01426	0.02358	0.02316	0.02242	0.02402	0.0207	0.01745	0.02679	0.04712	0.03789	0.02162	0.03918
				Positive	517.2738@7.22	0.03691	0.02548	0.04458	0.04481	0.04699	0.01971	0.01377	0.03616	0.02925	0.01582	0.02064	0.02613	0.02229	0.0289	0.02763	0.01101	0.0175	0.02838
				Negative	464.1635@5.00	0.03125	0.04443	0.04231	0.03691	0.04293	0.01942	0.03069	0.03367	0.03131	0.02121	0.02702	0.01386	0.01071	0.02673	0.01452	0.01966	0.01991	0.02898
				Positive	509.3456@5.72	0.02541	0.0253	0.02273	0.02905	0.02443	0.03235	0.01641	0.02196	0.04776	0.02375	0.03237	0.03171	0.03302	0.02435	0.03315	0.02516	0.02103	0.02433
				Positive	388.3421@6.28	0.03021	0.0255	0.01879	0.02141	0.02683	0.02962	0.01921	0.0204	0.04309	0.02838	0.03078	0.03376	0.01555	0.03492	0.02729	0.03144	0.02194	0.03429
				Negative	385.3437@6.68	0.03816	0	0.0409	0.03628	0.01484	0.05613	0.04682	0.03913	0.00906	0.03152	0.02753	0.03236	0.01183	0.01652	0.03231	0.02955	0.00931	0.02047
				Positive	576.4101@5.05	0.03649	0.01861	0.01573	0.03638	0.01913	0.02833	0.01874	0.03403	0.03242	0.03829	0.02035	0.01846	0.01868	0.03077	0.04455	0.03783	0.01678	0.02396
				Positive	748.5276@12.53	0.03557	0.04748	0.01522	0.0242	0.00878	0.03584	0.01597	0.01369	0.02409	0.0318	0.01954	0.01721	0.01184	0.01931	0.05032	0.05428	0.02124	0.03253
				Positive	466.3298@5.70	0.02352	0.04031	0.0094	0.01619	0.00916	0.04882	0.01243	0.00964	0.02271	0.04231	0.01399	0.0135	0.01567	0.02064	0.06937	0.05698	0.02237	0.0301
				Positive	368.4252@7.91	0.02888	0.0216	0.01563	0.01818	0.02	0.02618	0.02029	0.03127	0.02541	0.02395	0.03256	0.0245	0.02	0.04442	0.02344	0.06175	0.01524	0.02334
				Negative	450.2994@4.64	0.02904	0.05572	0.016	0.02358	0.00983	0.05681	0.01938	0.01263	0.02208	0.04606	0.01587	0.01483	0.01305	0.01297	0.04608	0.03907	0.02252	0.02015
				Positive	854.7019@19.33	0.0343251	0.0505134	0.0137018	0.0296129	0.0178486	0.0450156	0.0312983	0.010592	0.0248143	0.0243627	0.0158564	0.0110929	0.011527	0.0122228	0.0593857	0.034943	0.0179604	0.0282714	3
				Positive	376.2973@8.64	0.04118	0.04907	0.03676	0.04787	0.04128	0.02775	0.02396	0.02282	0.0194	0.02332	0.01878	0.01654	0.01179	0.01863	0.01478	0.02045	0.0155	0.02319
				Negative	812.6549@19.38	0.01704	0.02599	0.01037	0.01976	0.01211	0.03787	0.01954	0.01595	0.01502	0.02581	0.0123	0.01555	0.00782	0.02454	0.07866	0.08573	0.01444	0.02818
				Positive	736.5128@8.78	0.01951	0.04865	0.00816	0.02369	0.00594	0.03683	0.01522	0.00729	0.01075	0.02134	0.00919	0.01084	0.00576	0.0431	0.04652	0.07226	0.01038	0.0667
				Positive	354.3366@4.80	0.04964	0.03593	0.03116	0.04588	0.04034	0.02299	0.01891	0.01953	0.02712	0.01844	0.02061	0.01804	0.01165	0.02116	0.01716	0.02293	0.01402	0.0259
				Positive	794.5691@11.80	0.0514298	0.0608687	0.020408	0.0407792	0.0116861	0.0446594	0.030627	0.0138675	0.023802	0.0284417	0.023139	0.0174378	0.00876622	0.00942484	0.0244564	0.0197271	0.0133593	0.0184992	3
				Positive	687.5479@22.26	0.0226	0.04037	0.02468	0.03746	0.01909	0.0252	0.02725	0.02662	0.02224	0.01937	0.01746	0.01924	0.02149	0.01686	0.03202	0.03513	0.02345	0.03062
				Positive	430.3645@5.98	0.0406	0.02904	0.02178	0.02851	0.02865	0.02902	0.02284	0.01906	0.03158	0.02147	0.02643	0.02538	0.01594	0.02163	0.0229	0.02733	0.02321	0.02334
				Positive	685.2755@4.09	0.02116	0.02676	0.02677	0.03262	0.02145	0.02533	0.01672	0.02173	0.04914	0.02312	0.03164	0.02674	0.02725	0.02519	0.02367	0.01952	0.0173	0.02237
				Positive	655.4683@16.13	0.02504	0.01936	0.01931	0.02418	0.02713	0.02327	0.01945	0.02177	0.03092	0.02806	0.0335	0.02927	0.02249	0.0287	0.02663	0.02504	0.02138	0.03074
				Positive	824.5534@16.03	0.0316913	0.0370543	0.0133909	0.0217881	0.013717	0.038265	0.0188656	0.0147829	0.0288805	0.0493186	0.0196034	0.0206503	0.0121969	0.0148278	0.0302596	0.044311	0.0176229	0.0285238	4
				Positive	690.5412@12.00	0.0282278	0.0327317	0.0137941	0.0210387	0.00903474	0.0373278	0.0145113	0.0123108	0.0196504	0.0277366	0.0146375	0.0130165	0.0173385	0.0163747	0.0672466	0.0499777	0.0272247	0.0330525	3
				Positive	482.3604@3.77	0.0172733	0.0242755	0.00534652	0.0188745	0.0064837	0.0448736	0.0109568	0.0096934	0.0102579	0.0265693	0.00745065	0.0155233	0.0170775	0.0286252	0.0803771	0.0719283	0.0249284	0.0334977	3
				Negative	367.2439@5.01	0.04769	0.06013	0.04216	0.04305	0.04342	0.02635	0.02057	0.02304	0.01439	0.01093	0.01721	0.01196	0.00692	0.01142	0.01721	0.01791	0.01262	0.02007
				Positive	425.2870@3.59	0.02437	0.02278	0.01781	0.02311	0.02706	0.02607	0.0161	0.01746	0.02962	0.02656	0.03018	0.03118	0.01999	0.02874	0.02535	0.02759	0.02164	0.03042
				Positive	934.6406@8.47	0.07961	0.06031	0.04648	0.07424	0.0566	0.02125	0.01483	0.01244	0.01203	0.00921	0.01113	0.00836	0.00426	0.00685	0.00712	0.0075	0.00449	0.008
				Negative	395.2203@4.31	0.03031	0.0416	0.03803	0.0506	0.0074	0.02761	0.03197	0.02176	0.01891	0.02075	0.02651	0.02428	0.00965	0.00905	0.03252	0.02129	0.01809	0.01304
				Positive	531.4080@10.68	0.02659	0.03284	0.01634	0.04669	0.01443	0.05966	0.01483	0.01341	0.07994	0.01796	0.02768	0.03924	0.0097	0.00582	0.00919	0.00653	0.00491	0.01698
				Positive	435.3404@7.24	0.02666	0.02138	0.03262	0.03138	0.02753	0.02908	0.01575	0.02754	0.03013	0.02004	0.02118	0.02795	0.02718	0.0221	0.02546	0.01813	0.01913	0.019
				Negative	441.3379@8.45	0.00873	0.03493	0.00923	0.01315	0.00466	0.03279	0.01293	0.01172	0.01186	0.01639	0.01171	0.01135	0.00861	0.02648	0.09263	0.07789	0.01796	0.03818
				Positive	812.5165@14.28	0.02887	0.01866	0.0247	0.02836	0.01841	0.02067	0.02402	0.02069	0.02566	0.02577	0.02527	0.03033	0.01707	0.02352	0.02731	0.02536	0.01864	0.03609
				Negative	542.1696@6.30	0.01843	0.01912	0.02365	0.02323	0.01449	0.0173	0.04154	0.03207	0.02829	0.02186	0.02499	0.01433	0.03621	0.02884	0.02104	0.02448	0.0232	0.0254
				Negative	529.2758@6.72	0.03929	0.03383	0.04271	0.04294	0.00686	0.03627	0.05831	0.02021	0.02659	0.02353	0.02893	0.01492	0.00477	0	0.03149	0.0098	0.00893	0.00665
				Positive	367.3182@8.48	0.00836	0.00975	0.00718	0.01009	0.00525	0.01315	0.01703	0.01695	0.00921	0.0095	0.01409	0.01779	0.01407	0.03945	0.09921	0.07392	0.0245	0.04173
				Positive	732.4482@2.72	0.02545	0.02204	0.02015	0.03018	0.0216	0.02509	0.01797	0.01956	0.02693	0.02446	0.02447	0.02704	0.03739	0.02244	0.02724	0.0194	0.02059	0.01767
				Negative	367.2161@2.45	0.02213	0.03192	0.03567	0.02304	0.01821	0.01473	0.03008	0.02313	0.0253	0.0141	0.01915	0.03246	0.01384	0.02537	0.01545	0.01372	0.01322	0.05676
				Positive	737.5735@19.10	0.02478	0.02187	0.01685	0.0218	0.0233	0.02296	0.02031	0.01893	0.03058	0.02614	0.0271	0.02779	0.0193	0.02486	0.02528	0.02527	0.02074	0.02962
				Positive	929.5137@11.54	0.03779	0.02308	0.0191	0.02739	0.01907	0.02396	0.02571	0.01192	0.03583	0.02194	0.02777	0.01836	0.01497	0.01582	0.03335	0.03072	0.01891	0.0213
				Negative	371.2204@4.68	0.03218	0.03376	0.03211	0.04689	0.01021	0.03231	0.03253	0.01467	0.01593	0.02475	0.01907	0.01964	0.00948	0.00783	0.03573	0.02859	0.01465	0.01633
				Positive	745.5684@12.76	0.0263096	0.0231457	0.0155336	0.0255368	0.023392	0.0216488	0.0214438	0.0223564	0.0316091	0.0265292	0.0256365	0.0266121	0.0204896	0.0253718	0.0218279	0.0231571	0.0174518	0.0262529	1
				Positive	656.5836@18.26	0.02257	0.02056	0.01744	0.01987	0.0233	0.02498	0.01972	0.01988	0.0294	0.02599	0.02801	0.02641	0.01924	0.02445	0.02584	0.02507	0.01956	0.03182
				Positive	363.3102@3.30	0.01712	0.0231	0.02441	0.02848	0.01925	0.02928	0.01804	0.01927	0.01866	0.03204	0.02058	0.03402	0.03776	0.02645	0.02478	0.0186	0.01756	0.01409
				Positive	834.5280@11.44	0.0260108	0.0308358	0.0175952	0.0333379	0.00908332	0.0266681	0.023415	0.0204202	0.0195612	0.0265037	0.0230547	0.0262095	0.0099669	0.0148475	0.0286028	0.0431647	0.015353	0.0280486	3
				Negative	663.1567@6.38	0.02241	0.02666	0.0264	0.02565	0.02335	0.02658	0.02141	0.02094	0.02346	0.02806	0.02378	0.01898	0.01298	0.02311	0.02241	0.025	0.02349	0.0271
				Positive	906.6072@14.05	0.031513	0.0134393	0.0168057	0.0137934	0.0174109	0.0168574	0.0360937	0.00942679	0.0300858	0.0170445	0.0225629	0.0110697	0.0186594	0.0141506	0.0566406	0.0444265	0.028457	0.0228175	4
				Negative	490.1792@5.00	0.01241	0.02622	0.01428	0.0244	0.0082	0.02206	0.03532	0.03002	0.0179	0.03306	0.01556	0.02033	0.01557	0.02537	0.02284	0.03935	0.02514	0.03191
				Positive	549.3010@4.08	0.02461	0.02617	0.01599	0.01971	0.01948	0.01991	0.01824	0.01792	0.04866	0.02458	0.03076	0.02834	0.01334	0.02386	0.02024	0.0265	0.01556	0.02571
				Positive	784.6217@17.69	0.0245304	0.0286625	0.012153	0.0189174	0.0121421	0.0431673	0.0180251	0.0162368	0.0261204	0.0344046	0.0195486	0.0234895	0.00882473	0.010994	0.0409455	0.0489662	0.0118994	0.0194443	3
				Positive	494.4335@9.37	0.0265	0.02317	0.01878	0.02501	0.01997	0.02423	0.02134	0.01978	0.02866	0.02572	0.02364	0.02877	0.01412	0.02316	0.02234	0.02236	0.02034	0.02913
				Positive	632.6330@17.91	0.02147	0.03474	0.03303	0.03668	0.01412	0.02414	0.03452	0.01973	0.02337	0.01769	0.02847	0.0264	0.01278	0.00821	0.02798	0.03231	0.01203	0.00728
				Negative	317.1372@2.14	0.04891	0.05141	0.00883	0.02147	0.00978	0.0088	0.01641	0.01147	0.01662	0.04255	0.01232	0.01444	0.00544	0.06794	0.01206	0.05024	0.00551	0.01008
				Positive	600.4682@3.08	0.01277	0.02459	0.02121	0.0184	0.02387	0.0211	0.02957	0.01397	0.01825	0.02433	0.01671	0.03228	0.03521	0.02837	0.02146	0.03033	0.01738	0.02
				Positive	376.3186@4.78	0.04545	0.03443	0.03013	0.04508	0.04038	0.02031	0.01597	0.01576	0.02164	0.0168	0.01835	0.01536	0.00732	0.01678	0.01438	0.01822	0.01169	0.02113
				Positive	374.3027@3.63	0.04764	0.03962	0.032	0.0442	0.04222	0.02151	0.01368	0.01561	0.02118	0.01462	0.01784	0.01613	0.01001	0.01254	0.01443	0.01488	0.01204	0.01546
				Negative	936.6762@17.48	0.02963	0.04989	0.0185	0.02107	0.01074	0.03968	0.01516	0.01141	0.02213	0.03116	0.01396	0.00925	0.01236	0.01347	0.02912	0.03358	0.01991	0.02325
				Positive	543.3638@4.15	0.02327	0.01945	0.01695	0.01891	0.02311	0.0208	0.0191	0.02255	0.02716	0.02242	0.02062	0.02886	0.01458	0.02542	0.02647	0.02485	0.02299	0.02619
				Negative	551.2598@5.14	0.0556	0.08402	0.02966	0.03812	0.01059	0.05492	0.02988	0.01318	0.02263	0.03164	0.00891	0.0126	0.00161	0	0.00297	0.00596	0	0
				Positive	820.5232@14.64	0.0232152	0.024344	0.0115616	0.0170564	0.0160979	0.0284759	0.0113644	0.0148449	0.0258361	0.0315863	0.0164602	0.0202066	0.0176876	0.0276819	0.0297422	0.0311919	0.0204085	0.0331503	2
				Positive	537.3402@7.85	0	0	0.3967	0	0	0.00164	0	0	0.00208	0	0	0	0	0	0	0	0	0
				Positive	424.3634@3.26	0.01776	0.02216	0.01915	0.01726	0.01976	0.02394	0.01832	0.01865	0.02063	0.03883	0.02572	0.02645	0.01711	0.03437	0.01922	0.02433	0.01356	0.01809
				Positive	799.6785@20.85	0.0226358	0.0201055	0.015829	0.0198798	0.0208532	0.0236653	0.018886	0.0176288	0.0265598	0.0242981	0.0248289	0.0254692	0.0187731	0.0251521	0.0240503	0.0231251	0.0168176	0.0261718	3
				Positive	581.3660@8.54	0.01698	0.01036	0.02261	0.02001	0.01705	0.02607	0.01736	0.02133	0.02355	0.02353	0.02412	0.02713	0.03613	0.01985	0.02484	0.02002	0.0218	0.02198
				Positive	939.5959@8.46	0.0641	0.04783	0.04044	0.0595	0.05074	0.01925	0.0148	0.01165	0.01219	0.00854	0.01098	0.00796	0.00456	0.00693	0.00621	0.00664	0.00437	0.00914
				Positive	645.5586@22.22	0.01605	0.02139	0.01461	0.04624	0.00941	0.0251	0.01157	0.01922	0.01369	0.016	0.01218	0.02192	0.01671	0.01585	0.03678	0.04175	0.01289	0.0339
				Positive	491.3347@9.30	0.02544	0.01649	0.0198	0.02942	0.01947	0.02957	0.01493	0.01825	0.02575	0.0184	0.01966	0.02621	0.02598	0.02006	0.02337	0.01531	0.01667	0.0187
				Positive	494.3247@2.28	0.02181	0.0213602	0.0165448	0.0298925	0.00729227	0.0288966	0.0268728	0.0150638	0.0218571	0.0233746	0.0289573	0.0275649	0.0119623	0.0142822	0.0310648	0.024154	0.0154181	0.015722	4
				Positive	746.5111@14.88	0.0166	0	0.01636	0.02152	0.01619	0	0.01244	0.01838	0.02594	0.0249	0.02517	0.02518	0.02196	0.03126	0.01538	0.04599	0.02503	0.03868
				Positive	903.7417@20.95	0.0222586	0.0253613	0.0149961	0.0210651	0.0175455	0.0236903	0.0187465	0.0231017	0.0237947	0.0243529	0.0220899	0.0207882	0.0169535	0.0221914	0.0215849	0.0212476	0.0161242	0.0228444	3
				Positive	434.3231@3.20	0.02233	0.01419	0.01398	0.01985	0.01797	0.02471	0.01839	0.0155	0.02249	0.02414	0.02259	0.02634	0.01928	0.02373	0.02498	0.02605	0.01766	0.02263
				Positive	516.3898@8.96	0.03276	0.02074	0.02976	0.0145	0.01554	0.01918	0.01823	0.01735	0.02358	0.01933	0.02964	0.02182	0.01989	0.01335	0.02129	0.02323	0.01352	0.0228
				Positive	401.2659@3.64	0.02953	0.02497	0.01913	0.03225	0.00958	0.02151	0.01294	0.0272	0.02081	0.01822	0.01399	0.04112	0.00792	0.01399	0.01786	0.03132	0.01072	0.02304
				Positive	508.3766@4.03	0.0229473	0.0284099	0.00592379	0.0135076	0.00802111	0.0323769	0.0101244	0.00772458	0.0166493	0.0254828	0.00813967	0.0123028	0.0160734	0.0174568	0.0672466	0.0384725	0.0254655	0.017433	3
				Positive	839.6666@19.33	0.02599	0.03847	0.0107	0.02211	0.01543	0.03335	0.02752	0.00816	0.01934	0.01794	0.01195	0.00777	0.00948	0.0103	0.05067	0.02873	0.01215	0.02362
				Positive	843.5145@10.63	0.02895	0.03471	0.02576	0.03442	0.0081	0.02515	0.0263	0.01567	0.02245	0.02386	0.03195	0.02147	0.00933	0.00691	0.02314	0.01291	0.0123	0.00997
				Negative	1227.7482@10.85	0.06972	0.05359	0.06619	0.0692	0.05783	0.01211	0.01346	0.0124	0	0.00636	0.00655	0.00568	0	0	0	0	0	0
				Positive	362.3391@10.59	0.05326	0.03758	0.04366	0.08026	0.06502	0.0102	0.00697	0.00767	0.00656	0.0063	0.00621	0.00448	0.0084	0.00583	0.00815	0.00672	0.00659	0.0067
				Positive	401.3375@6.28	0.02178	0.01995	0.01408	0.01569	0.01996	0.01926	0.01637	0.0162	0.03567	0.02139	0.02213	0.02441	0.01236	0.02612	0.0191	0.02423	0.01739	0.02434
				Positive	820.5087@11.18	0.02181	0.02801	0.02025	0.03241	0.01076	0.02649	0.03249	0.0147	0.02194	0.0228	0.03231	0.02413	0.00703	0.00856	0.02062	0.02094	0.0096	0.01348
				Positive	362.3030@5.98	0.03013	0.02103	0.02592	0.03793	0.02598	0.02425	0.01129	0.01488	0.02254	0.01622	0.02045	0.01968	0.01908	0.01419	0.01939	0.01467	0.01621	0.01388
				Positive	880.5842@10.82	0.03945	0.04382	0.01882	0.03033	0.01073	0.03149	0.02399	0.00904	0.02371	0.02137	0.01676	0.01405	0.00952	0.00844	0.02171	0.01279	0.01323	0.01581
				Positive	590.3898@5.21	0.02466	0.01829	0.01462	0.023	0.01314	0.02161	0.01546	0.0231	0.02563	0.02591	0.0217	0.01656	0.01196	0.01319	0.01755	0.03861	0.01528	0.02361
				Positive	505.3955@3.07	0.0225401	0.0149206	0.0134325	0.0189529	0.0169806	0.0242656	0.0161252	0.0128714	0.0211685	0.0224827	0.0220102	0.0269147	0.0200972	0.0252363	0.022644	0.0239625	0.0171566	0.0218079	4
				Positive	409.3311@6.89	0.02342	0.01738	0.01599	0.02136	0.02141	0.01947	0.01731	0.01559	0.02303	0.02327	0.02058	0.02399	0.01453	0.02028	0.01951	0.02002	0.01668	0.0227
				Positive	774.6014@16.94	0.02005	0.0291	0.0112	0.02064	0.00846	0.03598	0.01372	0.01506	0.01743	0.02865	0.01637	0.01783	0.00672	0.0106	0.03289	0.03787	0.01145	0.02115
				Positive	475.4595@13.37	0.03395	0.00173	0.0195	0.01618	0.01163	0.04451	0.02448	0.0232	0.00964	0.01825	0.02418	0.03816	0.00891	0.012	0.02446	0.01743	0.00561	0.01857
				Positive	782.6460@19.13	0.00253	0.03665	0.00494	0.02281	0.00368	0.04775	0.00975	0.00903	0.0033	0.01646	0.00301	0.00608	0.00959	0.01442	0.09104	0.04119	0.01108	0.01866
				Positive	720.5546@15.55	0.0228797	0.042682	0.0146294	0.0225744	0.00952117	0.0332479	0.0182096	0.0139543	0.0184435	0.0267543	0.0147203	0.0198257	0.00561538	0.00954234	0.0218183	0.0238947	0.00936144	0.0191644	3
				Negative	900.7140@18.20	0.01606	0.02522	0.00911	0.0065	0	0.02743	0.00543	0.0065	0.01436	0.01671	0.0092	0.0071	0.01108	0.02671	0.03283	0.05622	0.03145	0.04161
				Positive	949.7249@19.58	0.02086	0.01671	0.01423	0.0162	0.01879	0.02044	0.01724	0.01564	0.02325	0.02018	0.02063	0.0221	0.01525	0.02145	0.02038	0.01897	0.01594	0.02273
				Positive	846.6949@19.37	0.0118742	0.0142996	0.00585662	0.00733648	0.00506325	0.0189089	0.0105852	0.0111947	0.0099411	0.0140929	0.0097232	0.012203	0.00630134	0.0374408	0.0301495	0.0588244	0.0105044	0.0642769	3
				Positive	649.5169@15.88	0.02836	0.03262	0.00783	0.01401	0.01215	0.03103	0.01139	0.00868	0.02452	0.02419	0.0103	0.01258	0.01197	0.01365	0.02534	0.03067	0.0143	0.02121
				Positive	804.6835@19.20	0.0151584	0.0239401	0.00920029	0.0187755	0.00726024	0.0327566	0.0153952	0.0167986	0.0146995	0.0257962	0.0152348	0.022388	0.00576094	0.0165083	0.0265016	0.0330369	0.00921897	0.0258899	3
				Positive	558.2687@8.65	0.02539	0.02215	0.03581	0.04828	0.0437	0.02406	0.01331	0.01542	0.01532	0.01043	0.01139	0.00931	0.01283	0.00732	0.00879	0.00827	0.00934	0.01046
				Positive	576.4107@8.53	0.02652	0.01961	0.01533	0.02135	0.02074	0.02002	0.01651	0.01426	0.01856	0.0176	0.019	0.01917	0.01201	0.01841	0.01771	0.01855	0.01297	0.02082
				Positive	723.4557@16.13	0.01729	0.01297	0.01353	0.01669	0.01943	0.01493	0.01474	0.01633	0.02178	0.01947	0.02344	0.02015	0.01702	0.02136	0.01941	0.01726	0.01675	0.02214
				Negative	977.4773@9.47	0.02576	0.07347	0.03831	0.0583	0	0.02265	0.0288	0.0185	0	0.02346	0.01528	0.02004	0	0	0	0	0	0
				Negative	725.4920@5.00	0.03699	0.04979	0.03606	0.02863	0.03949	0.01586	0.01584	0.01666	0.00956	0.01089	0.00988	0.00919	0.00354	0.01239	0.00525	0.00533	0.00538	0.01217
				Positive	454.2928@3.17	0.0121301	0.0168415	0.0109642	0.0203445	0.00657422	0.0203308	0.0142314	0.00967747	0.0116323	0.0178417	0.0150105	0.0155629	0.0104052	0.016483	0.0407627	0.0407042	0.0179396	0.024857	3
				Positive	456.3046@3.20	0.01955	0.01235	0.01376	0.01668	0.01711	0.02025	0.01458	0.0134	0.01941	0.02132	0.01945	0.02305	0.01551	0.01906	0.02047	0.02063	0.01381	0.02048
				Positive	363.2516@5.53	0.02811	0.01652	0.0135	0.01967	0.02548	0.02449	0.0143	0.02035	0.01906	0.02256	0.01602	0.01954	0.00895	0.01094	0.01609	0.0096	0.01136	0.02397
				Positive	898.7268@19.18	0.0251742	0.0286999	0.0113371	0.0144041	0.0113614	0.0356375	0.0203566	0.0127506	0.0234915	0.0287389	0.0181873	0.016759	0.00469141	0.00941925	0.0154911	0.0197696	0.00675387	0.0174618	3
				Positive	902.6665@18.20	0.01408	0.01477	0.00672	0.00983	0.00766	0.01708	0.00918	0.00737	0.01541	0.01778	0.00996	0.00833	0.01791	0.02966	0.03399	0.03647	0.02266	0.04058
				Positive	664.5277@11.69	0.0193557	0.0278571	0.00799773	0.0158821	0.00401615	0.0194401	0.00809647	0.00819072	0.0105348	0.0157028	0.00923333	0.0107062	0.0118056	0.0204791	0.0377808	0.03783	0.0173909	0.0363972	3
				Positive	780.5886@17.66	0.0136088	0.017369	0.00654638	0.0117631	0.00786996	0.0296596	0.00927794	0.0112625	0.0170832	0.0223554	0.0103826	0.0140516	0.00872318	0.0140877	0.0443103	0.0484292	0.0113624	0.0200874	2
				Positive	464.3134@3.96	0.02406	0.0363	0.00875	0.01673	0.00743	0.03398	0.01083	0.00873	0.01832	0.03327	0.01157	0.01452	0.00588	0.01002	0.02628	0.02758	0.00902	0.01392
				Positive	786.6375@18.65	0.014182	0.0187836	0.00631231	0.0103779	0.00783928	0.0278321	0.0111247	0.0108356	0.0170889	0.0236263	0.0125655	0.0136441	0.00877786	0.011515	0.0426857	0.0474999	0.0115007	0.0202002	4
				Positive	728.5230@10.57	0.0214326	0.0290391	0.0174013	0.0284819	0.00769078	0.0249446	0.0265311	0.0129228	0.0167252	0.0193423	0.0216543	0.0172044	0.00618885	0.00833749	0.0199205	0.0154283	0.00883574	0.013259	3
				Positive	779.5291@11.22	0.02143	0.02263	0.01477	0.02602	0.00691	0.02784	0.01421	0.01416	0.0132	0.0243	0.01797	0.02117	0.00701	0.0107	0.01788	0.02714	0.00886	0.0187
				Positive	744.5899@17.01	0.0157206	0.0204826	0.00730736	0.0138412	0.00838449	0.0314883	0.0107538	0.0124627	0.019372	0.026292	0.0123415	0.0142228	0.0071906	0.011165	0.0362673	0.0413658	0.00949324	0.0157838	3
				Positive	820.6455@14.23	0	0	0	0	0	0	0	0.00044	0	0	0	0.00138	0.00811	0.01565	0.12232	0.13652	0.01182	0.01748
				Positive	367.3361@19.52	0.0180771	0.0197009	0.0179891	0.02416	0.0131173	0.0237643	0.0135283	0.0184949	0.0127348	0.0124734	0.0124243	0.0156949	0.0193937	0.0100581	0.0273117	0.0166826	0.0151718	0.0210921	3
				Negative	987.6199@8.15	0.05963	0.05265	0.05158	0.06084	0.04843	0.01473	0.0101	0.00533	0.00803	0	0	0	0	0	0	0	0	0
				Positive	848.6936@18.66	0.01927	0.02198	0.00823	0.01289	0.0072	0.02259	0.01055	0.00854	0.01804	0.02298	0.01294	0.01149	0.00923	0.0174	0.02608	0.034	0.01466	0.03123
				Positive	588.5755@16.14	0.02683	0.01071	0.0049	0.00675	0.00552	0.00995	0.0471	0.03073	0.00992	0.00874	0.00862	0.00853	0.02693	0.03048	0.04132	0.01341	0.00666	0.00938
				Positive	661.5384@18.26	0.01778	0.01512	0.01236	0.01426	0.01776	0.01593	0.01373	0.01447	0.02101	0.01609	0.0191	0.01874	0.01357	0.01915	0.01808	0.01712	0.01357	0.0229
				Positive	455.3350@6.59	0.02404	0.0134	0.02238	0.01949	0.02049	0.01812	0.00655	0.02146	0.01468	0.01263	0.01675	0.01881	0.01576	0.01764	0.01406	0.00665	0.01344	0.02117
				Positive	463.3002@5.09	0.00164	0.01259	0	0.02141	0.05099	0	0.02043	0	0.0183	0	0.02296	0	0	0.03676	0	0.0406	0.04261	0.02919
				Positive	485.3590@7.70	0.01417	0.01172	0.01842	0.02081	0.01635	0.01733	0.01346	0.0124	0.01644	0.01446	0.01833	0.02294	0.02337	0.01589	0.01948	0.01361	0.01179	0.01636
				Negative	782.7248@20.39	0.01948	0.01734	0.01476	0.013	0.01037	0.01064	0.01544	0	0.02217	0.0201	0.02047	0.01438	0.00849	0.01601	0.0268	0.01198	0.00979	0.04592
				Positive	469.3657@10.15	0.01681	0.01883	0.01089	0.02174	0.00961	0.02774	0.01041	0.01154	0.01812	0.0184	0.01331	0.01535	0.01321	0.00917	0.03333	0.01795	0.01364	0.01339
				Positive	795.5956@7.23	0.01545	0.01368	0.01505	0.01503	0.01906	0.0149	0.0133	0.01726	0.01929	0.01395	0.01483	0.02328	0.01157	0.02289	0.01837	0.01421	0.0134	0.01738
				Positive	510.3926@5.84	0.0119996	0.0170337	0.00470188	0.00904073	0.00491341	0.0287636	0.00744322	0.00733114	0.0092117	0.0186964	0.0063703	0.00969073	0.0101329	0.0189689	0.0505229	0.0403678	0.0158239	0.0209934	3
				Positive	437.2876@2.78	0.01966	0.01695	0.01075	0.01514	0.01499	0.01686	0.01078	0.01207	0.02849	0.01723	0.01892	0.01789	0.00996	0.01574	0.01491	0.02007	0.0115	0.01943
				Negative	806.6020@17.86	0.01794	0.03305	0.01018	0.01812	0.00628	0.04741	0.01072	0.00638	0.01609	0.02271	0.00958	0.00949	0.00525	0.00844	0.01838	0.02485	0.00894	0.01562
				Positive	818.6624@18.23	0.0101229	0.0204106	0.00571255	0.0140147	0.00400445	0.0264459	0.0097841	0.0135103	0.0086288	0.0183101	0.0100236	0.0160168	0.00545107	0.020275	0.0207212	0.0414793	0.00755549	0.0359554	3
				Positive	418.3165@6.12	0.0151	0.01351	0.01667	0.01916	0.01668	0.01808	0.01208	0.01331	0.01755	0.01486	0.01634	0.01852	0.02074	0.01492	0.01782	0.01358	0.0137	0.01372
				Positive	457.2715@8.45	0.01438	0.01327	0.00996	0.01359	0.01445	0.01682	0.01293	0.01342	0.02035	0.01906	0.01945	0.01859	0.01252	0.01997	0.01552	0.0177	0.01435	0.01936
				Positive	688.6003@19.02	0.01701	0.01865	0.00781	0.01139	0.01052	0.02288	0.00784	0.00535	0.01845	0.01567	0.00841	0.00713	0.02577	0.01259	0.03467	0.01952	0.01732	0.02163
				Positive	764.5212@11.81	0.015931	0.0203969	0.0115944	0.0254074	0.00500587	0.0163981	0.0167978	0.0114003	0.0112377	0.0135529	0.0134011	0.0160179	0.00677201	0.0113158	0.0288665	0.0284067	0.010683	0.0187724	3
				Negative	1413.9805@20.50	0.021	0.03056	0.00984	0.0159	0.01408	0.04586	0.01853	0	0.0103	0.01631	0	0	0	0	0.05071	0.02421	0.01322	0.01114
				Positive	575.5033@11.42	0.0143	0.02184	0.01212	0.02459	0.00698	0.02436	0.02198	0.01355	0.01277	0.01964	0.02001	0.01644	0.00441	0.00807	0.01592	0.02331	0.00701	0.0127
				Positive	512.4159@3.16	0.01119	0.01414	0.01296	0.01052	0.01503	0.01544	0.01566	0.01122	0.01468	0.026	0.01718	0.01961	0.01457	0.02211	0.01473	0.01855	0.01026	0.01578
				Positive	682.3650@3.66	0.01564	0.01198	0.00435	0.006	0.00934	0.00671	0.05296	0.01049	0.0104	0.00782	0.00927	0.00929	0.0563	0.03256	0.01183	0.01007	0.00714	0.00732
				Positive	432.3322@4.31	0.01204	0.01363	0.01503	0.01945	0.01754	0.0143	0.00935	0.01433	0.02387	0.01526	0.02026	0.01694	0.01954	0.01261	0.01664	0.01329	0.01116	0.0138
				Positive	732.5883@17.68	0.0096578	0.0157767	0.00485812	0.0114011	0.00544669	0.0230415	0.00723059	0.0111134	0.0106667	0.0203454	0.00721987	0.0160464	0.00526862	0.0138625	0.0202212	0.0580043	0.00813225	0.0271187	4
				Positive	374.3027@2.84	0.0456765	0.0322522	0.0304809	0.0441794	0.0411669	0.0137829	0.00811733	0.0085101	0.00878507	0.00632184	0.00763302	0.00515305	0.00250338	0.00358011	0.0031407	0.00442807	0.00316868	0.00620987	1
				Positive	451.3035@8.13	0.01653	0.01524	0.01026	0.0147	0.0151	0.01697	0.01341	0.01186	0.01768	0.01721	0.0173	0.01869	0.01033	0.01619	0.01607	0.01741	0.01129	0.01804
				Positive	865.4969@10.64	0.022	0.02573	0.01891	0.02513	0.00625	0.01831	0.01883	0.01172	0.01811	0.01668	0.02467	0.01521	0.00648	0.00444	0.01581	0.00942	0.00918	0.0073
				Negative	1135.7097@10.03	0.05246	0.04657	0.04062	0.0555	0.03331	0.00805	0.00792	0.00725	0	0.00723	0.00907	0	0.00596	0	0	0	0	0
				Positive	674.6429@19.29	0.01845	0.0178	0.00598	0.0088	0.0105	0.01613	0.02642	0.00715	0.01278	0.01373	0.00732	0.00483	0.00579	0.01171	0.06846	0.01564	0.00684	0.01553
				Positive	791.5289@10.66	0.01129	0.01714	0.01061	0.02246	0.00469	0.01674	0.01043	0.0157	0.01159	0.01646	0.0141	0.02244	0.00674	0.01208	0.01929	0.03098	0.00909	0.01989
				Positive	527.4035@7.95	0.01687	0.0137	0.01047	0.01346	0.01247	0.01565	0.01145	0.01356	0.01735	0.01689	0.01895	0.01765	0.01206	0.01778	0.0164	0.01557	0.01296	0.01624
				Positive	387.2481@4.30	0.01069	0.01622	0.01328	0.01981	0.01292	0.01137	0.01075	0.01209	0.0124	0.01415	0.01116	0.0143	0.01678	0.02111	0.01546	0.02497	0.01444	0.01709
				Positive	456.3324@6.27	0.01638	0.01416	0.0112	0.01432	0.01451	0.01592	0.01304	0.01232	0.01685	0.01651	0.01673	0.01649	0.01006	0.0157	0.01605	0.01622	0.0136	0.01833
				Positive	874.7266@20.34	0.0102697	0.0111014	0.005118	0.00667316	0.00378692	0.0186042	0.0100175	0.01001	0.00738404	0.0124596	0.00927775	0.0110965	0.00322143	0.0276999	0.0217638	0.0410227	0.00670524	0.0518894	3
				Positive	900.7423@20.31	0.0152784	0.0155143	0.00629684	0.00882621	0.00561192	0.0256553	0.0129363	0.0101465	0.0116271	0.0168499	0.0114436	0.0126028	0.00337095	0.0186998	0.0209607	0.0294791	0.00630997	0.0358196	3
				Positive	895.6416@18.26	0.01872	0.02014	0.01179	0.01691	0.00886	0.02103	0.01276	0.01321	0.02017	0.02309	0.01544	0.01906	0.00533	0.00911	0.01364	0.01581	0.00665	0.01367
				Positive	422.2933@8.65	0.0257	0.02153	0.02033	0.03766	0.01854	0.01768	0.01237	0.01004	0.01571	0.01097	0.01156	0.01131	0.00931	0.00751	0.00907	0.00792	0.00843	0.0086
				Positive	760.5133@12.15	0.014014	0.0138904	0.0136933	0.0222216	0.0041061	0.0132553	0.0144322	0.021183	0.00660276	0.0177851	0.0216885	0.0291746	0.0033986	0.0139077	0.0114145	0.0205362	0.00626424	0.015897	3
				Positive	397.2996@2.78	0.00137	0.02338	0.00142	0.0349	0.00184	0.02645	0.01462	0.00054	0.04463	0.02374	0.00097	0.00053	0.00089	0.02123	0.02389	0.0237	0.01818	0.00089
				Positive	523.2762@8.96	0.01688	0.01349	0.00974	0.00985	0.01589	0.0219	0.01565	0.01309	0.01983	0.0134	0.01764	0.01573	0.0085	0.01676	0.01719	0.01361	0.0111	0.01141
				Positive	818.5689@11.45	0.0242766	0.034099	0.0113103	0.0225348	0.00722131	0.0223359	0.0168819	0.00740515	0.0146242	0.016768	0.0123791	0.0105267	0.00576886	0.00577803	0.0161074	0.0116021	0.00865765	0.011797	3
				Positive	794.4923@10.85	0.01222	0.01717	0.00938	0.01746	0.00581	0.01646	0.01315	0.00818	0.01236	0.01324	0.01368	0.01259	0.00954	0.01197	0.0272	0.02707	0.01322	0.01879
				Positive	900.7423@20.25	0.0147214	0.0146083	0.00618138	0.00858681	0.00552302	0.0251745	0.011991	0.00969623	0.0114388	0.0160611	0.0109523	0.0124587	0.00329649	0.0178354	0.0204647	0.0286916	0.00606884	0.0343356	3
				Positive	590.3899@3.63	0.01301	0.01605	0.01069	0.01527	0.0151	0.01551	0.01125	0.01155	0.01535	0.01513	0.01721	0.01814	0.00959	0.0112	0.01469	0.01828	0.01184	0.01773
				Positive	764.5450@10.38	0.01567	0.02499	0.00597	0.01188	0.00529	0.02046	0.00855	0.00449	0.00827	0.01636	0.00893	0.00515	0.00389	0.01696	0.03053	0.0288	0.00801	0.03029
				Positive	868.6789@17.04	0.021384	0.0242484	0.00996801	0.0146633	0.0091192	0.0384043	0.0168698	0.00817128	0.0202407	0.0211434	0.0161627	0.010194	0.00335811	0.00333186	0.0138606	0.00809673	0.00594819	0.00841469	3
				Positive	379.2841@4.13	0.01506	0.01298	0.01088	0.01435	0.01428	0.01308	0.01192	0.01321	0.01701	0.01498	0.01669	0.01686	0.00971	0.01524	0.01485	0.01572	0.01163	0.01496
				Positive	784.5152@11.85	0.0130864	0.0106612	0.0120959	0.0144209	0.00820777	0.0101176	0.0115307	0.0126483	0.0165144	0.0110106	0.0167929	0.0159123	0.0102359	0.0149444	0.0141016	0.0289275	0.0109279	0.0205415	3
				Positive	385.2734@10.61	0.01804	0.02247	0.0175	0.02403	0.00488	0.01646	0.01974	0.01021	0.01176	0.01608	0.01823	0.01459	0.00593	0.00544	0.01835	0.01067	0.00884	0.00903
				Positive	732.6183@19.09	0.01413	0.01428	0.00946	0.0124	0.01281	0.01375	0.01219	0.01108	0.01752	0.01629	0.01558	0.01603	0.01086	0.0143	0.01586	0.01478	0.01214	0.01764
				Positive	896.7111@18.20	0.0207158	0.0261843	0.0102326	0.0122515	0.0103722	0.0334752	0.016706	0.0088397	0.0210722	0.0210564	0.0147937	0.0124609	0.00294643	0.00477299	0.010067	0.00976231	0.00472705	0.0102599	3
				Positive	839.7105@21.13	0.0143437	0.0127353	0.00956838	0.0135352	0.0130472	0.0144041	0.011665	0.0114496	0.0163652	0.015082	0.015327	0.0154457	0.011431	0.0159715	0.0150236	0.0134768	0.0119856	0.0149742	3
				Positive	448.3630@3.49	0.01055	0.0092	0.00706	0.00827	0.00972	0.00856	0.02743	0.00847	0.01081	0.00901	0.01009	0.0102	0.03226	0.03445	0.01328	0.01337	0.00928	0.01377
				Positive	534.4156@10.90	0.01363	0.01138	0.0133	0.01787	0.01201	0.017	0.01034	0.01239	0.01487	0.01314	0.01423	0.01597	0.01976	0.01068	0.01467	0.01061	0.01074	0.01214
				Positive	491.3744@6.07	0.01332	0.01024	0.01187	0.01894	0.01185	0.01574	0.00899	0.01254	0.01321	0.01472	0.01461	0.01636	0.01995	0.01371	0.0156	0.00979	0.01225	0.00985
				Positive	626.6089@18.82	0.01511	0.03021	0.00659	0.00805	0.011	0.0259	0.01086	0.011	0.01611	0.01815	0.00991	0.0089	0.00795	0.00856	0.01948	0.01226	0.01049	0.01211
				Negative	966.6481@17.33	0	0.04855	0.01084	0.00333	0	0.00951	0.0083	0.00579	0	0.01091	0.00707	0.00427	0	0.00805	0.0534	0.03852	0.01828	0.01494
				Positive	694.6825@19.02	0.01568	0.01956	0.00507	0.01034	0.00785	0.02118	0.00634	0.00323	0.01297	0.01233	0.00597	0.0042	0.02179	0.00809	0.03521	0.01575	0.01449	0.02059
				Positive	862.7122@19.08	0.01039	0.01521	0.00596	0.00954	0.00436	0.01634	0.00805	0.00718	0.01157	0.01566	0.00916	0.00963	0.00795	0.01571	0.02076	0.03022	0.01365	0.02765
				Positive	710.6807@22.69	0.00841	0.01191	0.00389	0.03231	0.00386	0.01872	0.00737	0.00567	0.00902	0.0074	0.00679	0.01378	0.01483	0.01507	0.0239	0.03006	0.0081	0.01765
				Positive	769.5738@7.21	0.0244	0.01459	0.02007	0.01722	0.0289	0.01236	0.00619	0.0173	0.01013	0.00657	0.00846	0.01075	0.00412	0.01468	0.00877	0.00377	0.00531	0.01576
				Negative	937.4579@9.94	0.02812	0	0	0	0	0.04882	0	0	0	0.01934	0	0.01546	0.01182	0	0.08448	0.0206	0	0
				Positive	391.3658@8.39	0.0248	0.00122	0.01038	0.01077	0.0075	0.02873	0.01726	0.01278	0.00564	0.01639	0.01542	0.02191	0.00499	0.00782	0.01565	0.01376	0.0031	0.0105
				Positive	663.5708@6.34	0	0	0	0.00238	0	0	0.00418	0.0098	0	0	0	0.00764	0.00321	0.0227	0.04754	0.09696	0.00671	0.02656
				Positive	851.5854@7.23	0.00763	0.00819	0.00722	0.00885	0.00891	0.01628	0.01215	0.01087	0.01861	0.0156	0.01502	0.01827	0.00993	0.01267	0.01528	0.01891	0.01273	0.01056
				Positive	717.5555@10.07	0.00981	0.02504	0.00854	0.01996	0.0039	0.01927	0.00837	0.00897	0.01	0.01531	0.00682	0.01199	0.00701	0.01053	0.01691	0.02314	0.00909	0.01232
				Positive	502.2935@2.37	0.0137462	0.0210217	0.00906801	0.014404	0.00907459	0.0102907	0.0103347	0.0108834	0.0120509	0.01528	0.012396	0.0119546	0.00568041	0.0112254	0.0141279	0.0182085	0.0102691	0.0153038	3
				Positive	468.3903@2.41	0.01159	0.01555	0.03427	0.01412	0.01121	0.01136	0.00884	0.00896	0.01233	0.00915	0.01098	0.01281	0.0175	0.01077	0.01169	0.00734	0.00764	0.00892
				Positive	590.4272@2.53	0.01351	0.01301	0.00702	0.01879	0.00971	0.0108	0.01232	0.00968	0.01364	0.0128	0.01156	0.01389	0.00949	0.02008	0.01144	0.01143	0.00969	0.01366
				Positive	634.4536@2.49	0.01362	0.01243	0.00715	0.01728	0.0098	0.01149	0.01186	0.01019	0.01434	0.01335	0.01164	0.01391	0.00999	0.01769	0.01213	0.01119	0.01054	0.0137
				Positive	913.8228@22.97	0.0114943	0.0117578	0.00737019	0.010839	0.0134238	0.011175	0.00901638	0.0106349	0.0145388	0.0114937	0.0121855	0.012577	0.0091131	0.0145096	0.0146589	0.0159872	0.00849394	0.0202207	3
				Positive	411.3465@10.72	0.0137	0.01158	0.0089	0.0122	0.01163	0.01385	0.00964	0.00926	0.0142	0.01346	0.0128	0.01565	0.00906	0.01198	0.01365	0.01273	0.01029	0.01395
				Positive	762.6366@17.32	0.00956502	0.0151928	0.00512893	0.0120916	0.00431544	0.0218994	0.00859234	0.0136368	0.00880205	0.0172019	0.00971379	0.0142901	0.0042131	0.0082716	0.0211127	0.0225844	0.00626446	0.013922	3
				Positive	792.5550@11.29	0.0190227	0.0269292	0.00824438	0.0189911	0.00535919	0.0199057	0.0130983	0.0055144	0.0113061	0.0155704	0.00988023	0.0084481	0.00472848	0.00512512	0.0138625	0.0113987	0.0068445	0.0108191	3
				Positive	520.3404@2.50	0.01382	0.0137092	0.00941369	0.0163495	0.00462563	0.0166628	0.0107006	0.0115224	0.0117521	0.0144861	0.0119592	0.0145845	0.00644377	0.00868921	0.0150232	0.013765	0.00842605	0.0106837	4
				Positive	765.5137@10.39	0.00924	0.01478	0.00762	0.0169	0.00343	0.0143	0.00806	0.01052	0.0088	0.01433	0.0104	0.01526	0.00476	0.00914	0.01689	0.02485	0.00803	0.01488
				Positive	597.3044@3.14	0.01348	0.01002	0.00711	0.01148	0.01057	0.01665	0.00684	0.00825	0.01291	0.01249	0.01272	0.01765	0.01002	0.0103	0.01331	0.01351	0.00986	0.01404
				Negative	1029.5929@8.45	0.03262	0.03159	0.03103	0.04085	0.02934	0.00738	0.00924	0.01184	0	0.00407	0.00567	0	0	0.00663	0	0	0	0
				Positive	495.3088@9.83	0.01044	0.01003	0.01116	0.01414	0.01066	0.01331	0.00861	0.01045	0.01271	0.01135	0.01227	0.01368	0.01562	0.01145	0.01246	0.01011	0.00993	0.01095
				Positive	362.3028@5.46	0.01579	0.01274	0.01388	0.02338	0.01503	0.01243	0.00657	0.00803	0.01356	0.00862	0.0128	0.01114	0.00992	0.00816	0.01021	0.00809	0.00885	0.00758
				Positive	436.3418@7.05	0.0154	0.00868	0.00699	0.00863	0.0082	0.00932	0.01647	0.01076	0.01047	0.0083	0.00768	0.01092	0.03333	0.012	0.00819	0.00776	0.00786	0.01293
				Positive	750.5648@10.65	0.01043	0.0171	0.00777	0.01645	0.00441	0.02066	0.01175	0.01078	0.00932	0.01748	0.01076	0.01521	0.00199	0.00765	0.01085	0.01459	0.00415	0.01206
				Negative	778.5589@19.22	0.01436	0.01476	0	0	0	0.0363	0.01014	0.00737	0.00957	0.01739	0	0.00531	0.00464	0.0112	0.03907	0.01149	0.00549	0.01533
				Positive	539.3199@2.96	0.01312	0.0109	0.00667	0.01074	0.00975	0.0112	0.00715	0.00749	0.02	0.01279	0.01354	0.01318	0.0072	0.01139	0.01112	0.01342	0.00871	0.01354
				Positive	689.5706@19.32	0.01193	0.01073	0.00866	0.01079	0.01164	0.01096	0.00928	0.00989	0.01364	0.01311	0.01133	0.01225	0.00835	0.01252	0.01218	0.01204	0.00868	0.01368
				Positive	878.5693@10.34	0.0212705	0.0231409	0.0104642	0.0178476	0.0056507	0.0162827	0.0125168	0.00484963	0.0118204	0.0126538	0.00890305	0.00709524	0.005654	0.00518503	0.0123198	0.00795464	0.00777258	0.00996719	3
				Negative	495.3093@7.53	0.00414	0.02019	0	0.01119	0	0.0212	0.00757	0.00563	0.0077	0.02189	0.00551	0.01398	0.00557	0.01019	0.02399	0.02869	0	0.01379
				Positive	706.5726@16.52	0.00672585	0.00983181	0.00206097	0.00470238	0.00281234	0.0120881	0.00297853	0.00439119	0.00741085	0.0129703	0.00384174	0.00521517	0.00728224	0.0118474	0.0347173	0.0406953	0.0111682	0.0200121	3
				Positive	478.2863@3.20	0.01236	0.00824	0.00827	0.00987	0.011	0.01148	0.00886	0.00925	0.01415	0.01329	0.01329	0.01326	0.0084	0.01187	0.01212	0.01224	0.00884	0.01345
				Negative	907.4812@9.45	0.00497	0.03669	0.01295	0.01941	0	0.03014	0.01465	0.00963	0.00571	0.02569	0.0093	0.00782	0	0	0	0.01414	0	0.00646
				Positive	491.2957@8.01	0.01099	0.00895	0.0087	0.01205	0.00976	0.01182	0.00648	0.00867	0.01972	0.00953	0.01172	0.01287	0.01299	0.0102	0.01312	0.00969	0.00934	0.01038
				Positive	502.3740@4.08	0.01199	0.00821	0.00769	0.01038	0.00676	0.00392	0.01027	0.01065	0.01301	0.00803	0.00871	0.01091	0.03175	0.01647	0.01019	0.00956	0.00923	0.00859
				Positive	721.5958@17.78	0.01334	0.01008	0.00784	0.00714	0.01259	0.01107	0.00573	0.01212	0.01041	0.00923	0.00992	0.0112	0.00701	0.0147	0.01262	0.01292	0.00808	0.01936
				Positive	525.3743@5.26	0.00845	0.00871	0.00565	0.01032	0.00302	0.01366	0.00707	0.00763	0.00712	0.01043	0.00853	0.0169	0.00743	0.01322	0.01815	0.0217	0.00808	0.01909
				Positive	637.4689@7.68	0.01245	0.00788	0.00777	0.00894	0.00743	0.01197	0.00636	0.01168	0.00973	0.01308	0.01302	0.01603	0.01098	0.01392	0.01253	0.01155	0.00784	0.01197
				Positive	785.6636@20.57	0.0111703	0.00950413	0.00759419	0.0105561	0.0106423	0.0111322	0.0090634	0.00853034	0.0132176	0.0108659	0.0118287	0.0126209	0.0092226	0.0132239	0.0117526	0.0119655	0.00861899	0.0129774	3
				Positive	422.3842@6.05	0.00679	0.01003	0.00911	0.0092	0.01444	0.00982	0.00895	0.00673	0.01359	0.01099	0.0109	0.0182	0.02075	0.01095	0.00873	0.00676	0.00798	0.01036
				Positive	544.3408@2.37	0.0151452	0.0158907	0.0082129	0.0165879	0.00435025	0.0149715	0.0098147	0.00863269	0.012954	0.0141925	0.0106068	0.0131663	0.00577417	0.0072872	0.010671	0.00913437	0.0072819	0.00852949	4
				Positive	635.5015@17.69	0.00954	0.01122	0.00812	0.01022	0.01046	0.01275	0.00611	0.00964	0.00848	0.01059	0.00789	0.01214	0.00563	0.01499	0.01036	0.01968	0.00648	0.01889
				Positive	811.6794@20.63	0.0113933	0.00904471	0.0078787	0.009903	0.0102557	0.011066	0.0094964	0.00846223	0.0138339	0.0120281	0.0121693	0.0129547	0.00882736	0.0127929	0.0113605	0.010245	0.00859666	0.0126568	3
				Positive	821.5336@10.62	0.01465	0.01796	0.01329	0.01813	0.00352	0.01229	0.01416	0.00732	0.00935	0.01358	0.01486	0.01118	0.00437	0.00368	0.01409	0.0073	0.0069	0.00624
				Positive	949.7256@19.11	0.01049	0.0111	0.00636	0.00977	0.01039	0.0107	0.0094	0.00821	0.01327	0.01198	0.01291	0.01274	0.0091	0.0096	0.011	0.01134	0.00856	0.01491
				Positive	867.7406@21.54	0.0102727	0.0125905	0.00731866	0.0111559	0.00920217	0.013131	0.00943052	0.00878229	0.0126764	0.0132144	0.0112676	0.0116561	0.0085943	0.0112553	0.00984452	0.0101936	0.00706286	0.011735	3
				Positive	820.5011@2.64	0.01257	0.01089	0.00669	0.00991	0.00989	0.01124	0.00927	0.00791	0.0128	0.01195	0.01133	0.01196	0.0087	0.01182	0.01086	0.01093	0.00879	0.01
				Positive	778.6319@8.66	0.00706	0.00982	0.00618	0.00752	0.0106	0.01154	0.01008	0.0086	0.01176	0.01292	0.01202	0.01151	0.00783	0.01194	0.00964	0.01431	0.00852	0.01521
				Positive	505.2746@7.23	0.00906	0.00836	0.00908	0.01043	0.01093	0.01068	0.00797	0.0085	0.01138	0.01152	0.01175	0.01235	0.00706	0.01125	0.01063	0.01174	0.00848	0.01335
				Positive	421.2329@2.00	0.01579	0.00806	0.01566	0.01081	0.00846	0.00925	0.00414	0.00661	0.00879	0.00779	0.00999	0.01664	0.00484	0.00543	0.01291	0.00782	0.0097	0.01788
				Positive	366.1394@10.55	0.0097	0.00623	0.00362	0.0063	0.00179	0.01289	0.00386	0.00422	0.00351	0.01093	0.00431	0.00959	0.01103	0.00937	0.03052	0.03007	0.00947	0.01255
				Positive	579.5149@17.78	0.01463	0.02163	0.01117	0.01154	0.00899	0.00894	0.01279	0.00797	0.02083	0.0109	0.01201	0.0068	0.00279	0.00542	0.00537	0.00622	0.005	0.00558
				Positive	589.5058@7.46	0	0	0.00111	0	0	0	0	0	0	0	0	0	0	0	0.00397	0.0025	0.06172	0.10788
				Positive	883.6267@8.92	0.00833	0.01189	0.00614	0.00717	0.00693	0.01039	0.00816	0.01026	0.01607	0.01197	0.0135	0.0073	0.00699	0.01013	0.01312	0.01215	0.00756	0.00788
				Positive	840.5750@11.03	0.01566	0.01863	0.01121	0.01654	0.00324	0.01284	0.01179	0.00595	0.00984	0.01369	0.01404	0.00852	0.00389	0.0029	0.01177	0.00586	0.00511	0.00407
				Positive	526.2939@2.24	0.0123394	0.0212931	0.00668082	0.00988808	0.00807032	0.0111712	0.00839083	0.00810712	0.0108512	0.0151669	0.00918558	0.00817132	0.0035648	0.00685366	0.0093248	0.0104422	0.00622068	0.00900561	3
				Positive	722.5064@2.43	0.00995	0.00997	0.00588	0.01142	0.00771	0.00955	0.00955	0.00815	0.01122	0.01156	0.00976	0.01106	0.0083	0.01223	0.00973	0.00851	0.00919	0.0109
				Positive	550.3871@4.90	0.00808469	0.00801554	0.00566679	0.00728488	0.00521754	0.0160231	0.00670282	0.00500812	0.00932048	0.0135656	0.0044675	0.00830997	0.00951488	0.00787399	0.0289697	0.0125692	0.00495387	0.0118495	4
				Positive	531.2912@7.70	0.00864	0.00781	0.00932	0.01294	0.00978	0.01145	0.00692	0.00878	0.0103	0.01003	0.00929	0.01014	0.01256	0.0087	0.00984	0.00786	0.00922	0.00962
				Negative	549.3737@5.83	0.05043	0.08238	0	0.00438	0.00767	0.01087	0.00504	0	0	0.00321	0.00519	0.00342	0	0	0	0	0	0
				Positive	696.3783@3.67	0.01229	0.01526	0.00634	0.00949	0.01181	0.0084	0.0061	0.00709	0.01224	0.01054	0.01106	0.01082	0.00627	0.00508	0.00881	0.01289	0.00799	0.00908
				Positive	955.5699@8.45	0.02645	0.01944	0.01897	0.02273	0.02403	0.00883	0.00732	0.00552	0.00576	0.00453	0.00551	0.004	0.00257	0.00329	0.00269	0.00313	0.00227	0.00422
				Positive	715.5466@18.71	0.01165	0.00887	0.00864	0.00757	0.01188	0.00724	0.00514	0.01284	0.01053	0.00998	0.00866	0.00935	0.00535	0.01417	0.00859	0.00658	0.00673	0.01706
				Positive	801.5528@8.75	0.0226	0.02204	0.01285	0.0173	0.01516	0.00864	0.00754	0.00641	0.00737	0.00629	0.00717	0.00651	0.00377	0.00444	0.00467	0.0063	0.00371	0.00756
				Positive	802.6533@8.97	0.01837	0.01777	0.03007	0.02362	0.02341	0.00582	0.00352	0.00353	0.00637	0.01209	0.00838	0.00223	0.00348	0.0024	0	0.00309	0.00428	0.00189
				Positive	776.4747@2.68	0.01141	0.00992	0.00626	0.00921	0.00875	0.00994	0.00813	0.00704	0.01181	0.01054	0.01024	0.01057	0.00794	0.0103	0.0101	0.00976	0.00771	0.00927
				Positive	465.3089@7.71	0.00979	0.00869	0.00757	0.00896	0.00933	0.0098	0.00803	0.00731	0.01149	0.01047	0.00994	0.01152	0.00636	0.00997	0.00993	0.00928	0.00728	0.01093
				Positive	771.6483@20.27	0.00902941	0.00795075	0.00659768	0.00844708	0.00920279	0.00957902	0.00798831	0.00771412	0.0106171	0.00977511	0.00992653	0.0110336	0.00797465	0.0113713	0.0100265	0.00921272	0.0077478	0.0108199	3
				Positive	769.5005@10.94	0.00909931	0.00938118	0.0090352	0.0124712	0.00421214	0.0118039	0.0141672	0.00719673	0.0109964	0.0110087	0.0166942	0.0117075	0.00284984	0.00300574	0.0106062	0.0103427	0.00471469	0.00492404	3
				Positive	646.6117@18.39	0.00861	0.02119	0.00529	0.01232	0.00663	0.0168	0.00586	0.01089	0.00925	0.01379	0.00747	0.00741	0.00321	0.0039	0.01504	0.00677	0.00305	0.00601
				Positive	395.2560@6.23	0.00964	0.00804	0.00582	0.00625	0.00935	0.00854	0.00651	0.0075	0.01747	0.00949	0.01084	0.01132	0.00549	0.01038	0.00883	0.00952	0.00696	0.01075
				Positive	528.3092@2.49	0.0112932	0.0188441	0.00641492	0.010198	0.00765224	0.00889708	0.00739244	0.00763153	0.0102824	0.0125774	0.00915378	0.00839243	0.00357187	0.00671339	0.00784118	0.00925854	0.00652537	0.00908567	3
				Positive	852.5573@11.40	0.00875014	0.0147379	0.00609539	0.0132578	0.00420871	0.0135919	0.0113712	0.00746042	0.00884878	0.0122832	0.0115363	0.00923348	0.00280001	0.00478092	0.00845515	0.0117749	0.00367979	0.00750131	3
				Positive	628.5006@4.62	0.00596	0.00812	0.00927	0.00668	0.01713	0.00742	0.01124	0.00683	0.00984	0.00936	0.00753	0.01107	0.0098	0.01394	0.00566	0.00573	0.0072	0.00734
				Positive	772.6206@18.15	0.00992104	0.0105143	0.00414527	0.00659411	0.00547919	0.0168557	0.00619461	0.00601017	0.0101972	0.0110921	0.00717836	0.00762023	0.00477382	0.0051091	0.0159888	0.0165138	0.00549368	0.00839748	3
				Positive	398.3741@4.77	0.01535	0.01042	0.01325	0.02093	0.01455	0.00953	0.00543	0.00766	0.00754	0.00446	0.0062	0.00582	0.00682	0.00635	0.00564	0.00545	0.00553	0.00653
				Positive	365.3033@6.53	0.00846	0.00622	0.00337	0.00556	0.00394	0.00673	0.00641	0.00539	0.00844	0.00562	0.00614	0.00753	0.00494	0.00741	0.02983	0.0229	0.00859	0.00939
				Positive	487.4470@5.47	0.01248	0.0125	0.01207	0.01623	0.01208	0.00789	0.00749	0.0067	0.00943	0.00579	0.00624	0.00705	0.00685	0.00781	0.00568	0.0063	0.00834	0.00579
				Negative	577.2755@5.31	0.02425	0.04854	0.00693	0.01556	0.00265	0.02583	0.0075	0	0.00958	0.01258	0.00307	0	0	0	0	0	0	0
				Negative	628.3809@8.89	0.11021	0.01543	0	0	0	0.0226	0.00815	0	0	0	0	0	0	0	0	0	0	0
				Positive	618.6191@18.56	0.01028	0.01976	0.00665	0.00964	0.00599	0.01327	0.00782	0.00626	0.0094	0.01055	0.00675	0.00614	0.00473	0.00439	0.01271	0.00805	0.00572	0.00751
				Positive	738.5068@11.25	0.00808865	0.0117177	0.00839803	0.0154766	0.00267536	0.00999219	0.010694	0.007408	0.00643325	0.00762098	0.0105279	0.00981843	0.00333859	0.00507507	0.0108937	0.0126977	0.00548768	0.00900026	3
				Positive	468.3092@2.09	0.00722484	0.00773549	0.00410962	0.0080913	0.00177841	0.0102791	0.00615221	0.00386625	0.00503278	0.00749584	0.00638501	0.00815342	0.00697973	0.0091159	0.0218442	0.0180422	0.0100146	0.0111859	4
				Positive	610.5769@11.62	0.01021	0.00978	0.00602	0.00652	0.00693	0.00464	0.0084	0.00993	0.00634	0.00488	0.00619	0.0043	0.01032	0.01436	0.01007	0.00453	0.00443	0.02445
				Positive	814.5606@10.92	0.00861	0.01874	0.01093	0.01575	0.00193	0.01427	0.01507	0.00768	0.00599	0.01327	0.01456	0.01012	0.00139	0.00159	0.00426	0.00312	0.00201	0.00282
				Positive	661.5291@9.55	0.00663	0.01543	0.00727	0.0142	0.00251	0.01141	0.00699	0.00702	0.00599	0.0094	0.0052	0.00942	0.00404	0.00643	0.01207	0.0145	0.00586	0.00745
				Positive	568.3407@2.25	0.012438	0.0135021	0.0066371	0.0117719	0.00354117	0.0125316	0.00808397	0.00625245	0.0101638	0.0113745	0.0076718	0.00895367	0.00452396	0.00503098	0.00969868	0.00700616	0.00602118	0.00620052	4
				Positive	357.3004@2.27	0.00823	0.00857	0.00523	0.0078	0.0077	0.00817	0.00412	0.00482	0.00638	0.00661	0.00503	0.00549	0.00874	0.00826	0.01747	0.016	0.01085	0.01175
				Positive	617.5368@9.10	0	0	0	0	0	0	0	0	0	0	0	0	0	0	0.00416	0.00241	0.04673	0.09599
				Positive	847.5183@11.32	0.00806	0.01125	0.00611	0.01303	0.00377	0.011	0.0086	0.00578	0.00707	0.01107	0.00771	0.01125	0.00295	0.00465	0.00976	0.0126	0.00661	0.00799
				Positive	381.3001@2.77	0.00842	0.00779	0.00584	0.00788	0.0081	0.00906	0.00566	0.00647	0.01161	0.00941	0.00933	0.00967	0.00562	0.0088	0.00813	0.00941	0.00649	0.01056
				Positive	363.3350@6.68	0.01793	0.0009	0.00851	0.00859	0.00515	0.01638	0.01109	0.00831	0.00347	0.01084	0.00932	0.01388	0.00269	0.00487	0.00902	0.00762	0.00234	0.00673
				Positive	586.3093@3.12	0.00571	0.00634	0.00558	0.01046	0.00298	0.00891	0.00536	0.00578	0.00568	0.01059	0.00628	0.00877	0.0046	0.0088	0.01474	0.01606	0.00791	0.01275
				Positive	679.7078@10.60	0.02271	0.02472	0.02466	0.04019	0.02015	0.00238	0.00265	0.00144	0.00087	0.00078	0.00078	0.00057	0	0.00179	0	0.00125	0.00118	0.00069
				Positive	882.6004@11.81	0.0212841	0.018646	0.00885616	0.0112364	0.00489818	0.0103603	0.0128417	0.00335589	0.0087512	0.00774407	0.00636454	0.00484378	0.00246694	0.00262014	0.00621472	0.00359339	0.00443544	0.00709411	3
				Positive	429.2402@7.04	0.00878	0.00669	0.00534	0.0076	0.00694	0.00884	0.00786	0.00629	0.01005	0.00828	0.00691	0.01078	0.00611	0.00908	0.00876	0.00868	0.00705	0.01149
				Positive	826.6691@19.33	0.00878745	0.0126192	0.00389796	0.00747506	0.00478748	0.0140082	0.0105941	0.00386566	0.00719052	0.00861905	0.00457368	0.0043459	0.00364121	0.00460301	0.0208608	0.0101329	0.00505699	0.00926178	3
				Positive	630.4942@6.90	0.00925	0.008	0.00481	0.00843	0.00676	0.00886	0.00805	0.00588	0.01103	0.00823	0.00818	0.00734	0.00573	0.01034	0.00758	0.00859	0.00615	0.01066
				Positive	480.4180@9.37	0.00825	0.00607	0.00477	0.00529	0.0046	0.00592	0.01564	0.00767	0.00758	0.00647	0.00655	0.00712	0.02381	0.00752	0.00599	0.00613	0.00629	0.0081
				Positive	436.3410@7.90	0.00929	0.00728	0.00856	0.0117	0.00776	0.00788	0.00666	0.00633	0.00629	0.0058	0.00766	0.00759	0.02128	0.00472	0.00718	0.00574	0.00595	0.00563
				Positive	391.3419@5.73	0.00049	0.0009	0.00164	0.0028	0.00093	0	0.0028	0.00475	0	0.00077	0.0035	0.00467	0.00606	0.01096	0.04072	0.04366	0.00564	0.01207
				Positive	413.4214@8.39	0.01202	0.00036	0.00947	0.00969	0.00343	0.0174	0.00926	0.0089	0.00301	0.00796	0.00956	0.01453	0.00694	0.00415	0.00948	0.00812	0.00216	0.00582
				Positive	575.5039@20.33	0.01129	0.0109	0.0027	0.00539	0.00565	0.01663	0.00701	0.00243	0.0073	0.00622	0.00319	0.00228	0.00333	0.00455	0.02719	0.01199	0.00517	0.00896
				Positive	429.3731@10.15	0.00825	0.00981	0.00522	0.01148	0.00436	0.01463	0.00549	0.00563	0.008	0.00904	0.00666	0.00716	0.00546	0.00415	0.01571	0.00886	0.0061	0.00616
				Negative	611.3903@8.90	0.08488	0.01911	0.00429	0.00583	0	0.01913	0.00773	0	0	0	0	0	0	0	0	0	0	0
				Positive	766.5329@2.40	0.00778	0.00761	0.00446	0.00817	0.00608	0.0075	0.0075	0.00636	0.00919	0.0096	0.00787	0.00889	0.00698	0.01008	0.00763	0.007	0.00793	0.00888
				Positive	451.3399@9.76	0.00832	0.00676	0.00665	0.00773	0.00633	0.00861	0.00505	0.00648	0.01241	0.00726	0.00817	0.00859	0.01082	0.00756	0.00763	0.00739	0.00608	0.00706
				Positive	790.5618@11.22	0.00801	0.01052	0.00757	0.01103	0.00369	0.01055	0.01278	0.00628	0.00817	0.01028	0.01364	0.00846	0.00223	0.00211	0.00889	0.00601	0.00362	0.00369
				Positive	608.4652@10.95	0.00651271	0.00834312	0.00233327	0.00345485	0.00236795	0.0116175	0.004715	0.0037219	0.00583116	0.00824097	0.00476077	0.00465486	0.0031167	0.00718276	0.0209604	0.0218895	0.00538285	0.0123253	4
				Positive	679.5866@17.54	0	0	0.00043	0.00067	0	0.00035	0.00201	0.00177	0	0	0.00119	0.00173	0.00528	0.00851	0.04545	0.04307	0.00953	0.01629
				Positive	816.6417@8.28	0.00734	0.00682	0.00495	0.00647	0.00663	0.00811	0.00615	0.00606	0.00868	0.00908	0.00949	0.00992	0.00627	0.00897	0.00731	0.0084	0.00622	0.00843
				Positive	573.3594@2.42	0.00861	0.00785	0.00496	0.00646	0.00669	0.00913	0.00639	0.00606	0.00909	0.00852	0.00784	0.00859	0.00709	0.00885	0.00851	0.00741	0.00652	0.00655
				Positive	574.5593@17.78	0.01062	0.01723	0.00867	0.00875	0.00599	0.00689	0.00898	0.0062	0.01544	0.00855	0.00838	0.00499	0.0021	0.00341	0.00461	0.00542	0.00294	0.00496
				Positive	413.4099@4.79	0.01368	0.00987	0.01199	0.01876	0.01304	0.00721	0.00389	0.00471	0.00766	0.00378	0.00492	0.00492	0.0039	0.00513	0.00549	0.00448	0.00467	0.00565
				Positive	357.3472@2.93	0.0066	0.00678	0.00551	0.00764	0.0336	0.00342	0.00435	0.00406	0.01517	0.00333	0.00353	0.00357	0.01395	0.00534	0.00539	0.0062	0.00211	0.00288
				Positive	367.3359@10.52	0.00121867	0.00147283	0.000618067	0.00122353	0.000309031	0.00348327	0.00103401	0.000835047	0.000923652	0.00291176	0.000734126	0.00143954	0.00893463	0.0130634	0.0267849	0.0215332	0.0190817	0.0277155	4
				Positive	458.3477@2.66	0.0079	0.00767	0.00417	0.01255	0.00564	0.00608	0.0066	0.00512	0.00842	0.00747	0.00706	0.00771	0.00463	0.01227	0.00645	0.00824	0.00504	0.01025
				Positive	787.6044@19.12	0.00407	0.01124	0.00216	0.00705	0.00237	0.0165	0.00442	0.00316	0.00397	0.00792	0.00306	0.00332	0.00291	0.00545	0.0286	0.01316	0.00423	0.00961
				Positive	461.2879@6.58	0.00718	0.00608	0.00682	0.01008	0.00677	0.00951	0.00556	0.00671	0.0088	0.00664	0.00675	0.00807	0.00751	0.00638	0.008	0.00657	0.00826	0.00745
				Positive	529.3334@2.46	0.00849	0.00742	0.0048	0.00742	0.00709	0.00793	0.00669	0.00589	0.00949	0.00794	0.00805	0.00842	0.00656	0.009	0.00823	0.00704	0.006	0.00641
				Positive	642.4897@5.12	0	0	0	0	0.13256	0	0	0	0	0	0	0	0	0	0	0	0	0
				Positive	385.2738@9.11	0.01147	0.01715	0.0113	0.02017	0.00185	0.00715	0.01017	0.00568	0.00501	0.00852	0.00945	0.0079	0.00253	0.00203	0.00326	0.00238	0.00274	0.00371
				Positive	919.9121@23.83	0.00693	0.00844	0.00796	0.00684	0.00964	0.00702	0.00742	0.00847	0.00699	0.00757	0.00832	0.00596	0.00622	0.00746	0.00732	0.00493	0.00664	0.0069
				Positive	768.4765@10.59	0.00333	0.00567	0.00245	0.00475	0.00109	0.00565	0.00251	0.00244	0.00281	0.00442	0.00289	0.00394	0.00509	0.00923	0.02282	0.02673	0.00923	0.01549
				Positive	760.6210@18.69	0.00511597	0.00755067	0.00197465	0.00463644	0.00292616	0.0124631	0.00338065	0.00523389	0.00600202	0.0108536	0.00401875	0.00624316	0.00277802	0.00601934	0.0120067	0.0213942	0.00462497	0.0131855	3
				Positive	884.5445@9.11	0.01265	0.01726	0.01235	0.01996	0.00173	0.00672	0.00887	0.00566	0.00566	0.00807	0.00908	0.00631	0.00282	0.00165	0.00288	0.0019	0.00244	0.00345
				Negative	625.3696@9.39	0.05602	0.02027	0	0	0.00924	0.01788	0	0	0	0	0	0.0129	0.00509	0	0.00806	0	0	0
				Positive	400.3788@4.36	0.00552	0.0075	0.00274	0.00444	0.00478	0.00329	0.00746	0.00448	0.00474	0.00536	0.0058	0.0039	0.00581	0.02468	0.00564	0.00817	0.00251	0.02136
				Negative	642.4104@7.46	0	0	0	0	0	0	0	0	0	0	0	0	0	0	0.00343	0	0.04601	0.0777
				Positive	806.5081@8.75	0.01631	0.01377	0.00847	0.01321	0.01236	0.00687	0.0056	0.0047	0.006	0.00434	0.00522	0.00562	0.0034	0.00387	0.00395	0.00482	0.00269	0.00559
				Positive	460.2794@3.73	0.00603944	0.00923241	0.00272491	0.00548192	0.00183042	0.0116303	0.00354377	0.00230297	0.00550653	0.0110296	0.00372887	0.00485411	0.00374921	0.00546903	0.0172595	0.0182104	0.00544132	0.00826691	2
				Positive	842.5661@12.90	0.0119957	0.0142937	0.00429197	0.00989386	0.00273159	0.0139381	0.00611608	0.00380264	0.008176	0.00814896	0.00454983	0.00505238	0.00243306	0.00374524	0.00770491	0.00640705	0.00440335	0.00808549	1
				Positive	428.3116@8.63	0.01452	0.01388	0.01647	0.02646	0.01933	0.00633	0.0053	0.00362	0.00158	0.00294	0.00251	0.00204	0.00083	0.00169	0.00156	0.00225	0.00161	0.00256
				Positive	728.5887@8.43	0.00697	0.00689	0.00494	0.00665	0.0061	0.00729	0.00589	0.00619	0.0081	0.00814	0.0083	0.00816	0.00545	0.00828	0.00722	0.00765	0.00568	0.00723
				Positive	356.2925@5.76	0.01777	0.01214	0.0126	0.0176	0.01684	0.00639	0.00534	0.00438	0.00474	0.00357	0.00456	0.00299	0.00173	0.00269	0.00214	0.00279	0.00262	0.00345
				Positive	700.5588@6.57	0.00607	0.00521	0.0062	0.00798	0.00531	0.00721	0.00542	0.00674	0.00674	0.00706	0.00761	0.00796	0.0098	0.00602	0.00717	0.00567	0.00971	0.00626
				Positive	772.6154@8.35	0.00703	0.0065	0.00484	0.00618	0.00578	0.0076	0.00581	0.00568	0.00786	0.00833	0.00911	0.00817	0.00578	0.00761	0.00738	0.00733	0.00608	0.00704
				Negative	862.6852@20.38	0.01129	0.00723	0.00368	0.00429	0	0.00432	0.00829	0.00628	0.00444	0	0	0	0.01545	0.0114	0.02149	0.0105	0.00717	0.00814
				Positive	860.6679@8.20	0.00776	0.00597	0.00498	0.0057	0.00593	0.00719	0.00592	0.00558	0.00714	0.00753	0.00876	0.00908	0.00591	0.00776	0.00696	0.00707	0.00559	0.00798
				Positive	385.2347@5.33	0.00694	0.00561	0.00634	0.00676	0.00723	0.00681	0.00677	0.00623	0.00788	0.0057	0.00791	0.00908	0.00532	0.00607	0.0074	0.00607	0.00573	0.0086
				Positive	903.4981@11.42	0.00833	0.00575	0.00443	0.00827	0.00448	0.00615	0.00558	0.00295	0.00893	0.00531	0.00673	0.00527	0.00541	0.00635	0.01019	0.01215	0.00639	0.00976
				Positive	716.5235@10.70	0.00719579	0.0101865	0.00693706	0.0113784	0.00318835	0.00861416	0.0108981	0.00511687	0.00665518	0.00768751	0.00915215	0.00831054	0.00217266	0.00299886	0.00757628	0.00645565	0.00310737	0.00408906	3
				Positive	552.4024@7.14	0.00661493	0.00654785	0.00356836	0.00630768	0.00105178	0.0093047	0.00449162	0.00425683	0.00348506	0.00717483	0.00451367	0.00586252	0.00439948	0.0093345	0.0153162	0.0152952	0.00530507	0.00885954	3
				Positive	828.5546@10.10	0.00871759	0.0121506	0.0068295	0.0139919	0.00273823	0.00930235	0.00808521	0.00433068	0.00602048	0.00643477	0.00604057	0.00606232	0.00260913	0.00381107	0.00697534	0.00618194	0.00385005	0.00712728	3
				Positive	546.3560@2.84	0.00759722	0.00763637	0.00577063	0.0106256	0.00248961	0.0091099	0.00703119	0.00518961	0.00666961	0.00847132	0.00732025	0.00947486	0.00368132	0.00460669	0.00708061	0.00742048	0.00496024	0.00583308	4
				Positive	882.5999@11.31	0.014974	0.0178326	0.00631509	0.0111659	0.00339491	0.00954882	0.00724005	0.00267972	0.00763992	0.00739283	0.00601642	0.00413152	0.00221288	0.00204899	0.00486347	0.00381945	0.00348199	0.00432924	3
				Positive	409.3831@22.64	0.00275651	0.00402322	0.00143355	0.00436362	0.0035402	0.010963	0.00224196	0.00241157	0.00318769	0.00311855	0.00335878	0.00317873	0.00464359	0.00459742	0.0316418	0.0160836	0.00800911	0.00819936	2
				Positive	399.3943@4.80	0.0109019	0.00557122	0.00826633	0.00874585	0.00711041	0.00435554	0.00778147	0.00481989	0.00315005	0.00209136	0.00254151	0.00281052	0.0293943	0.00855694	0.00282129	0.00288453	0.00266064	0.00314304	1
				Positive	819.5147@10.93	0.00637	0.01363	0.00818	0.01243	0.00189	0.00908	0.01022	0.00589	0.00582	0.01034	0.01187	0.00813	0.00121	0.00117	0.00427	0.00314	0.00167	0.00198
				Positive	920.3120@18.25	0.00881	0.00611	0.00387	0.00509	0.00406	0.00582	0.00627	0.00543	0.01549	0.009	0.00506	0.00616	0.00369	0.00747	0.00497	0.00691	0.00479	0.00756
				Positive	701.5485@18.49	0.00616	0.00535	0.00442	0.0049	0.00655	0.00568	0.00555	0.00548	0.00825	0.00605	0.00781	0.00741	0.00629	0.00745	0.00679	0.00669	0.00629	0.00921
				Positive	482.3249@2.52	0.00608778	0.00702346	0.00435384	0.00909729	0.00180121	0.00953145	0.00588888	0.00436167	0.00520153	0.00820552	0.00679219	0.00889496	0.00327639	0.00555571	0.00902924	0.00996966	0.00463025	0.00629131	4
				Positive	498.2830@2.65	0.010343	0.00499114	0.00283721	0.0051429	0.00313217	0.0100195	0.00538852	0.00345025	0.00545259	0.0104089	0.00694097	0.00793102	0.00657067	0.00606584	0.00904905	0.00905837	0.00404204	0.00480641	3
				Positive	709.7196@19.02	0.00743	0.01278	0.00301	0.00394	0.00471	0.00949	0.00368	0.00232	0.00714	0.00617	0.00312	0.00183	0.00599	0.00455	0.0135	0.00682	0.00796	0.01094
				Positive	439.2826@8.01	0.00738	0.00624	0.00396	0.00489	0.0052	0.00665	0.00499	0.00482	0.0107	0.00639	0.00753	0.00786	0.00462	0.00709	0.00659	0.0074	0.00472	0.0077
				Positive	708.5382@11.57	0.00293	0.00549	0.00285	0.00713	0.00119	0.00498	0.00416	0.00349	0.00281	0.00541	0.00457	0.00524	0.00316	0.00751	0.01221	0.02375	0.00531	0.01158
				Positive	431.3522@10.19	0.00756	0.00595	0.00436	0.00858	0.00403	0.00785	0.00439	0.00534	0.00742	0.00595	0.00657	0.00584	0.00613	0.00345	0.0132	0.00749	0.0042	0.00532
				Positive	702.5078@10.34	0.00855585	0.0110842	0.00444223	0.00734355	0.00202583	0.00825905	0.00704131	0.00354365	0.00570609	0.00739687	0.00580567	0.00572406	0.00284097	0.00397914	0.00962831	0.00721106	0.00533584	0.00682068	3
				Positive	361.3312@5.65	0.00678	0.00702	0.00396	0.00682	0.00515	0.00492	0.00498	0.00413	0.01	0.00984	0.00495	0.00729	0.00305	0.00979	0.00609	0.00984	0.00372	0.00402
				Positive	526.2879@4.85	0.00646	0.00697	0.00406	0.00923	0.00251	0.00974	0.00407	0.00369	0.00463	0.00916	0.00467	0.00464	0.0028	0.00418	0.01182	0.01134	0.00527	0.00652
				Positive	488.3114@5.71	0.00581566	0.00883227	0.00229957	0.00381616	0.00201237	0.0107053	0.00244933	0.0021	0.00468405	0.0108323	0.00353656	0.00310495	0.00328347	0.00481624	0.0170557	0.0140288	0.00480419	0.00718164	2
				Positive	622.6503@19.31	0.00332	0.00538	0.00355	0.00576	0.00131	0.00517	0.00685	0.00573	0.00333	0.00527	0.00741	0.0078	0.00168	0.00252	0.02022	0.01853	0.00249	0.00497
				Positive	395.2771@5.89	0.00665	0.00533	0.00393	0.00482	0.00571	0.0064	0.00443	0.0046	0.01136	0.00601	0.00691	0.00684	0.00442	0.00646	0.00683	0.00689	0.00469	0.00745
				Positive	762.5071@10.88	0.0058617	0.00821303	0.00620131	0.0105824	0.00205276	0.00775112	0.00804144	0.00513435	0.00414513	0.0059492	0.00566695	0.00716978	0.00239745	0.00333529	0.0081359	0.00799237	0.00361461	0.00602056	3
				Positive	570.3567@2.52	0.00837972	0.00897519	0.00521329	0.00949046	0.00294765	0.00828986	0.00610602	0.00430658	0.0071222	0.00769137	0.00637426	0.0073407	0.00313494	0.00383539	0.0054914	0.00476146	0.0039305	0.00474818	4
				Positive	576.5719@19.00	0.01125	0.01212	0.01221	0.014	0.01577	0.00504	0.00403	0.00428	0.00421	0.00345	0.00401	0.00251	0.00186	0.00187	0.00187	0.00143	0.00233	0.00409
				Positive	547.4586@7.46	0.00038	0.00032	0.00067	0.00048	0.00044	0.00028	0.00032	0.00067	0.00074	0.00033	0.00036	0.00056	0	0	0.00362	0.00241	0.03348	0.06056
				Positive	620.6340@18.28	0.00423	0.00662	0.00565	0.00527	0.00317	0.00622	0.00752	0.00847	0.00486	0.00595	0.00882	0.00719	0.00167	0.0015	0.01438	0.00914	0.00198	0.00261
				Positive	688.4218@2.76	0.0073	0.00593	0.00382	0.00562	0.00535	0.00612	0.00506	0.00458	0.00718	0.00679	0.00648	0.0066	0.00472	0.00604	0.00635	0.00638	0.00468	0.00587
				Positive	557.5327@17.78	0.00887	0.01264	0.00643	0.00696	0.00514	0.00502	0.00678	0.00497	0.01184	0.0063	0.0064	0.0042	0.00162	0.00298	0.00358	0.00461	0.00243	0.00383
				Positive	845.5307@11.04	0.00933	0.01094	0.00714	0.00912	0.00211	0.00719	0.00657	0.00364	0.00773	0.00727	0.00832	0.00547	0.00242	0.00145	0.00624	0.00361	0.00307	0.00232
				Positive	427.2818@3.87	0.00763	0.01068	0.0049	0.00969	0.00247	0.00855	0.00375	0.00591	0.00407	0.00638	0.00274	0.00842	0.00142	0.00312	0.00542	0.00912	0.00312	0.00584
				Positive	810.5594@2.37	0.00573	0.00556	0.00332	0.0054	0.00442	0.00543	0.00535	0.00468	0.00653	0.00763	0.00614	0.00633	0.00507	0.00715	0.00594	0.0049	0.00618	0.00658
				Positive	744.5921@17.90	0.00988984	0.0112038	0.00356707	0.00674087	0.00626896	0.0140498	0.00681154	0.00263109	0.00809826	0.00648485	0.00359185	0.00333625	0.0014145	0.00134026	0.00734152	0.00449974	0.00173442	0.0022145	3
				Positive	419.3733@7.97	0	0	0.00067	0.00109	0	0	0.00203	0.00392	0	0	0.00216	0.00357	0.00486	0.00532	0.04021	0.02493	0.00485	0.00715
				Positive	439.3398@5.94	0	0	0.00084	0.00209	0.00032	0	0.00149	0.0026	0.00043	0	0.00195	0.00278	0.00425	0.00395	0.0432	0.02631	0.00475	0.00543
				Positive	358.3082@8.06	0.01584	0.01133	0.01092	0.01477	0.0138	0.00497	0.00367	0.00321	0.00298	0.00236	0.00259	0.00211	0.00104	0.00156	0.00135	0.00177	0.00131	0.00229
				Positive	749.5485@17.91	0.00966	0.01167	0.00397	0.00697	0.00665	0.01337	0.00746	0.00257	0.00728	0.0063	0.00423	0.00246	0.00097	0.00112	0.00516	0.00385	0.0016	0.00237
				Positive	628.6023@18.03	0.00216	0.00375	0.00758	0.01844	0.00072	0.00573	0.00639	0.01019	0.0018	0.00464	0.00956	0.01561	0.00069	0	0.00583	0.00325	0.00074	0
				Positive	401.3723@3.02	0.00569	0.00579	0.00341	0.00425	0.00414	0.00446	0.0038	0.00366	0.00597	0.00595	0.0087	0.00578	0.00353	0.00747	0.00456	0.00765	0.00495	0.00719
				Positive	435.3220@7.04	0.00668	0.00446	0.00347	0.00546	0.00453	0.00513	0.00509	0.00427	0.00687	0.00507	0.00435	0.00679	0.00358	0.0065	0.00497	0.00535	0.0043	0.00843
				Positive	575.4896@9.09	0.00026	0.00058	0.00077	0.0005	0.00047	0.0003	0.00026	0.00057	0.0009	0.00031	0	0.00034	0	0	0.00409	0.00327	0.02523	0.05675
				Positive	681.5794@18.40	0.00877	0.0139	0.00358	0.00405	0.00431	0.01285	0.00416	0.0031	0.00684	0.01033	0.00369	0.00405	0.002	0.00201	0.00326	0.00268	0.00194	0.00279
				Positive	904.6944@8.13	0.00548	0.00484	0.00335	0.0045	0.00409	0.00576	0.00449	0.00453	0.00577	0.00598	0.0064	0.00695	0.00415	0.00647	0.0056	0.00544	0.00434	0.00556
				Positive	922.8795@22.60	0.00369	0.00559	0.00201	0.00368	0.00575	0.00483	0.00356	0.00318	0.00571	0.00439	0.004	0.00523	0.00279	0.00529	0.00827	0.00975	0.00396	0.01109
				Positive	490.2816@8.65	0.00966	0.00394	0.00698	0.00942	0.01179	0.00593	0.00595	0.00388	0.00519	0.00348	0.00371	0.00273	0.00155	0.00247	0.00289	0.00286	0.00254	0.00372
				Positive	656.5320@6.66	0.00407	0.00536	0.00529	0.00423	0.00487	0.00425	0.00597	0.00594	0.00493	0.00491	0.00578	0.00441	0.00428	0.00524	0.00422	0.00334	0.0063	0.00443
				Positive	808.6201@18.65	0.00402786	0.00476336	0.00197594	0.00305347	0.00219708	0.00748397	0.00259821	0.00332819	0.00464888	0.00636745	0.00311192	0.00379837	0.00255316	0.00322708	0.0107339	0.0132923	0.00297131	0.00553913	2
				Positive	771.6462@5.98	0.00857	0.00906	0.00644	0.01026	0.00697	0.00412	0.00374	0.00321	0.00451	0.00228	0.00369	0.0027	0.0028	0.00303	0.00308	0.00448	0.00388	0.00255
				Negative	642.3599@9.40	0.03968	0.01554	0	0	0	0.01536	0	0	0	0	0	0.0131	0	0	0	0	0	0
				Positive	538.3869@5.87	0.00394862	0.00458273	0.00249509	0.00421688	0.00102904	0.00600034	0.00323015	0.00258605	0.00315902	0.00482405	0.00340495	0.00470407	0.00305092	0.00542423	0.00890579	0.0109696	0.0036837	0.00664529	4
				Positive	379.3161@6.64	0.00675	0.00555	0.00588	0.00826	0.00597	0.00231	0.00407	0.00112	0.00641	0.00523	0.00603	0.00216	0.00084	0.00472	0.00176	0.00496	0.00589	0.00458
				Negative	670.4414@9.10	0	0	0	0	0	0	0	0	0	0	0	0	0	0	0	0	0.03093	0.05084
				Positive	383.3158@8.00	0.0052	0.00499	0.00284	0.00331	0.00392	0.00409	0.00355	0.00323	0.00751	0.004	0.00618	0.00495	0.00262	0.00414	0.00415	0.00612	0.00279	0.00503
				Positive	841.5055@9.44	0.00449	0.0101	0.0046	0.00886	0.00137	0.00788	0.0046	0.00332	0.00282	0.00708	0.00495	0.00463	0.00068	0.0023	0.00235	0.00404	0.00107	0.00343
				Positive	628.1953@6.04	0.00379	0.00273	0.00228	0.00352	0.00473	0.00266	0.00364	0.00385	0.00509	0.00427	0.00552	0.00447	0.00371	0.0064	0.00546	0.00578	0.00467	0.00577
				Positive	926.5755@11.19	0.00617659	0.010515	0.00357984	0.00847745	0.00192662	0.00801291	0.00523286	0.00283327	0.00428759	0.00772366	0.00402208	0.00398532	0.00116134	0.000999055	0.00289255	0.00311236	0.00139152	0.0019323	3
				Positive	409.3293@9.10	0.0074	0.00597	0.00502	0.00673	0.00729	0.00342	0.00211	0.00374	0.00419	0.00256	0.00377	0.00295	0.00205	0.00445	0.00276	0.00298	0.00171	0.00608
				Positive	803.5437@7.04	0.00491	0.00353	0.00269	0.004	0.00364	0.00396	0.00419	0.0036	0.00562	0.00392	0.00256	0.00571	0.0026	0.00522	0.00373	0.00395	0.00362	0.00733
				Positive	939.8354@22.94	0.0041838	0.00460542	0.00266511	0.00379475	0.00355473	0.00494984	0.00336028	0.00250281	0.00423589	0.00484806	0.00389827	0.00364017	0.00296208	0.00418168	0.00690649	0.00613376	0.00305509	0.0052781	3
				Positive	886.5612@9.51	0.00847	0.01073	0.00641	0.00991	0.0011	0.00428	0.00473	0.00269	0.00398	0.00486	0.00475	0.00361	0.00129	0.00108	0.00214	0.00115	0.00191	0.00158
				Positive	494.3611@8.00	0.00545	0.00752	0.00272	0.00531	0.00188	0.00875	0.00341	0.00345	0.00445	0.00772	0.00355	0.00508	0.00119	0.00172	0.00396	0.00413	0.00159	0.00269
				Positive	601.3348@3.90	0.00389	0.0052	0.00067	0.00303	0.00078	0.01485	0.00199	0.00127	0.00125	0.01306	0.00163	0.00259	0.00171	0.00278	0.00699	0.00832	0.00168	0.0026
				Positive	933.2707@17.16	0.0044	0.00296	0.00243	0.00389	0.00678	0.0038	0.00405	0.00417	0.00411	0.00417	0.00341	0.00525	0.00289	0.00489	0.0038	0.00433	0.00391	0.00484
				Positive	395.3137@8.06	0.00461	0.004	0.00325	0.00375	0.00466	0.004	0.00327	0.00341	0.0046	0.00414	0.00431	0.0042	0.00281	0.00382	0.00411	0.00444	0.00294	0.00436
				Positive	836.5454@9.68	0.00473	0.00832	0.0062	0.00901	0.00109	0.00441	0.00573	0.00348	0.00338	0.00491	0.00649	0.00476	0.00077	0.0009	0.00179	0.00154	0.00137	0.00145
				Positive	1070.3500@19.23	0.00441	0.00316	0.00216	0.00289	0.00294	0.00339	0.00693	0.00278	0.0063	0.00481	0.00369	0.00416	0.00272	0.00416	0.00361	0.00385	0.00311	0.00523
				Positive	513.3878@6.00	0.00525	0.00367	0.00248	0.00414	0.0026	0.00429	0.003	0.00387	0.00462	0.0052	0.00474	0.00413	0.00269	0.00522	0.00364	0.00354	0.00336	0.00346
				Positive	575.3662@7.98	0.01213	0.00914	0.00391	0.00838	0.00686	0.0091	0.00331	0.0015	0.00251	0.00113	0.00185	0.00304	0.00311	0.0006	0.00201	0.0007	0.00025	0.00031
				Positive	470.3105@8.34	0.00648	0.0041	0.00502	0.00673	0.00192	0.00392	0.00736	0.00269	0.00389	0.00261	0.00663	0.00449	0.00097	0.00103	0.0041	0.0023	0.00132	0.00154
				Positive	842.5686@12.55	0.00659683	0.00259986	0.0034674	0.00472794	0.00353249	0.00363461	0.0030001	0.00212549	0.00458803	0.00421248	0.00388207	0.00302566	0.00294671	0.00408529	0.00277733	0.00468492	0.00277893	0.00394252	1
				Positive	447.3100@6.35	0.00728	0.00355	0.00627	0.00466	0.00287	0.00606	0.00635	0.00308	0.00535	0.00354	0.00471	0.0042	0.00198	0.00098	0.0022	0.00126	0.00114	0.00039
				Positive	495.2725@4.36	0.00344	0.00291	0.00242	0.00298	0.0032	0.00388	0.00333	0.00315	0.00389	0.00413	0.00383	0.00463	0.00326	0.00458	0.00493	0.00436	0.00261	0.00412
				Positive	388.3420@4.30	0.00257	0.00172	0.00152	0.00171	0.00182	0.00211	0.00479	0.00253	0.00221	0.00211	0.00209	0.00249	0.01263	0.01371	0.00339	0.00272	0.00196	0.00307
				Positive	494.3242@7.35	0.00336	0.00332	0.00321	0.00343	0.00346	0.00412	0.00307	0.00348	0.00398	0.00446	0.00342	0.00381	0.00241	0.00362	0.00421	0.00396	0.00308	0.00453
				Positive	901.4882@10.40	0.00312	0.00454	0.00263	0.00546	0.00115	0.00437	0.00299	0.00324	0.00293	0.00413	0.00308	0.00447	0.00141	0.00269	0.00462	0.00695	0.00203	0.00463
				Positive	403.2821@4.40	0.00371	0.00538	0.00264	0.00461	0.00138	0.00579	0.00129	0.00378	0.00256	0.00485	0.00186	0.00566	0.00125	0.00295	0.0046	0.00671	0.00174	0.00367
				Negative	818.4890@8.74	0.0116	0.00992	0.01065	0.00818	0.00631	0.00374	0	0.00244	0	0	0	0.00295	0.00196	0	0	0.00374	0	0.00225
				Positive	452.1731@6.31	0.00333	0.00271	0.00259	0.00292	0.00322	0.00261	0.00429	0.004	0.0054	0.0039	0.00404	0.00298	0.00413	0.00443	0.00326	0.00343	0.00294	0.00321
				Positive	352.3578@9.53	0.00964	0.00661	0.00726	0.0096	0.00793	0.00283	0.00239	0.00207	0.00205	0.00161	0.00194	0.00143	0.00069	0.00117	0.00098	0.00128	0.00115	0.00167
				Positive	860.5447@9.40	0.0042	0.00969	0.00614	0.0101	0.00058	0.00414	0.00462	0.003	0.00183	0.00468	0.00501	0.00424	0.00043	0.0005	0.00047	0.00058	0.00051	0.00091
				Positive	889.4996@9.13	0.00722	0.00821	0.00615	0.0087	0.00081	0.00279	0.0047	0.00258	0.00286	0.00354	0.0042	0.0031	0.00101	0.00079	0.00146	0.0008	0.00144	0.0012
				Negative	851.5642@11.74	0	0	0	0	0.01029	0	0	0	0	0	0	0	0	0.01012	0	0.02056	0	0.01951
				Positive	403.2818@4.84	0.00551	0.00268	0.00314	0.00464	0.00274	0.003	0.00295	0.00497	0.0048	0.00257	0.00464	0.00565	0.00277	0.001	0.00354	0.00315	0.00101	0.00169
				Positive	1155.3283@18.90	0.00428	0.00287	0.00216	0.00255	0.0032	0.00306	0.00323	0.00214	0.00321	0.00363	0.00463	0.00423	0.00313	0.00346	0.00324	0.00336	0.00301	0.00418
				Positive	512.4164@2.38	0.00356	0.00439	0.00783	0.00258	0.00302	0.00297	0.00274	0.00229	0.00344	0.00264	0.00318	0.00351	0.00244	0.00333	0.00258	0.00249	0.00212	0.00329
				Positive	750.5642@9.49	0.00334	0.00432	0.00201	0.00281	0.00225	0.00411	0.00212	0.00217	0.00356	0.00349	0.00312	0.00282	0.00179	0.00368	0.00339	0.00588	0.00177	0.0051
				Positive	400.3414@2.90	0.00418926	0.00330421	0.00134325	0.00171903	0.000912733	0.00574494	0.00171181	0.00148051	0.0026245	0.00490834	0.00170145	0.00244022	0.0021618	0.00308574	0.00621124	0.00790912	0.00225805	0.00384951	3
				Positive	623.3173@3.89	0.00293	0.00415	0.00052	0.00268	0.00054	0.01075	0.00135	0.0009	0.00089	0.01006	0.00128	0.00205	0.0009	0.00219	0.00565	0.00621	0.00137	0.00141
				Positive	372.2876@2.36	0.00925	0.0067	0.00657	0.00924	0.00798	0.00264	0.00154	0.00176	0.00168	0.00121	0.00145	0.0008	0.00034	0.00051	0.0005	0.00065	0.00049	0.00091
				Negative	886.5664@13.36	0	0	0	0	0	0.0222242	0	0	0	0.0112128	0.0202637	0	0	0	0	0	0	0	1
				Positive	862.5603@9.99	0.0043	0.00752	0.00481	0.00727	0.00047	0.0036	0.00433	0.00247	0.00218	0.00361	0.0046	0.00346	0.00067	0.00033	0.00106	0.00038	0.00076	0.00078
				Positive	900.5602@11.08	0.00377451	0.00641336	0.00217698	0.00409529	0.00132577	0.00535558	0.00304506	0.00169455	0.00300976	0.00452887	0.00253893	0.00201404	0.000847326	0.00159189	0.00231654	0.00347314	0.00115653	0.00283709	3
				Positive	810.5288@9.27	0.00314	0.00409	0.00424	0.00629	0.00087	0.00271	0.00528	0.00292	0.00261	0.00299	0.00548	0.00384	0.00075	0.00077	0.00159	0.00154	0.00119	0.00134
				Positive	790.2484@10.95	0.00246	0.00202	0.00228	0.00391	0.0029	0.00206	0.00326	0.00269	0.00417	0.00328	0.00266	0.00293	0.00174	0.00229	0.00277	0.00276	0.00315	0.00421
				Positive	852.5558@9.76	0.00370822	0.00524032	0.00240884	0.00562753	0.00138914	0.00422917	0.00296901	0.00173494	0.00277383	0.00293221	0.00225969	0.00222789	0.0012758	0.00191289	0.00354575	0.0023597	0.00183587	0.00289802	3
				Positive	793.6283@5.98	0.00716	0.00397	0.00303	0.00537	0.00443	0.00344	0.00121	0.00139	0.00292	0.00183	0.00296	0.00222	0.00063	0.00145	0.00227	0.00208	0.00204	0.00194
				Positive	642.2109@8.36	0.00352	0.0021	0.00223	0.00448	0.00382	0.00134	0.00328	0.00332	0.00331	0.00306	0.00218	0.00372	0.00143	0.00274	0.00166	0.00258	0.00228	0.00289
				Positive	431.1692@6.38	0.00303	0.00292	0.00173	0.00277	0.00265	0.00298	0.00203	0.00208	0.00355	0.00336	0.00324	0.00326	0.00153	0.00289	0.00289	0.00271	0.00209	0.00321
				Positive	788.6105@6.39	0.00276	0.00261	0.00148	0.0021	0.00214	0.00285	0.00206	0.00213	0.00316	0.00396	0.00317	0.00323	0.00181	0.00345	0.00268	0.00279	0.00292	0.00249
				Positive	589.5173@19.22	0.00261	0.00231	0.00189	0.00215	0.00206	0.0044	0.00241	0.00172	0.00344	0.00252	0.00275	0.00315	0.00201	0.00267	0.00208	0.00198	0.00201	0.00527
				Positive	428.3722@3.12	0	0.00179	0	0	0.002	0.00086	0.00248	0.00098	0.00498	0	0.00057	0.00794	0.00761	0.01289	0.00177	0.00117	0.0016	0.00038
				Positive	850.2526@10.21	0.00217	0.00148	0.00112	0.00209	0.00227	0.00152	0.00181	0.00212	0.00377	0.00267	0.00303	0.00259	0.00198	0.00414	0.00275	0.00314	0.00286	0.00338
				Positive	744.5847@6.47	0.00246	0.00206	0.00166	0.00204	0.00183	0.00225	0.00231	0.00191	0.0026	0.00302	0.00301	0.00266	0.00195	0.00286	0.00234	0.0025	0.00276	0.00245
				Positive	903.6170@7.69	0.00234	0.00192	0.00173	0.0024	0.0025	0.00214	0.00232	0.00212	0.00266	0.00247	0.00263	0.00304	0.00185	0.00252	0.00275	0.00262	0.00174	0.00291
				Positive	620.4378@2.05	0.00094	0.00142	0.00272	0.0007	0.0009	0.00082	0.00076	0.00088	0.00141	0.00263	0.00136	0.00281	0.00587	0.00137	0.00195	0.00289	0.01183	0.00129
				Positive	428.3732@4.36	0.00116612	0.00161202	0.00117859	0.00172737	0.000234896	0.00326109	0.00102048	0.00153052	0.000871399	0.00268885	0.00128618	0.00255165	0.00158324	0.00312756	0.00636652	0.00588708	0.00189071	0.00455638	3
				Positive	558.4625@9.10	0	0	0	0	0	0	0	0	0	0	0	0	0	0	0.00103	0.00096	0.01653	0.02372
				Positive	716.5536@4.46	0.00173	0.00176	0.00159	0.00165	0.00327	0.00219	0.00251	0.00113	0.00299	0.00291	0.00184	0.00325	0.00238	0.00433	0.00185	0.00246	0.00154	0.00241
				Negative	882.4587@10.46	0	0.00332	0	0	0	0	0	0	0	0	0	0	0.00876	0	0.01975	0.00924	0	0
				Positive	650.4760@9.12	0.000587253	0.00336347	0.000320138	0.00240653	0	0.0030156	0.000678976	0.00132402	0.000275273	0.00201039	0.000386724	0.00161803	0.000665085	0.00310864	0.00229045	0.00962343	0.00120537	0.00648431	3
				Positive	447.1418@6.37	0.00181	0.00209	0.00144	0.0017	0.00183	0.00178	0.00282	0.00219	0.00311	0.00243	0.0019	0.00163	0.00229	0.00313	0.00213	0.00221	0.0018	0.00215
				Negative	716.5535@19.85	0	0	0	0	0	0	0	0	0	0	0	0	0	0.01662	0	0.00564	0	0.0157
				Positive	1011.6183@8.16	0.00722	0.00469	0.00466	0.00643	0.00575	0.00181	0.00126	0.00099	0.00076	0.00065	0.00072	0.00058	0.00026	0.00045	0.00032	0.00036	0.00025	0.00063
				Positive	812.5223@10.88	0.0018092	0.0033198	0.00200474	0.00626072	0.000579729	0.00270426	0.00279051	0.00213671	0.00106489	0.00174325	0.00143316	0.00251165	0.000751519	0.000884469	0.00201711	0.0022757	0.000989786	0.00208948	3
				Positive	502.3167@3.04	0.00276	0.0043	0.00141	0.0016	0.0062	0.00103	0.00109	0.00138	0.00152	0.00098	0.00162	0.00112	0.00271	0.00035	0.00061	0.00086	0.00208	0.00502
				Positive	891.5170@9.53	0.00421	0.00574	0.00305	0.00504	0.00043	0.002	0.00175	0.0014	0.00172	0.00209	0.00218	0.00159	0.00068	0.00037	0.00107	0.00049	0.00059	0.00077
				Positive	758.4951@8.77	0.00094	0.00314	0.00052	0.00147	0.00026	0.00331	0.00127	0.0004	0.00069	0.00162	0.00063	0.00063	0.00035	0.00375	0.00389	0.00565	0.00102	0.0049
				Negative	886.5531@13.59	0	0	0	0	0	0	0	0	0	0	0	0	0	0	0.0121369	0	0	0.0222985	1
				Positive	656.2264@10.45	0.00299	0.00236	0.00179	0.00087	0.00362	0.00166	0.00192	0.00223	0.00122	0.00247	0.00117	0.0022	0.00096	0.00156	0.00204	0.00172	0.00092	0.00198
				Positive	420.4050@9.22	0.00198	0.00184	0.0013	0.00143	0.0013	0.00183	0.00148	0.00146	0.0023	0.00189	0.00205	0.00183	0.00153	0.00257	0.00166	0.00175	0.00126	0.00186
				Positive	923.3254@6.55	0.0001	0.0002	0.00017	0.00021	0.00019	0.00017	0.00022	0.00029	0.0003	0.00031	0.00022	0.0002	0	0	0.00015	0.00018	0.01218	0.0108
				Positive	431.3134@6.39	0.00168	0.00367	0.00099	0.00149	0.00057	0.00283	0.00128	0.00137	0.00143	0.00249	0.00128	0.00171	0.00039	0.00054	0.00108	0.00113	0.00025	0.00073
				Positive	902.8967@6.59	0	0	0	0	0	0	0	0	0	0	0	0	0	0	0	0	0.01458	0.00495
				Positive	762.6019@12.93	0.00132489	0.00361403	0	0.000678915	0	0.00228251	0	0.000824885	0.00139914	0.00197301	0	0	0	0	0.00297181	0.00241401	0	0	1
				Positive	374.3398@9.54	0.00279	0.00176	0.002	0.00237	0.0025	0.00089	0.00057	0.00059	0.00053	0.00045	0.00052	0.00035	0.00026	0.00028	0.00034	0.0004	0.0003	0.00055
				Positive	659.5837@9.09	0	0	0	0	0	0	0	0	0	0	0	0	0	0	0.00038	0	0.00346	0.01355
				Positive	739.5437@19.84	0	0	0	0	0	0	0	0	0	0	0	0	0	0.00505	0	0.0031	0	0.00686
				Positive	530.3480@3.03	0.00084	0.00069	0.00011	0.00013	0.00104	0.00014	0.0019	0.00045	0.00022	0	0.00014	0.00015	0.00434	0.00067	0.00047	0	0.0005	0.00096
				Positive	734.5898@19.84	0	0	0	0	0	0	0	0	0	0	0	0	0	0.00337	0	0.00177	0	0.00495
				Positive	559.3952@8.13	0.00026	0.00059	0.00089	0.00028	0.0003	0.00043	0.00038	0.00035	0.00045	0	0.0005	0.00076	0.00098	0.0004	0	0	0	0.00035
				Positive	781.5888@13.74	0	0	0.000657696	0.000601576	0	0	0	0.000498384	0	0.000800032	0.000268385	0.000828058	0	0.000658011	9.86659e-05	0	0.000691032	0	1
				Negative	821.5349@12.99	0.00460565	0	0	0	0	0	0	0	0	0	0	0	0	0	0	0	0	0	1
				Positive	928.4499@9.62	0	0	0	0	0	0	0	0	0	0	0	0	0	0	0	0	0.00347	0.00061
				Positive	842.5635@11.84	0	0.00118079	0	0.000445119	0	0.000286467	0.000168653	0	0	0.000595329	0	0	0	0	0	0	0	0	1
				Positive	560.3986@5.09	0	0	0	0	0	0	0	0.00176	0	0	0	0	0	0	0	0	0	0

## Sheet: Normalized Peak area
					Normalization factor	0.910005	0.565051	1.05047	0.703313	2.42876	0.662824	0.717905	0.79873	1.33974	0.743974	1.69045	1.02068	2.1406	1.2892	0.868695	0.796604	1.52926	1.03099
						Peak Area Ratio Analyte/IS																			Protein-normalized peak area
Molecular species						1	2	3	4	5	6	7	8	9	10	11	12	13	14	15	16	17	18	Molecular species	1	2	3	4	5	6	7	8	9	10	11	12	13	14	15	16	17	18
FA(18:0)	Fatty Acids and Conjugates	Straight chain fatty acids	Fatty Acyls	Negative	283.2643@8.55	3.8153	3.35014	4.68724	3.57385	4.39693	1.97619	1.41842	1.68391	1.5707	1.41253	1.69157	1.57853	1.54204	1.36809	1.3883	1.35521	1.42268	1.62116	FA(18:0)	3.47194	1.893	4.92379	2.51353	10.6791	1.30987	1.01829	1.34499	2.10432	1.05089	2.85952	1.61118	3.30089	1.76374	1.20601	1.07957	2.17565	1.67141
FA(22:6)	Fatty Acids and Conjugates	Unsaturated fatty acids	Fatty Acyls	Negative	327.2331@4.31	1.93045	2.81	2.8923	3.14248	0.844204	2.29331	2.72976	1.67993	1.48324	1.45554	2.05998	1.58007	1.0169	0.691986	2.49328	1.22382	1.37482	0.89041	FA(22:6)	1.75672	1.58779	3.03827	2.21015	2.05037	1.52006	1.95971	1.34181	1.98715	1.08288	3.4823	1.61275	2.17678	0.892108	2.1659	0.9749	2.10246	0.918008
FA(20:4)	Fatty Acids and Conjugates	Unsaturated fatty acids	Fatty Acyls	Negative	303.2330@4.68	1.85614	1.48083	1.67466	2.31946	0.648763	1.55975	1.65404	1.12966	0.966279	1.17706	1.11429	0.982377	0.699471	0.688118	1.83526	1.05526	0.978215	0.975728	FA(20:4)	1.6891	0.836745	1.75918	1.63131	1.57569	1.03384	1.18744	0.902293	1.29456	0.875702	1.88365	1.00269	1.49729	0.887122	1.59428	0.840624	1.49594	1.00597
FA(16:0-[2]H5)	Fatty Acids and Conjugates	Straight chain fatty acids	Fatty Acyls	Negative	260.2643@6.33	1	1	1	1	1	1	1	1	1	1	1	1	1	1	1	1	1	1	FA(16:0-[2]H5)	0.910005	0.565051	1.05047	0.703313	2.42876	0.662824	0.717905	0.79873	1.33974	0.743974	1.69045	1.02068	2.1406	1.2892	0.868695	0.796604	1.52926	1.03099
FA(16:0)	Fatty Acids and Conjugates	Straight chain fatty acids	Fatty Acyls	Negative	255.2331@6.37	1.10657	1.0597	1.01873	0.952149	0.869142	1.02155	0.854806	0.907104	0.766219	0.915794	0.957252	0.834477	0.816935	1.06505	0.921724	0.952476	0.786205	0.928047	FA(16:0)	1.00698	0.598785	1.07014	0.669659	2.11094	0.677107	0.613669	0.724531	1.02653	0.681327	1.61819	0.851736	1.74873	1.37306	0.800697	0.758746	1.20231	0.956811
FA(18:1)	Fatty Acids and Conjugates	Unsaturated fatty acids	Fatty Acyls	Negative	281.2487@6.60	0.370705	0.475035	0.427791	0.429245	0.295372	0.483543	0.581278	0.393389	0.350398	0.31336	0.376318	0.378678	0.338622	0.285382	0.467119	0.455247	0.47831	0.435329	FA(18:1)	0.337343	0.268419	0.44938	0.301894	0.717388	0.320504	0.417302	0.314211	0.469441	0.233132	0.636147	0.38651	0.724855	0.367915	0.405784	0.362652	0.73146	0.448822
FA(22:5)	Fatty Acids and Conjugates	Unsaturated fatty acids	Fatty Acyls	Negative	329.2486@4.93	0.667051	0.856207	0.565168	0.634483	0.222996	0.570628	0.440188	0.181081	0.301869	0.345539	0.303012	0.184297	0.112918	0.104545	0.393308	0.207766	0.191828	0.14261	FA(22:5)	0.60702	0.483801	0.593691	0.44624	0.541604	0.378226	0.316013	0.144635	0.404425	0.257072	0.512227	0.188109	0.241713	0.134779	0.341665	0.165507	0.293355	0.14703
FA(20:5)	Fatty Acids and Conjugates	Unsaturated fatty acids	Fatty Acyls	Negative	301.2175@3.63	0.139535	0.191909	0.173876	0.23158	0.108448	0.170334	0.199704	0.133559	0.11413	0.145427	0.133371	0.109308	0.0811168	0.0479664	0.211601	0.132423	0.0982834	0.0830389	FA(20:5)	0.126978	0.108438	0.182651	0.162873	0.263394	0.112901	0.143368	0.106678	0.152904	0.108194	0.225457	0.111569	0.173639	0.0618383	0.183817	0.105489	0.150301	0.0856126
FA(22:4)	Fatty Acids and Conjugates	Unsaturated fatty acids	Fatty Acyls	Negative	331.2643@6.24	0.148171	0.210235	0.171045	0.138031	0	0.181507	0.149807	0.0405268	0.0980791	0.114892	0.0989705	0.0550444	0	0	0.0729612	0.0373043	0.0491838	0	FA(22:4)	0.134836	0.118794	0.179677	0.097079	0	0.120307	0.107547	0.03237	0.1314	0.0854767	0.167305	0.0561828	0	0	0.063381	0.0297168	0.0752148	0
FA(22:5)	Fatty Acids and Conjugates	Unsaturated fatty acids	Fatty Acyls	Negative	329.2488@5.46	0.092346	0.0950363	0.15398	0.140353	0.0245746	0.116538	0.118478	0.084568	0.0922155	0.0572147	0.0981141	0.0732839	0	0	0.0414883	0	0.0438748	0	FA(22:5)	0.0840353	0.0537004	0.161751	0.0987121	0.0596858	0.0772441	0.0850559	0.067547	0.123544	0.0425663	0.165857	0.0747996	0	0	0.0360407	0	0.0670959	0
FA(20:3)	Fatty Acids and Conjugates	Unsaturated fatty acids	Fatty Acyls	Negative	305.2488@6.12	0.101354	0.0948002	0.0929962	0.131267	0	0.104235	0.166112	0.06882	0	0.0390324	0.0612759	0.0847509	0	0	0.120686	0.0629396	0.0510682	0.0352118	FA(20:3)	0.0922326	0.053567	0.0976895	0.0923218	0	0.0690894	0.119253	0.0549686	0	0.0290391	0.103584	0.0865037	0	0	0.104839	0.0501379	0.0780965	0.0363032
FA(18:2)	Fatty Acids and Conjugates	Unsaturated fatty acids	Fatty Acyls	Negative	279.2331@5.00	0	0.140412	0.0949315	0	0	0.0757442	0.0829909	0.0430508	0.0453663	0.050513	0.0536746	0.063205	0.0544299	0	0.062663	0.0440237	0.0502072	0.0729728	FA(18:2)	0	0.07934	0.0997224	0	0	0.050205	0.0595796	0.0343859	0.0607788	0.0375804	0.0907343	0.0645122	0.116513	0	0.054435	0.0350695	0.0767798	0.0752345
FA(20:1)	Fatty Acids and Conjugates	Unsaturated fatty acids	Fatty Acyls	Negative	309.2799@8.59	0.112623	0.128519	0.156856	0.0608677	0.0933461	0	0	0	0	0	0	0	0	0	0	0	0	0	FA(20:1)	0.102487	0.0726199	0.164772	0.042809	0.226715	0	0	0	0	0	0	0	0	0	0	0	0	0
FA(20:0)	Fatty Acids and Conjugates	Straight chain fatty acids	Fatty Acyls	Negative	311.2956@8.68	0	0.0593383	0.0823024	0.050914	0	0	0	0	0	0	0	0	0	0	0	0	0	0	FA(20:0)	0	0.0335292	0.086456	0.0358085	0	0	0	0	0	0	0	0	0	0	0	0	0	0
DG(16:0_18:1_0:0)	Diradylglycerols	Diacylglycerols	Glycerolipids	Positive	617.5115@16.37	3.2348	6.34476	3.10734	5.57898	1.80701	7.74184	3.93872	5.77256	3.10192	6.40987	3.20617	5.07164	2.46615	4.05874	5.55056	9.03758	3.1295	6.47205	DG(16:0_18:1_0:0)	2.94368	3.58512	3.26416	3.92377	4.38879	5.13147	2.82763	4.61071	4.15575	4.76878	5.41988	5.17653	5.27905	5.23253	4.82174	7.19937	4.78582	6.67265
DG(18:1_18:1_0:0)	Diradylglycerols	Diacylglycerols	Glycerolipids	Positive	638.5719@16.41	2.91594	4.78453	2.79185	4.0186	1.67602	6.24577	3.33133	4.27078	3.01714	5.32266	2.69635	3.83833	1.50501	1.99987	3.6635	4.76078	1.94367	3.14115	DG(18:1_18:1_0:0)	2.65352	2.70351	2.93275	2.82633	4.07065	4.13984	2.39158	3.4112	4.04217	3.95992	4.55805	3.91772	3.22163	2.57823	3.18246	3.79246	2.97238	3.23851
DG(18:0_18:1_0:0)	Diradylglycerols	Diacylglycerols	Glycerolipids	Positive	645.5434@17.72	2.08469	5.12711	1.94782	3.45991	1.22796	6.54137	2.27985	4.36465	1.82798	6.11593	1.69316	3.79014	1.39236	3.02013	3.03413	4.73111	1.77835	4.33569	DG(18:0_18:1_0:0)	1.89708	2.89708	2.04612	2.4334	2.98242	4.33577	1.63672	3.48618	2.44901	4.55009	2.86221	3.86853	2.98049	3.89355	2.63573	3.76882	2.71956	4.47007
DG(18:0_20:4_0:0)	Diradylglycerols	Diacylglycerols	Glycerolipids	Positive	667.5278@16.42	3.39025	3.43844	3.32507	4.65365	1.07833	3.97511	2.00599	4.75126	2.36068	3.69672	2.12324	4.2511	1.17882	2.28731	2.53522	4.7012	1.86203	4.46053	DG(18:0_20:4_0:0)	3.08514	1.9429	3.49288	3.27297	2.61901	2.6348	1.44011	3.79497	3.16269	2.75026	3.58923	4.33902	2.52338	2.9488	2.20233	3.74499	2.84753	4.59878
DG(16:0_18:0_0:0)	Diradylglycerols	Diacylglycerols	Glycerolipids	Positive	619.5278@17.68	2.40655	3.43707	2.68425	3.00892	2.44553	3.65975	1.85093	3.78828	1.76242	3.16213	1.72501	2.67849	1.59061	4.14599	2.52658	4.13817	1.86994	5.4242	DG(16:0_18:0_0:0)	2.18997	1.94212	2.81972	2.11621	5.93961	2.42577	1.32879	3.02581	2.36118	2.35254	2.91605	2.73389	3.40486	5.34501	2.19483	3.29648	2.85962	5.59232
DG(16:0_16:0_0:0)	Diradylglycerols	Diacylglycerols	Glycerolipids	Positive	591.4962@16.33	1.92936	3.71163	1.93389	3.60561	1.44398	3.9564	1.73198	3.20272	1.24529	3.05981	1.58515	2.6649	1.14325	2.85915	2.23284	5.51608	1.41888	4.49598	DG(16:0_16:0_0:0)	1.75573	2.09726	2.03149	2.53587	3.50708	2.6224	1.2434	2.55811	1.66836	2.27642	2.67962	2.72002	2.44724	3.68602	1.93966	4.39413	2.16984	4.63533
DG(16:0_16:1_0:0)	Diradylglycerols	Diacylglycerols	Glycerolipids	Positive	589.4803@14.91	1.0439	1.55929	1.36219	1.84009	0.587484	1.71075	1.44148	2.11744	0.957708	1.53261	1.34679	1.9371	1.02291	1.62964	1.54134	2.75454	1.00754	2.25402	DG(16:0_16:1_0:0)	0.949954	0.881079	1.43094	1.29416	1.42686	1.13393	1.03485	1.69126	1.28308	1.14022	2.27668	1.97716	2.18964	2.10093	1.33895	2.19428	1.54079	2.32388
DG(16:0-[2]H9/16:0/0:0)	Diradylglycerols	Diacylglycerols	Glycerolipids	Positive	595.5972@16.26	1	1	1	1	1	1	1	1	1	1	1	1	1	1	1	1	1	1	DG(16:0-[2]H9/16:0/0:0)	0.910005	0.565051	1.05047	0.703313	2.42876	0.662824	0.717905	0.79873	1.33974	0.743974	1.69045	1.02068	2.1406	1.2892	0.868695	0.796604	1.52926	1.03099
DG(18:0_18:0_0:0)	Diradylglycerols	Diacylglycerols	Glycerolipids	Positive	642.6037@18.72	1.00893	0.958638	1.05717	0.741241	1.23517	0.726001	0.661816	1.73335	0.853163	0.920308	0.801159	0.794037	0.707742	1.4043	0.846219	0.534879	0.826945	1.64196	DG(18:0_18:0_0:0)	0.918131	0.54168	1.11052	0.521324	2.99993	0.481211	0.475121	1.38448	1.14301	0.684685	1.35432	0.810459	1.51499	1.81042	0.735106	0.426087	1.26461	1.69285
DG(16:0_18:2_0:0)	Diradylglycerols	Diacylglycerols	Glycerolipids	Positive	615.4958@15.04	0.613706	0.804896	0.8449	1.05162	0.348849	0.995639	0.930176	1.13068	0.591093	0.772951	0.803984	1.00942	0.371062	0.567795	0.703749	0.986542	0.426667	0.842609	DG(16:0_18:2_0:0)	0.558475	0.454808	0.88754	0.739618	0.847271	0.659933	0.667778	0.903108	0.791908	0.575055	1.3591	1.0303	0.794296	0.732001	0.611343	0.785883	0.652484	0.868725
DG(18:0_20:3_0:0)	Diradylglycerols	Diacylglycerols	Glycerolipids	Positive	669.5430@17.05	0.561236	0.929529	0.5442	0.843498	0.236545	1.28121	0.469836	1.09617	0.416147	1.08655	0.454647	0.83999	0.229393	0.404869	0.422147	0.681713	0.280758	0.667069	DG(18:0_20:3_0:0)	0.510727	0.525232	0.571664	0.593243	0.574511	0.849216	0.337298	0.875543	0.557527	0.808365	0.768559	0.857363	0.491039	0.521957	0.366717	0.543055	0.429352	0.687744
DG(18:1_20:4_0:0)	Diradylglycerols	Diacylglycerols	Glycerolipids	Positive	665.5107@14.94	0.614158	0.718068	0.957616	1.15328	0.208933	0.681689	0.49848	1.08166	0.417829	0.612807	0.539469	1.11773	0.254612	0.416384	0.322955	0.633254	0.285119	0.703837	DG(18:1_20:4_0:0)	0.558887	0.405745	1.00594	0.811117	0.507448	0.45184	0.357861	0.863954	0.55978	0.455913	0.911946	1.14085	0.545023	0.536802	0.280549	0.504453	0.436021	0.725652
DG(14:0_16:0_0:0)	Diradylglycerols	Diacylglycerols	Glycerolipids	Positive	563.4651@14.80	0.34602	0.646373	0.471823	0.659191	0.280719	0.590538	0.367435	0.702135	0.34307	0.592913	0.418096	0.60468	0.444124	0.837209	0.601083	1.23911	0.449708	1.22131	DG(14:0_16:0_0:0)	0.31488	0.365234	0.495635	0.463618	0.681799	0.391423	0.263783	0.560816	0.459623	0.441112	0.706771	0.617186	0.950693	1.07933	0.522158	0.98708	0.68772	1.25916
DG(18:0_22:5_0:0)	Diradylglycerols	Diacylglycerols	Glycerolipids	Positive	688.5875@16.49	0.439421	0.956921	0.394916	0.680376	0.138131	0.951307	0.309793	0.699551	0.302964	0.834379	0.25645	0.584052	0.152308	0.272617	0.379119	0.663897	0.221149	0.564604	DG(18:0_22:5_0:0)	0.399875	0.54071	0.414846	0.478517	0.335487	0.630549	0.222402	0.558752	0.405892	0.620756	0.433516	0.596131	0.326031	0.351458	0.329339	0.528863	0.338194	0.582104
DG(18:0_22:6_0:0)	Diradylglycerols	Diacylglycerols	Glycerolipids	Positive	686.5724@16.01	0.331015	0.768171	0.332157	0.544939	0.122557	0.695934	0.245144	0.55526	0.227885	0.664917	0.208411	0.438389	0.121757	0.234557	0.257224	0.382969	0.179421	0.41488	DG(18:0_22:6_0:0)	0.301225	0.434056	0.34892	0.383263	0.297662	0.461281	0.17599	0.443503	0.305306	0.494681	0.352309	0.447456	0.260633	0.302391	0.223449	0.305075	0.274381	0.427739
DG(18:0_22:4_0:0)	Diradylglycerols	Diacylglycerols	Glycerolipids	Positive	690.6036@17.36	0.244389	0.689322	0.231429	0.337384	0.0861985	0.59306	0.179836	0.377174	0.160017	0.576847	0.146125	0.287476	0.0495858	0.0932178	0.1001	0.152195	0.085863	0.179512	DG(18:0_22:4_0:0)	0.222395	0.389502	0.243109	0.237287	0.209356	0.393094	0.129105	0.30126	0.21438	0.429159	0.247017	0.293422	0.106143	0.120176	0.0869564	0.121239	0.131307	0.185076
DG(18:0_20:3_0:0)	Diradylglycerols	Diacylglycerols	Glycerolipids	Positive	669.5436@17.41	0.264024	0.18998	0.335348	0.284611	0.150974	0.233647	0.260923	0.427045	0.260727	0.262517	0.317715	0.389076	0.10161	0.166451	0.156835	0.25927	0.13842	0.19906	DG(18:0_20:3_0:0)	0.240263	0.107348	0.352272	0.200171	0.36668	0.154867	0.187318	0.341093	0.349305	0.195306	0.537082	0.397123	0.217507	0.214589	0.136242	0.206536	0.21168	0.20523
DG(18:0_20:2_0:0)	Diradylglycerols	Diacylglycerols	Glycerolipids	Positive	671.5587@17.71	0.193586	0.342396	0.174377	0.226363	0.156522	0.512815	0.208709	0.244703	0.237428	0.393883	0.169382	0.247869	0.103478	0.137449	0.220414	0.262903	0.11469	0.199545	DG(18:0_20:2_0:0)	0.176164	0.193471	0.183177	0.159204	0.380154	0.339906	0.149833	0.195452	0.318091	0.293039	0.286332	0.252995	0.221505	0.177199	0.191473	0.20943	0.175391	0.20573
DG(14:1_22:0_0:0)	Diradylglycerols	Diacylglycerols	Glycerolipids	Positive	640.5874@11.69	0.0850255	0.0652714	0.0520993	0.106901	0.203776	0.070941	0.127595	0.111478	0.206526	0.0619529	0.0763657	0.0897222	0.161149	0.123377	0.0663895	0.0570097	0.0569098	0.0831978	DG(14:1_22:0_0:0)	0.0773736	0.0368817	0.0547286	0.0751848	0.494923	0.0470214	0.0916011	0.0890408	0.27669	0.0460914	0.129093	0.0915779	0.344956	0.159058	0.0576722	0.0454142	0.0870298	0.0857765
DG(16:0_22:0_0:0)	Diradylglycerols	Diacylglycerols	Glycerolipids	Positive	670.6335@19.56	0.0434649	0.0487589	0.0482972	0.0435472	0.0462063	0.0507044	0.0487546	0.062728	0.042278	0.0490884	0.0404961	0.0395709	0.0413082	0.0779683	0.0473914	0.0494891	0.0437236	0.0855261	DG(16:0_22:0_0:0)	0.0395533	0.0275513	0.0507346	0.0306273	0.112224	0.0336081	0.0350012	0.0501027	0.0566413	0.0365205	0.0684567	0.0403893	0.0884244	0.100517	0.0411687	0.0394232	0.0668647	0.0881769
DG(14:1_20:0_0:0)	Diradylglycerols	Diacylglycerols	Glycerolipids	Positive	612.5574@10.25	0.0110813	0.013786	0.00680327	0.0180598	0.033748	0.00914677	0.0192852	0.0155971	0.0337101	0.0112996	0.0109117	0.011324	0.0295288	0.0228198	0.0106869	0.00662471	0.00914222	0.0117907	DG(14:1_20:0_0:0)	0.010084	0.0077898	0.00714661	0.0127017	0.0819658	0.0060627	0.0138449	0.0124579	0.0451626	0.00840661	0.0184457	0.0115582	0.0632094	0.0294193	0.00928365	0.00527727	0.0139808	0.0121561
TG(16:0-[2]H9/16:0/16:0)	Triradylglycerols	Triacylglycerols	Glycerolipids	Positive	833.8261@21.77	1	1	1	1	1	1	1	1	1	1	1	1	1	1	1	1	1	1	TG(16:0-[2]H9/16:0/16:0)	0.910005	0.565051	1.05047	0.703313	2.42876	0.662824	0.717905	0.79873	1.33974	0.743974	1.69045	1.02068	2.1406	1.2892	0.868695	0.796604	1.52926	1.03099
TG(14:0_16:0_18:0)	Triradylglycerols	Triacylglycerols	Glycerolipids	Positive	824.7686@21.79	0.125663	0.13228	0.0882833	0.118457	0.119477	0.137318	0.113239	0.102889	0.14627	0.132616	0.130659	0.126911	0.104926	0.149216	0.147595	0.183097	0.107136	0.174377	TG(14:0_16:0_18:0)	0.114354	0.074745	0.0927387	0.0833123	0.290181	0.0910176	0.0812948	0.0821805	0.195963	0.0986629	0.220873	0.129536	0.224605	0.192369	0.128215	0.145856	0.163839	0.179782
TG(14:0_15:0_16:0)	Triradylglycerols	Triacylglycerols	Glycerolipids	Positive	782.7234@21.06	0.101684	0.1305	0.0938861	0.131377	0.109308	0.117531	0.107291	0.0924155	0.127852	0.108497	0.105583	0.113632	0.120206	0.125669	0.11643	0.124198	0.0968047	0.115684	TG(14:0_15:0_16:0)	0.0925326	0.0737391	0.0986243	0.0923991	0.265483	0.0779021	0.0770248	0.073815	0.171288	0.0807191	0.178482	0.115982	0.257313	0.162013	0.101142	0.0989363	0.148039	0.11927
TG(16:0_18:1_18:1)	Triradylglycerols	Triacylglycerols	Glycerolipids	Positive	881.7552@21.75	0.130338	0.16393	0.0787942	0.100915	0.0904757	0.145913	0.103739	0.106044	0.125756	0.125838	0.10345	0.0991074	0.08809	0.0949366	0.120937	0.107886	0.0851284	0.111821	TG(16:0_18:1_18:1)	0.118608	0.0926289	0.0827707	0.0709748	0.219744	0.0967146	0.0744747	0.0847005	0.16848	0.0936202	0.174877	0.101157	0.188566	0.122392	0.105057	0.0859424	0.130183	0.115287
TG(18:1_18:1_18:1)	Triradylglycerols	Triacylglycerols	Glycerolipids	Positive	902.8157@21.73	0.124477	0.131132	0.0824713	0.104332	0.094992	0.132	0.0983909	0.0956479	0.129656	0.121587	0.106053	0.101627	0.0903967	0.101533	0.116607	0.104078	0.0849732	0.106809	TG(18:1_18:1_18:1)	0.113275	0.0740963	0.0866334	0.073378	0.230713	0.0874927	0.0706353	0.0763968	0.173705	0.0904576	0.179277	0.103729	0.193503	0.130896	0.101296	0.0829089	0.129946	0.110119
TG(14:0_16:0_16:0)	Triradylglycerols	Triacylglycerols	Glycerolipids	Positive	801.6928@21.32	0.100048	0.0960587	0.0670156	0.0974122	0.0948541	0.104034	0.0882219	0.076633	0.114376	0.107279	0.108253	0.107531	0.0823724	0.111529	0.108494	0.114439	0.0797393	0.135843	TG(14:0_16:0_16:0)	0.0910442	0.0542781	0.0703977	0.0685113	0.230378	0.0689562	0.0633349	0.061209	0.153234	0.0798128	0.182996	0.109755	0.176327	0.143783	0.0942482	0.0911626	0.121942	0.140053
TG(16:0_16:0_18:0)	Triradylglycerols	Triacylglycerols	Glycerolipids	Positive	857.7554@22.22	0.0708017	0.100074	0.0443105	0.0766061	0.0769841	0.113959	0.0636321	0.0562681	0.0938785	0.0871919	0.0671797	0.0715167	0.0529632	0.0963261	0.167993	0.21308	0.059646	0.161753	TG(16:0_16:0_18:0)	0.0644299	0.056547	0.0465467	0.0538781	0.186976	0.0755347	0.0456818	0.044943	0.125772	0.0648685	0.113564	0.0729958	0.113373	0.124184	0.145935	0.16974	0.0912142	0.166766
TG(16:0_16:0_18:1)	Triradylglycerols	Triacylglycerols	Glycerolipids	Positive	850.7845@21.78	0.0898341	0.127355	0.0548966	0.0891465	0.0586279	0.123466	0.0651365	0.0616993	0.0778176	0.0918511	0.0623714	0.0679122	0.0567293	0.0726344	0.105827	0.115168	0.0615949	0.0993732	TG(16:0_16:0_18:1)	0.0817495	0.0719621	0.0576671	0.0626979	0.142393	0.0818362	0.0467618	0.0492811	0.104255	0.0683348	0.105436	0.0693168	0.121435	0.0936403	0.0919314	0.0917433	0.0941946	0.102453
TG(16:0_18:0_18:1)	Triradylglycerols	Triacylglycerols	Glycerolipids	Positive	878.8163@22.19	0.0698613	0.122081	0.0342116	0.064375	0.0479876	0.130871	0.0528536	0.0431162	0.0759795	0.09257	0.0529524	0.0589278	0.0403016	0.0555289	0.132292	0.121931	0.0548092	0.0904008	TG(16:0_18:0_18:1)	0.0635741	0.0689821	0.0359382	0.0452758	0.11655	0.0867444	0.0379439	0.0344382	0.101792	0.0688697	0.0895135	0.0601466	0.0862697	0.0715879	0.114921	0.0971307	0.0838175	0.0932027
TG(14:0_16:0_18:1)	Triradylglycerols	Triacylglycerols	Glycerolipids	Positive	827.7077@21.35	0.0690294	0.0762981	0.0447526	0.0722505	0.0608464	0.0774302	0.0611132	0.0520403	0.0769348	0.0740435	0.0693058	0.0716302	0.0535869	0.0715663	0.0772714	0.0778085	0.054226	0.0855614	TG(14:0_16:0_18:1)	0.0628171	0.0431124	0.0470111	0.0508147	0.147781	0.0513226	0.0438735	0.0415661	0.103072	0.0550864	0.117158	0.0731117	0.114708	0.0922633	0.0671253	0.0619826	0.0829256	0.0882133
TG(16:0_18:0_18:0)	Triradylglycerols	Triacylglycerols	Glycerolipids	Positive	885.7872@22.60	0.052381	0.0757833	0.0316917	0.0505571	0.0695606	0.0640019	0.0415035	0.0404705	0.0681482	0.0608618	0.0556279	0.0634829	0.0410395	0.0744755	0.108151	0.124944	0.048996	0.121915	TG(16:0_18:0_18:0)	0.047667	0.0428215	0.0332911	0.0355575	0.168946	0.042422	0.0297956	0.032325	0.0913006	0.0452796	0.0940363	0.0647959	0.0878493	0.0960138	0.0939502	0.0995309	0.0749276	0.125694
TG(16:0_16:1_18:1)	Triradylglycerols	Triacylglycerols	Glycerolipids	Positive	848.7692@21.36	0.0682856	0.0829311	0.0438233	0.0718834	0.0545594	0.0826407	0.0614418	0.058118	0.0767474	0.0763612	0.0660319	0.0674786	0.0508283	0.0635452	0.0706835	0.0688412	0.0511936	0.0735517	TG(16:0_16:1_18:1)	0.0621402	0.0468603	0.0460349	0.0505565	0.132512	0.0547762	0.0441094	0.0464206	0.102821	0.0568108	0.111624	0.0688742	0.108803	0.0819225	0.0614024	0.0548392	0.0782883	0.0758314
TG(16:0_18:1_18:2)	Triradylglycerols	Triacylglycerols	Glycerolipids	Positive	874.7848@21.36	0.0592308	0.0705914	0.0398179	0.0624383	0.0493849	0.0709837	0.0552415	0.078136	0.0689849	0.067723	0.0572905	0.0592203	0.0447234	0.0532113	0.0581955	0.0562256	0.0434729	0.0593985	TG(16:0_18:1_18:2)	0.0539003	0.0398878	0.0418274	0.0439137	0.119944	0.0470497	0.0396581	0.0624095	0.0924215	0.0503842	0.0968468	0.0604451	0.095735	0.0686	0.0505541	0.0447895	0.0664813	0.0612395
TG(18:0_18:1_18:1)	Triradylglycerols	Triacylglycerols	Glycerolipids	Positive	909.7878@22.16	0.0621429	0.0905398	0.0344413	0.0516357	0.0456193	0.0970119	0.0483428	0.0405021	0.0704949	0.0765705	0.0519847	0.0472957	0.0356683	0.0420606	0.0805293	0.0685128	0.0459432	0.0574728	TG(18:0_18:1_18:1)	0.0565503	0.0511596	0.0361795	0.0363161	0.110798	0.0643018	0.0347055	0.0323502	0.0944445	0.0569665	0.0878776	0.0482739	0.0763516	0.0542245	0.0699554	0.0545776	0.0702591	0.0592541
TG(14:0_14:0_16:0)	Triradylglycerols	Triacylglycerols	Glycerolipids	Positive	773.6627@20.80	0.0600171	0.052087	0.0404067	0.0518077	0.0551971	0.0590167	0.0516605	0.0438531	0.069274	0.0624159	0.0653357	0.0615668	0.0484032	0.063993	0.0666878	0.0614445	0.0447348	0.0756663	TG(14:0_14:0_16:0)	0.0546159	0.0294318	0.0424459	0.036437	0.134061	0.0391177	0.0370873	0.0350268	0.0928088	0.0464358	0.110447	0.0628401	0.103612	0.0824998	0.0579313	0.0489469	0.0684111	0.0780115
TG(16:0_17:0_18:0)	Triradylglycerols	Triacylglycerols	Glycerolipids	Positive	866.8167@22.20	0.0544353	0.0549589	0.0331951	0.0498887	0.0506506	0.0540931	0.0466949	0.0400713	0.0666954	0.0611924	0.0561287	0.057946	0.0422204	0.0503528	0.0559395	0.0590994	0.0433296	0.0650516	TG(16:0_17:0_18:0)	0.0495364	0.0310546	0.0348704	0.0350874	0.123018	0.0358542	0.0335225	0.0320061	0.0893542	0.0455256	0.0948829	0.0591445	0.0903771	0.0649148	0.0485944	0.0470788	0.0662622	0.0670678
TG(15:0_16:0_18:1)	Triradylglycerols	Triacylglycerols	Glycerolipids	Positive	841.7240@21.55	0.0506582	0.0513933	0.0360836	0.0512562	0.0450031	0.055398	0.0440146	0.0381131	0.0611667	0.0554617	0.0532551	0.0575137	0.0415843	0.0567469	0.0498031	0.0516122	0.0410127	0.0583917	TG(15:0_16:0_18:1)	0.0460992	0.0290399	0.0379046	0.0360491	0.109302	0.0367191	0.0315983	0.0304421	0.0819472	0.0412621	0.0900252	0.0587032	0.0890155	0.0731581	0.0432637	0.0411145	0.0627191	0.0602015
TG(14:0_16:1_18:1)	Triradylglycerols	Triacylglycerols	Glycerolipids	Positive	820.7383@20.90	0.0494386	0.0454647	0.0323427	0.0457349	0.0417329	0.0505044	0.0401709	0.0370842	0.0558926	0.0493095	0.0514009	0.0501552	0.0386958	0.05096	0.0523893	0.0485688	0.0344621	0.0567026	TG(14:0_16:1_18:1)	0.0449894	0.0256899	0.0339749	0.0321659	0.101359	0.0334755	0.0288389	0.0296202	0.0748813	0.036685	0.0868907	0.0511925	0.0828323	0.0656976	0.0455103	0.0386901	0.0527015	0.0584601
TG(15:0_16:0_16:0)	Triradylglycerols	Triacylglycerols	Glycerolipids	Positive	815.7083@21.55	0.0415749	0.0387353	0.0291631	0.0405168	0.0359846	0.0437189	0.0361051	0.0316937	0.0505912	0.0456601	0.0448212	0.0444296	0.0324507	0.0440787	0.0414418	0.0432561	0.0324047	0.048462	TG(15:0_16:0_16:0)	0.0378334	0.0218874	0.0306349	0.028496	0.087398	0.0289779	0.02592	0.0253147	0.0677788	0.0339699	0.0757681	0.0453485	0.069464	0.0568263	0.0360003	0.034458	0.0495552	0.049964
TG(18:1_18:1_18:2)	Triradylglycerols	Triacylglycerols	Glycerolipids	Positive	900.8008@21.35	0.0330228	0.0399697	0.0227255	0.034475	0.030363	0.0405597	0.0311179	0.0338248	0.0370509	0.0369226	0.0344274	0.0340381	0.0264178	0.0323022	0.0355722	0.0339904	0.0246441	0.0390422	TG(18:1_18:1_18:2)	0.0300509	0.0225849	0.0238724	0.0242467	0.0737445	0.0268839	0.0223397	0.0270169	0.0496384	0.0274695	0.0581979	0.0347421	0.05655	0.041644	0.0309014	0.0270769	0.0376872	0.0402523
TG(12:0_14:0_16:0)	Triradylglycerols	Triacylglycerols	Glycerolipids	Positive	745.6322@20.25	0.0317185	0.0265988	0.0225687	0.0272624	0.0299872	0.0316523	0.0273922	0.0261485	0.0366234	0.0320617	0.0344001	0.035049	0.0254817	0.0347854	0.0339151	0.0329279	0.0243863	0.0398586	TG(12:0_14:0_16:0)	0.028864	0.0150297	0.0237077	0.019174	0.0728317	0.0209799	0.019665	0.0208856	0.0490657	0.0238531	0.0581517	0.0357739	0.0545462	0.0448453	0.0294619	0.0262305	0.037293	0.041094
TG(16:0_18:2_18:2)	Triradylglycerols	Triacylglycerols	Glycerolipids	Positive	877.7264@20.96	0.0310044	0.0311874	0.0185517	0.0280984	0.0236632	0.0317963	0.0246157	0.0399934	0.0328025	0.0311113	0.0284864	0.027609	0.0210735	0.028466	0.0300226	0.0278034	0.021458	0.0323389	TG(16:0_18:2_18:2)	0.0282142	0.0176225	0.019488	0.019762	0.0574722	0.0210753	0.0176717	0.0319439	0.0439467	0.023146	0.0481549	0.02818	0.04511	0.0366984	0.0260805	0.0221483	0.0328148	0.0333412
TG(18:0_18:0_18:1)	Triradylglycerols	Triacylglycerols	Glycerolipids	Positive	906.8502@22.57	0.0221767	0.0403875	0.0119963	0.0205341	0.0205398	0.0466635	0.0179145	0.0149399	0.0221578	0.0317917	0.0193322	0.0199538	0.0141481	0.023473	0.0610806	0.0526443	0.0193724	0.0371622	TG(18:0_18:0_18:1)	0.0201809	0.022821	0.0126017	0.0144419	0.0498863	0.0309297	0.0128609	0.0119329	0.0296856	0.0236522	0.0326802	0.0203665	0.0302855	0.0302614	0.0530604	0.0419367	0.0296254	0.038314
TG(16:1_16:1_18:1)	Triradylglycerols	Triacylglycerols	Glycerolipids	Positive	851.7105@20.93	0.0281528	0.0266102	0.0178327	0.0260825	0.0226801	0.0303322	0.0228426	0.0237701	0.0303797	0.0277678	0.0272591	0.0278813	0.0195086	0.0263297	0.0269566	0.0259803	0.01923	0.0315006	TG(16:1_16:1_18:1)	0.0256192	0.0150361	0.0187327	0.0183442	0.0550845	0.0201049	0.0163988	0.0189859	0.0407008	0.0206585	0.0460802	0.0284579	0.0417602	0.0339443	0.0234171	0.020696	0.0294077	0.0324769
TG(14:0_16:0_16:1)	Triradylglycerols	Triacylglycerols	Glycerolipids	Positive	794.7230@20.85	0.0266775	0.0234298	0.0171164	0.0242183	0.0234376	0.0272373	0.0227931	0.0198646	0.0295154	0.0272362	0.0277335	0.027768	0.0196973	0.0283324	0.0292493	0.0272147	0.0191392	0.031123	TG(14:0_16:0_16:1)	0.0242767	0.013239	0.0179802	0.017033	0.0569243	0.0180535	0.0163633	0.0158664	0.0395428	0.020263	0.0468821	0.0283423	0.0421641	0.0365261	0.0254087	0.0216793	0.0292688	0.0320876
TG(12:0_12:0_16:0)	Triradylglycerols	Triacylglycerols	Glycerolipids	Positive	712.6462@19.54	0.025057	0.022955	0.0180004	0.0218434	0.0250644	0.0228871	0.0220056	0.0226223	0.0300273	0.0266958	0.0271294	0.0286231	0.0210268	0.0296014	0.0258801	0.0257463	0.0197013	0.0326064	TG(12:0_12:0_16:0)	0.022802	0.0129708	0.0189088	0.0153627	0.0608754	0.0151701	0.0157979	0.0180691	0.0402286	0.019861	0.0458609	0.0292151	0.04501	0.0381621	0.0224819	0.0205096	0.0301284	0.033617
TG(18:0_18:0_18:0)	Triradylglycerols	Triacylglycerols	Glycerolipids	Positive	908.8650@22.96	0.0233431	0.0255866	0.0146551	0.0215505	0.0284361	0.0226477	0.021238	0.0217313	0.0305413	0.0236903	0.0239794	0.0244112	0.0176198	0.030809	0.0289726	0.033027	0.0172933	0.0367293	TG(18:0_18:0_18:0)	0.0212423	0.0144577	0.0153947	0.0151567	0.0690645	0.0150114	0.0152469	0.0173574	0.0409173	0.017625	0.040536	0.0249161	0.037717	0.039719	0.0251683	0.0263094	0.0264459	0.0378677
TG(13:0_14:0_16:0)	Triradylglycerols	Triacylglycerols	Glycerolipids	Positive	754.6926@20.44	0.0259618	0.0212778	0.0177665	0.0221816	0.0237738	0.0260701	0.021494	0.019811	0.0304094	0.025486	0.0278219	0.0265878	0.0199368	0.0272981	0.0272951	0.0256383	0.0202017	0.031107	TG(13:0_14:0_16:0)	0.0236254	0.0120231	0.0186631	0.0156006	0.0577409	0.0172799	0.0154306	0.0158236	0.0407405	0.0189609	0.0470316	0.0271377	0.0426768	0.0351927	0.0237111	0.0204236	0.0308936	0.0320711
TG(15:0_16:1_16:0)	Triradylglycerols	Triacylglycerols	Glycerolipids	Positive	813.6922@21.11	0.0275465	0.0234634	0.0167103	0.0237001	0.0215284	0.0267601	0.0203741	0.017432	0.0310494	0.0277189	0.0260672	0.0266065	0.0179409	0.024842	0.0240814	0.0248993	0.0178215	0.0261194	TG(15:0_16:1_16:0)	0.0250674	0.013258	0.0175536	0.0166686	0.0522873	0.0177372	0.0146267	0.0139235	0.041598	0.0206221	0.0440653	0.0271568	0.0384043	0.0320263	0.0209194	0.0198349	0.0272537	0.026929
TG(15:0_16:0_16:1)	Triradylglycerols	Triacylglycerols	Glycerolipids	Positive	808.7404@21.11	0.026065	0.0207583	0.0156174	0.022166	0.0205557	0.0222888	0.0203424	0.016588	0.0263301	0.0236163	0.0245016	0.0247099	0.0184206	0.02533	0.0232043	0.023501	0.0177939	0.0281988	TG(15:0_16:0_16:1)	0.0237193	0.0117295	0.0164056	0.0155896	0.0499249	0.0147735	0.0146039	0.0132493	0.0352754	0.0175699	0.0414188	0.025221	0.0394312	0.0326554	0.0201575	0.018721	0.0272115	0.0290728
TG(16:0_16:0_17:0)	Triradylglycerols	Triacylglycerols	Glycerolipids	Positive	843.7408@21.97	0.0192208	0.0172719	0.012791	0.0188173	0.0166072	0.0189322	0.0155616	0.0146273	0.0227114	0.020225	0.0213176	0.019893	0.0147343	0.0198671	0.0187382	0.0207355	0.0143527	0.0223762	TG(16:0_16:0_17:0)	0.017491	0.00975951	0.0134365	0.0132344	0.0403349	0.0125487	0.0111717	0.0116833	0.0304273	0.0150469	0.0360364	0.0203044	0.0315403	0.0256127	0.0162778	0.016518	0.021949	0.0230697
TG(16:0_18:0_22:0)	Triradylglycerols	Triacylglycerols	Glycerolipids	Positive	936.8951@23.30	0.0175337	0.0165964	0.0105768	0.0183503	0.0160822	0.0178258	0.0145875	0.0128106	0.0204452	0.0169274	0.0182284	0.018172	0.011862	0.0203175	0.0234666	0.0247348	0.0157878	0.0248297	TG(16:0_18:0_22:0)	0.0159558	0.00937782	0.0111106	0.012906	0.0390598	0.0118154	0.0104724	0.0102322	0.0273912	0.0125935	0.0308142	0.0185478	0.0253918	0.0261933	0.0203853	0.0197038	0.0241436	0.0255993
TG(15:0_16:1_18:1)	Triradylglycerols	Triacylglycerols	Glycerolipids	Positive	834.7552@21.13	0.018862	0.0168113	0.0120978	0.0177747	0.0155028	0.0180448	0.0158921	0.013236	0.020561	0.0185476	0.0186924	0.0185728	0.0136842	0.017836	0.0182419	0.0172864	0.0136999	0.0214642	TG(15:0_16:1_18:1)	0.0171645	0.00949925	0.0127083	0.0125012	0.0376526	0.0119605	0.011409	0.010572	0.0275463	0.0137989	0.0315986	0.0189569	0.0292924	0.0229942	0.0158466	0.0137704	0.0209507	0.0221295
TG(16:0_17:1_18:1)	Triradylglycerols	Triacylglycerols	Glycerolipids	Positive	862.7863@21.54	0.0162251	0.0183913	0.0109255	0.016375	0.0133372	0.0193145	0.0131339	0.0115328	0.0161054	0.0165946	0.0156759	0.0171321	0.0118212	0.0142689	0.0144605	0.0156033	0.0121138	0.0178526	TG(16:0_17:1_18:1)	0.0147649	0.010392	0.0114769	0.0115167	0.0323929	0.0128021	0.00942889	0.00921159	0.021577	0.012346	0.0264994	0.0174864	0.0253045	0.0183955	0.0125618	0.0124297	0.0185251	0.0184059
TG(15:0_16:0_22:0)	Triradylglycerols	Triacylglycerols	Glycerolipids	Positive	894.8477@22.77	0.0126414	0.0166467	0.00873763	0.0129903	0.0178594	0.0132134	0.0144211	0.0124631	0.0161076	0.014682	0.0127619	0.0136748	0.00934377	0.0158469	0.0153734	0.0209426	0.0135219	0.0220888	TG(15:0_16:0_22:0)	0.0115037	0.00940624	0.00917859	0.00913625	0.0433762	0.00875815	0.010353	0.00995465	0.0215799	0.010923	0.0215734	0.0139576	0.0200013	0.0204298	0.0133548	0.016683	0.0206785	0.0227734
TG(17:1_18:0_18:1)	Triradylglycerols	Triacylglycerols	Glycerolipids	Positive	890.8171@21.94	0.0175576	0.0225085	0.0103479	0.0151787	0.0112378	0.0207097	0.0141525	0.0121886	0.018419	0.0174309	0.0145344	0.0134405	0.010294	0.0106071	0.0142944	0.013741	0.00885473	0.0139421	TG(17:1_18:0_18:1)	0.0159775	0.0127185	0.0108701	0.0106754	0.0272939	0.0137269	0.0101601	0.0097354	0.0246766	0.0129681	0.0245697	0.0137185	0.0220354	0.0136747	0.0124175	0.0109461	0.0135412	0.0143742
TG(18:3_18:3_20:4)	Triradylglycerols	Triacylglycerols	Glycerolipids	Positive	921.6932@19.00	0.0132924	0.0126455	0.00850042	0.011505	0.011999	0.0135651	0.0101901	0.00916645	0.0157166	0.0147954	0.0145522	0.0135348	0.0105376	0.0125391	0.0137617	0.0133102	0.00999561	0.0170877	TG(18:3_18:3_20:4)	0.0120961	0.00714536	0.00892941	0.00809161	0.0291427	0.00899127	0.00731552	0.00732152	0.0210561	0.0110074	0.0245998	0.0138147	0.0225568	0.0161654	0.0119547	0.010603	0.0152859	0.0176173
TG(18:2_18:2_18:2)	Triradylglycerols	Triacylglycerols	Glycerolipids	Positive	901.7255@20.50	0.0140954	0.0133834	0.00896191	0.0123131	0.0117165	0.0128531	0.0106098	0.0145266	0.0161794	0.0141386	0.0137382	0.0141831	0.0106416	0.0125996	0.0132699	0.0106904	0.00992661	0.0120904	TG(18:2_18:2_18:2)	0.0128269	0.00756231	0.00941419	0.00865996	0.0284566	0.00851934	0.00761683	0.0116028	0.0216761	0.0105188	0.0232238	0.0144764	0.0227794	0.0162434	0.0115275	0.00851602	0.0151804	0.0124651
TG(18:0_18:1_20:1)	Triradylglycerols	Triacylglycerols	Glycerolipids	Positive	937.8200@22.54	0.0119666	0.0173652	0.00681808	0.00934714	0.00988572	0.0183548	0.0112063	0.00918934	0.012822	0.0138786	0.00991078	0.00905343	0.00718834	0.00857455	0.0212595	0.0158689	0.00858759	0.0128784	TG(18:0_18:1_20:1)	0.0108897	0.00981223	0.00716217	0.00657396	0.02401	0.012166	0.00804506	0.0073398	0.0171781	0.0103253	0.0167537	0.00924067	0.0153874	0.0110543	0.018468	0.0126412	0.0131327	0.0132776
TG(14:0_15:0_16:1)	Triradylglycerols	Triacylglycerols	Glycerolipids	Positive	780.7081@20.56	0.0119197	0.0105976	0.00814792	0.0108613	0.011102	0.0124543	0.0102323	0.00869601	0.0138253	0.0123266	0.0127997	0.0131832	0.00924379	0.0127505	0.0137246	0.0130729	0.00970162	0.0145493	TG(14:0_15:0_16:1)	0.010847	0.00598819	0.00855912	0.00763889	0.0269641	0.008255	0.00734582	0.00694576	0.0185222	0.00917067	0.0216373	0.0134559	0.0197873	0.0164379	0.0119225	0.0104139	0.0148363	0.0150002
TG(15:1_16:0_16:1)	Triradylglycerols	Triacylglycerols	Glycerolipids	Positive	806.7243@20.64	0.012258	0.0105581	0.00831903	0.0109636	0.0107121	0.0119868	0.0101051	0.0088022	0.0136287	0.0124503	0.0124895	0.0127031	0.0097441	0.0124471	0.0126633	0.0124719	0.00921802	0.0139602	TG(15:1_16:0_16:1)	0.0111548	0.00596587	0.00873887	0.00771084	0.0260171	0.00794513	0.0072545	0.00703058	0.0182589	0.0092627	0.0211129	0.0129658	0.0208582	0.0160468	0.0110005	0.00993517	0.0140967	0.0143929
TG(14:0_16:1_16:1)	Triradylglycerols	Triacylglycerols	Glycerolipids	Positive	797.6639@20.35	0.0109259	0.00915609	0.00786367	0.00950779	0.0103844	0.0108994	0.00936113	0.00859362	0.0128199	0.0106729	0.0117301	0.0131616	0.00847201	0.0123731	0.0115994	0.0111902	0.00883877	0.0129247	TG(14:0_16:1_16:1)	0.00994262	0.00517366	0.00826053	0.00668695	0.0252212	0.00722438	0.0067204	0.00686398	0.0171753	0.00794036	0.0198292	0.0134338	0.0181352	0.0159514	0.0100763	0.00891416	0.0135168	0.0133253
TG(14:1_16:0_16:1)	Triradylglycerols	Triacylglycerols	Glycerolipids	Positive	792.7094@20.35	0.0117449	0.00904766	0.00725932	0.00913022	0.0101043	0.0112346	0.00901185	0.00794223	0.0114474	0.0104891	0.0112103	0.0109345	0.00826445	0.0119426	0.0126565	0.0113162	0.00859535	0.0125544	TG(14:1_16:0_16:1)	0.0106879	0.00511239	0.00762568	0.0064214	0.0245409	0.00744656	0.00646965	0.00634369	0.0153365	0.00780362	0.0189505	0.0111606	0.0176909	0.0153964	0.0109946	0.00901453	0.0131445	0.0129435
TG(14:0_14:1_16:0)	Triradylglycerols	Triacylglycerols	Glycerolipids	Positive	766.6927@20.28	0.0100591	0.00820492	0.00651095	0.0084573	0.00896783	0.0102147	0.0078846	0.00752535	0.0105234	0.00969778	0.0100616	0.0112878	0.00760468	0.0109766	0.0109084	0.0101421	0.00714405	0.0119461	TG(14:0_14:1_16:0)	0.00915383	0.0046362	0.00683954	0.00594813	0.0217807	0.00677054	0.00566039	0.00601072	0.0140986	0.0072149	0.0170086	0.0115213	0.0162786	0.014151	0.00947607	0.00807924	0.0109251	0.0123164
TG(16:0_17:0_18:1)	Triradylglycerols	Triacylglycerols	Glycerolipids	Positive	869.7571@21.98	0.00927707	0.0116837	0.00613976	0.00975318	0.00703999	0.0131846	0.00789415	0.0068808	0.0104457	0.0110006	0.00976957	0.00880401	0.00638493	0.00934106	0.00991175	0.0110824	0.00659444	0.0107087	TG(16:0_17:0_18:1)	0.00844218	0.00660189	0.00644962	0.00685954	0.0170984	0.00873906	0.00566725	0.0054959	0.0139945	0.00818416	0.016515	0.0089861	0.0136676	0.0120425	0.00861029	0.00882828	0.0100846	0.0110406
TG(16:0_17:0_22:0)	Triradylglycerols	Triacylglycerols	Glycerolipids	Positive	922.8798@23.11	0.0086383	0.00892899	0.00624943	0.00968641	0.00818549	0.00874836	0.00814717	0.00728009	0.0110721	0.00926055	0.0102287	0.00847584	0.00616929	0.0107314	0.00839078	0.00947409	0.00737983	0.0106947	TG(16:0_17:0_22:0)	0.0078609	0.00504534	0.00656482	0.00681258	0.0198806	0.00579862	0.00584889	0.00581482	0.0148337	0.00688961	0.0172911	0.00865114	0.013206	0.0138349	0.00728903	0.0075471	0.0112857	0.0110262
TG(17:0_18:0_18:1)	Triradylglycerols	Triacylglycerols	Glycerolipids	Positive	892.8319@22.34	0.00785454	0.0123364	0.00425887	0.00725746	0.00899687	0.0125439	0.00674068	0.00595122	0.0103799	0.00973822	0.00793218	0.00837108	0.00541568	0.00725423	0.0120552	0.0111294	0.00602186	0.00972243	TG(17:0_18:0_18:1)	0.00714767	0.0069707	0.0044738	0.00510427	0.0218512	0.00831439	0.00483917	0.00475342	0.0139063	0.00724498	0.013409	0.00854421	0.0115928	0.00935215	0.0104723	0.00886572	0.00920899	0.0100238
TG(18:1_18:1_20:1)	Triradylglycerols	Triacylglycerols	Glycerolipids	Positive	930.8474@22.15	0.00853195	0.0149088	0.00456923	0.007508	0.00640418	0.0153792	0.00653759	0.00487817	0.00928434	0.00984277	0.00710801	0.00675742	0.00397632	0.00330378	0.0105153	0.00887303	0.00545741	0.0072928	TG(18:1_18:1_20:1)	0.00776412	0.00842424	0.00479983	0.00528047	0.0155542	0.0101937	0.00469337	0.00389634	0.0124386	0.00732277	0.0120157	0.00689718	0.00851172	0.00425923	0.00913459	0.00706829	0.0083458	0.00751884
TG(18:0_18:1_20:0)	Triradylglycerols	Triacylglycerols	Glycerolipids	Positive	934.8790@22.93	0.00686092	0.00840438	0.00396198	0.00697538	0.00721881	0.00847838	0.00576141	0.00522378	0.00687523	0.00784881	0.00688457	0.00582224	0.00460694	0.00743868	0.0120349	0.0114056	0.0053278	0.00789977	TG(18:0_18:1_20:0)	0.00624347	0.00474891	0.00416193	0.00490587	0.0175328	0.00561967	0.00413614	0.00417239	0.00921099	0.00583931	0.011638	0.00594266	0.00986163	0.00958995	0.0104547	0.00908575	0.00814759	0.00814462
TG(16:1_17:0_22:0)	Triradylglycerols	Triacylglycerols	Glycerolipids	Positive	920.8633@22.77	0.00639077	0.00757453	0.00403285	0.00697852	0.0103424	0.00901237	0.00694235	0.00443062	0.00874999	0.00701198	0.00652948	0.00764134	0.00320922	0.00531819	0.00877527	0.0100228	0.00418844	0.0090341	TG(16:1_17:0_22:0)	0.00581563	0.00428	0.00423638	0.00490808	0.0251192	0.00597361	0.00498395	0.00353887	0.0117227	0.00521673	0.0110378	0.00779938	0.00686966	0.00685621	0.00762303	0.0079842	0.00640521	0.00931411
TG(18:1_18:2_18:3)	Triradylglycerols	Triacylglycerols	Glycerolipids	Positive	896.7662@20.50	0.00774403	0.00791026	0.00379087	0.00573801	0.00544867	0.00869565	0.00561791	0.00787807	0.00740866	0.00650238	0.00613543	0.00635579	0.00452121	0.00545657	0.00778593	0.00594289	0.00489793	0.00692267	TG(18:1_18:2_18:3)	0.00704711	0.0044697	0.00398219	0.00403562	0.0132335	0.00576368	0.00403313	0.00629245	0.00992564	0.0048376	0.0103716	0.00648724	0.00967811	0.00703461	0.0067636	0.00473413	0.00749021	0.00713723
TG(16:0_18:1_22:5)	Triradylglycerols	Triacylglycerols	Glycerolipids	Positive	929.7563@21.20	0.00825447	0.0191676	0.00318305	0.00834423	0.00335377	0.0127732	0.00535693	0.00557481	0.00609218	0.00935992	0.00428035	0.00384869	0.00298242	0.002382	0.0062647	0.00368064	0.00283624	0.00375731	TG(16:0_18:1_22:5)	0.00751161	0.0108307	0.00334369	0.0058686	0.0081455	0.00846638	0.00384577	0.00445277	0.00816191	0.00696354	0.00723573	0.00392829	0.00638418	0.00307087	0.00544211	0.00293201	0.00433735	0.00387377
TG(16:0_19:0_22:0)	Triradylglycerols	Triacylglycerols	Glycerolipids	Positive	950.9112@23.42	0.00597192	0.0061875	0.00483707	0.00716782	0.00661236	0.00564974	0.00526811	0.00467889	0.00794762	0.00644916	0.00686636	0.00640757	0.00432141	0.00724575	0.00609642	0.00640827	0.00576772	0.0069471	TG(16:0_19:0_22:0)	0.00543448	0.00349626	0.00508118	0.00504122	0.0160598	0.00374478	0.003782	0.00373717	0.0106477	0.00479801	0.0116073	0.00654009	0.00925042	0.00934122	0.00529593	0.00510485	0.00882034	0.00716242
TG(18:0_18:1_22:0)	Triradylglycerols	Triacylglycerols	Glycerolipids	Positive	962.9092@23.27	0.00541	0.00574588	0.00329297	0.00578798	0.00505571	0.00594583	0.00445694	0.00406818	0.0064018	0.00597506	0.0053694	0.0051176	0.00334982	0.00688643	0.0100723	0.00908579	0.00494309	0.0074513	TG(18:0_18:1_22:0)	0.00492313	0.00324672	0.00345916	0.00407076	0.0122791	0.00394104	0.00319966	0.00324938	0.00857672	0.00444529	0.00907671	0.00522344	0.00717063	0.00887799	0.00874975	0.00723778	0.00755927	0.00768225
TG(16:0_20:0_22:0)	Triradylglycerols	Triacylglycerols	Glycerolipids	Positive	964.9256@23.63	0.00514276	0.0043476	0.00336652	0.00466163	0.00508775	0.00478304	0.00422644	0.00349782	0.00559665	0.00493825	0.0056342	0.00477901	0.00359558	0.00592465	0.00768625	0.00597817	0.00428424	0.00706501	TG(16:0_20:0_22:0)	0.00467994	0.00245662	0.00353642	0.00327858	0.0123569	0.00317031	0.00303418	0.00279381	0.00749803	0.00367393	0.00952434	0.00487785	0.00769671	0.00763806	0.00667701	0.00476223	0.00655171	0.00728399
TG(16:0_18:0_22:5)	Triradylglycerols	Triacylglycerols	Glycerolipids	Positive	926.8172@21.66	0.00630617	0.0147899	0.00324959	0.00587363	0.00195615	0.0113804	0.00396695	0.00332043	0.00461469	0.00701711	0.00224403	0.00282604	0.00285435	0.00207675	0.00640904	0.00407698	0.00202059	0.00370985	TG(16:0_18:0_22:5)	0.00573865	0.00835706	0.00341359	0.004131	0.00475102	0.0075432	0.00284789	0.00265213	0.00618246	0.00522055	0.00379342	0.00288449	0.00611003	0.00267735	0.0055675	0.00324774	0.00309001	0.00382483
TG(18:0_18:1_20:4)	Triradylglycerols	Triacylglycerols	Glycerolipids	Positive	931.7716@21.65	0.0053264	0.0117218	0.00251861	0.00446724	0.00213252	0.0110572	0.0034176	0.00245042	0.00451089	0.0066235	0.00191748	0.00261696	0.00215483	0.00153983	0.00507017	0.00364986	0.00205174	0.00284094	TG(18:0_18:1_20:4)	0.00484705	0.00662342	0.00264572	0.00314187	0.00517938	0.00732897	0.00245351	0.00195722	0.0060434	0.00492771	0.00324141	0.00267108	0.00461263	0.00198515	0.00440443	0.00290749	0.00313764	0.00292899
TG(18:1_20:0_22:0)	Triradylglycerols	Triacylglycerols	Glycerolipids	Positive	990.9419@23.58	0.00201615	0.00183689	0.00120164	0.00159492	0.0015799	0.00176442	0.00148783	0.00129185	0.00214193	0.00195136	0.00180468	0.00167043	0.00104853	0.00242367	0.00417323	0.00299815	0.00169771	0.00243953	TG(18:1_20:0_22:0)	0.00183471	0.00103794	0.00126228	0.00112173	0.0038372	0.0011695	0.00106812	0.00103184	0.00286962	0.00145176	0.00305072	0.00170498	0.00224449	0.0031246	0.00362526	0.00238834	0.00259624	0.00251514
[truncated: 377 more rows]

## Sheet: Fold change over NT
						Protein-normalized peak area																								Fold change over average NT
[truncated: 471 more rows]
[truncated: 18 more columns]

## Sheet: NT vs. CRLS1 p<0.05
		Fold change (log2) over average NT								Fold change (log2) over average NT filtered p<0.05 NT vs. KD										Fold change (log2) over average NT filtered p<0.05 NT vs. KD and |log2(foldchange)|>0.5
[truncated: 472 more rows]

[truncated: 1 more sheets: Highlighted CL species]
