# Supplementary material for: Cardiolipin coordinates inflammatory metabolic reprogramming through regulation of Complex II disassembly and degradation
Source: Sci Adv. 2023 Feb 3;9(5):eade8701. doi: 10.1126/sciadv.ade8701 (PMC9897665; doi:10.1126/sciadv.ade8701)
Supplement: Supplementary file 2 — Data S1 and S2 [file sciadv.ade8701_data_s1_and_s2.zip › ade8701_Data_S2.xlsx]

## Sheet: Sample ID
	Column heading
	Identifier	Cell line	Stimulation
	NTM	NT-Control iBMDM	Mock-treated
	NT4	NT-Control iBMDM	4h LPS
	NT8	NT-Control iBMDM	8h LPS
	NT24	NT-Control iBMDM	24h LPS
	KDM	CRLS1 KD iBMDM	Mock-treated
	KD4	CRLS1 KD iBMDM	4h LPS
	KD8	CRLS1 KD iBMDM	8h LPS
	KD24	CRLS1 KD iBMDM	24h LPS

## Sheet: Peak area
Compound Method	NTM 1	NTM 2	NTM 3	NT4 1	NT4 2	NT4 3	NT8 1	NT8 2	NT8 3	NT24 1	NT24 2	NT24 3	KDM 1	KDM 2	KDM 3	KD4 1	KD4 2	KD4 3	KD8 1	KD8 2	KD8 3	KD24 1	KD24 2	KD24 3	Mock median	LPS median
±-Mevalonolactone	13.5995	47.2692	24.3203	35.0717	10.8542	56.0633	40.288	43.396	49.6597	64.1083	37.753	111.504	80.8078	30.907	44.3209	42.8426	76.4191	101.31	64.1009	25.4157	24.7165	46.9141	6.17766	123.373	37.6139	45.155
2-2-Dimethyl Succinic acid	1.6888e+06	2.39792e+06	2.55978e+06	3.35284e+06	2.58426e+06	2.94978e+06	2.02827e+06	2.78329e+06	2.52773e+06	877093	685578	857374	1.47373e+06	1.96477e+06	1.94047e+06	3.51569e+06	3.65588e+06	3.66407e+06	2.08711e+06	2.92716e+06	2.68899e+06	945341	1.1507e+06	1.19815e+06	1.95262e+06	2.556e+06
2-3-Dihydroxybenzoic acid	47.7185	64.7417	81.234	33.305	89.4486	152.301	53.7189	66.5357	240.27	99.3877	253.131	80.8518	226.287	51.0275	118.875	47.1983	157.617	77.7082	186.242	28.2954	71.9775	94.5553	133.128	61.7083	72.9879	85.1502
2-3-Dihydroxyisovalerate	207.976	125.746	267.403	155.17	114.182	105.726	300.758	564.379	335.853	432.583	459.502	192.511	158.43	118.322	293.299	165.781	265.218	313.29	190.597	535.266	191.401	141.448	81.0156	185.865	183.203	191.956
2-3-Pyridinedicarboxylic acid	1519.87	4266.05	3724.84	3553	2589.66	3082.17	2184.13	2745.56	3117.91	2218.21	2740.65	3606.91	2819.69	3537.46	3368.42	1998.61	3346.73	3767.29	2361.85	3124.9	3212.54	2785.87	2910.02	3353.84	3452.94	2996.09
2-4-Quinolinediol	45.0917	94.8178	105.813	43.4084	116.691	143.131	52.5269	158.71	91.5826	99.9481	20.9023	107.286	81.5564	68.2799	36.7014	35.0164	63.8219	66.4218	30.7335	22.1841	41.4397	36.0766	23.7403	33.3036	74.9181	47.9676
2-Deoxyadenosine	26.2361	37.8121	81.9524	19.2305	85.5125	40.7618	203.839	3.60951	13.9418	11.4271	148.973	17.8019	62.3256	15.8892	40.9721	16.5609	56.1037	49.0069	65.4359	5.25672	7.70211	33.3373	19.0341	13.8576	39.3921	19.1323
2-Deoxyadenosine 5-diphosphate	194.286	109.541	91.0737	138.434	207.529	103.855	25.292	42.1634	26.6883	124.657	111.599	296.71	16.0948	82.499	161.391	230.473	266.018	145.841	291.851	156.65	89.5884	381.948	458.647	572.998	100.307	151.245
2-Deoxyadenosine 5-monophosphate	4500.09	3779.4	3445.77	3960.06	4127.56	3591.41	1475.87	2059.03	1503.95	1223.26	980.777	1180.62	8889.39	7632.38	6538.25	9084.42	7821.67	7877.65	5673.64	5391.58	5190.74	4143.7	4569.01	5211.21	5519.17	4135.63
2-Deoxycytidine	4737.3	4444.07	5502.38	3836.23	3206.7	3838.11	813.295	2561.97	2222.63	3686.31	3028.06	3878.27	6732.22	5168.71	6070.58	3827.75	4668.22	5098.14	2115.21	3051.84	2861.82	3931.07	4561.24	5240.78	5335.54	3757.03
2-Deoxycytidine 5-diphosphate	16.4326	17.4564	24.6081	20.5736	12.363	14.5843	27.5038	27.7589	35.1577	25.9214	42.432	26.4604	24.3126	18.4844	59.6916	17.2323	13.3157	30.4303	36.5995	29.4383	20.3905	7.22325	23.0348	37.384	21.3985	26.1909
2-Deoxycytidine 5-monophosphate	453.857	654.581	768.028	652.022	433.044	438.102	325.951	704.675	517.222	579.268	434.9	360.446	201	409.274	475.266	516.645	373.06	392.055	445.028	1085.66	737.242	224.95	688.779	761.605	464.561	480.837
2-Deoxy-D-glucose 6-phosphate	553.102	655.765	25.9758	1103.12	414.094	446.518	823.803	177.977	868.281	1001.54	194.471	337.392	433.394	566.777	827.463	1017.4	246.374	95.6448	1183.25	211.783	210.514	642.885	289.734	633.61	559.94	430.306
2-Deoxy-D-ribose	1736.46	5822.08	12601	3422.05	3658.65	11091.3	4781.73	3755.68	6516.45	5001.87	6192.16	9637.14	2474.48	7655.31	6923.99	10693.5	6386.78	4494.29	6681.73	6012.48	2966.67	13081	4095.82	10152.6	6373.03	6102.32
2-Deoxyguanosine	5.06352	8.16768	5.43733	3.99266	7.35237	5.70105	3.79639	0.794798	2.75792	3.71312	1.26334	6.42018	0.726207	10.1333	8.99547	5.81795	6.89226	6.52779	5.16277	4.59877	8.24276	12.457	3.27541	7.80101	6.80251	5.43191
2-Deoxyguanosine 5-diphosphate	32201.3	21684.8	25815.4	38350.8	36024.9	33923.2	62151.4	47730.5	43467	56732.3	51129.7	51310.6	33609.4	32771.4	30001.5	45915.9	44012.5	41610.4	94538.7	120656	107997	82014.2	94851.8	98456.2	31101.4	51220.1
2-Deoxyguanosine 5-monophosphate	36681.4	36680.3	38454.7	111902	89216.5	91353.9	140848	229795	189485	116933	84625.1	109093	35863.7	29324	31039.4	124478	74796.6	87374.4	351998	441130	391444	269598	285492	285611	36272	132663
2-Deoxyinosine	37.6119	5.51669	13.675	7.08011	8.03314	29.6465	42.2306	3.28554	6.07574	14.2645	15.6639	12.4863	7.52965	11.3474	2.62703	23.6136	18.5776	13.4336	32.9481	11.7736	15.0897	8.2351	101.149	10.3669	9.43852	13.849
2-Deoxyribose 5-phosphate	4178.04	3612.4	2970.4	47215.3	43463.5	41049.8	41748.6	43139.3	50041	30961.3	23817.7	27285	1800.31	2490.24	2358.05	52429.6	34446.8	32666.5	59573.4	48897.1	45673	16551.9	15112.2	16668.4	2730.32	41399.2
2-Deoxyuridine	20.9432	9.53943	14.1013	4.93951	13.0155	10.3967	4.15563	10.0678	2.71417	3.88105	24.4778	8.14351	11.7861	11.4198	32.3442	21.8624	13.703	20.768	4.57802	6.1859	19.3085	6.58908	15.3536	11.7034	12.9437	10.2322
2-Deoxyuridine 5-triphosphate	310.371	399.593	538.587	335.4	328.377	447.716	122.942	18.5555	127.808	180.928	88.1411	226.42	385.996	394.951	428.374	330.189	357.631	436.821	232.909	262.009	275.84	154.04	529.41	350.68	397.272	268.924
2-Isopropylmalic acid	6519.93	10536.8	8563.06	18739.7	16349.9	17815.2	256586	112918	133913	13156.4	16118.1	13433.7	4467.12	4677.32	7014.65	14827.1	17567	16198.9	29222	34485.8	34001.2	26016.1	26150.7	27526.6	6767.29	22377.9
2-Ketobutyrate	1846.26	2155.32	16236.7	2843.55	233.753	8716.7	3036.6	2140.66	8122.8	5748.52	4830.08	2194.18	440.855	10096.4	3410.19	5816.32	14576.6	7684.06	12289.9	6456.27	7475.02	4044.43	5840.97	12500.2	2782.76	5828.64
2-Methyl-1-butanol	27428.8	59085.6	63212.2	80265.8	32348.7	47303.1	23313.3	30219.6	22232.7	4411.77	2972.39	4003.03	25560.8	31702.1	40384.8	38237.8	102368	95938.8	8394.5	16904.9	11073.3	6278.6	9205.78	7077.34	36043.5	19568.8
2-Phosphoglyceric acid	15832	12701.7	13505.5	36755.9	37280.1	32235.6	28167.1	31624.9	29720.2	23498.1	28300.1	27188.8	21015.9	14986.6	13486.6	46967.5	29223.2	29678.9	35555.1	25344.6	26696.2	37845	21316.5	22279.6	14246	29451.1
3-2-Hydroxyethylindole	52.2237	46.036		44.5283	46.5194	57.1184	16.7258	21.479	25.8042	100.54	56.9	19.5522	230.916	38.5321	28.7677	72.5696	56.0677	22.1789	9.43278	21.817	60.7052	143.991	45.362	60.0327	46.036	45.9407
3-Dehydroshikimic acid	265.037	38.9946	32.8976	122.061	89.3766	47.3634	546.892	61.2993	102.086	74.1931	47.7628	27.9852	32.4308	38.9023	38.7687	86.1732	38.883	77.9239	89.6196	77.0076	63.196	43.8286	102.989	43.0366	38.8355	75.6004
3-Hydroxyanthranilic acid	20.3225	48.8824	27.5883	43.1207	3.01338	5.99195	3.1787	20.3652	50.0562	20.2392	30.0953	57.6983	19.9658	46.1167	49.1452	25.133	48.766	4.06953	49.6849	6.64205	16.6962	6.26626	72.7427	84.6535	36.8525	22.7491
3-Hydroxy-DL-kynurenine	10.4596	7.86258	17.1391	22.7489	7.50731	22.8755	1.56336	6.04345	8.04699	0.997869	4.6302	9.69182	1.56599	19.2918	5.98942	21.7916	12.8864	11.3362	15.8251	19.0037	12.3108	11.1223	21.8356	9.86857	9.1611	11.2292
3-Hydroxyphenylacetic acid	150.313	93.1221	125.607	211.718	286.152	96.0576	129.65	119.146	150.589	90.9186	196.072	593.973	127.078	98.2975	135.613	95.1291	141.18	204.961	100.536	160.987	107.619	110.905	211.343	158.504	126.342	145.884
3-Indoleacetic acid	123.911	137.206	123.05	100.819	47.9986	70.7749	79.3328	312.464	130.021	133.819	333.331	254.149	63.4425	103.046	86.3926	51.9689	187.801	134.532	51.1416	76.6137	259.873	64.2424	28.4529	50.4406	113.048	90.0759
3-Methylglutaric acid	1.6888e+06	2.39792e+06	2.55978e+06	3.35284e+06	2.58426e+06	2.94978e+06	2.02827e+06	2.78329e+06	2.52773e+06	877093	685578	857374	1.47373e+06	1.96477e+06	1.94047e+06	3.51569e+06	3.65588e+06	3.66407e+06	2.08711e+06	2.92716e+06	2.68899e+06	945341	1.1507e+06	1.19815e+06	1.95262e+06	2.556e+06
4-Aminobenzoic acid	26.4288	5.62383	23.2247	24.0273	13.9451	8.2639	17.0099	23.2009	9.74071	9.40256	10.0025	9.13628	13.4282	13.1197	6.51184	6.405	3.39482	9.27366	5.97731	24.7714	24.3783	30.8802	18.7883	11.3407	13.2739	10.6716
4-Guanidobutyric acid	36.8072	38.6624	26.7443	29.8826	54.1687	25.856	29.9207	26.6127	0.669392	20.8143	37.2545	9.05133	10.7013	26.5143	23.9902	25.1822	10.9589	17.0948	33.7183	35.5581	5.67211	61.8916	33.9024	92.7119	26.6293	28.2476
4-Hydroxybenzoic acid	649.985	1475.72	1690.86	1880.34	997.153	1638.64	863.505	1388.54	1292.07	1338.2	1251.99	1389.51	1499.23	1654.73	1542.62	1127.23	1750.18	1983.21	1419.47	1148.06	640.053	810.71	1298.48	1367.58	1520.93	1318.34
4-Hydroxy-L-glutamic acid	136.798	96.5494	325.002	702.137	245.663	330.233	133.393	113.682	68.6094	170.777	338.396	68.08	33.057	32.9916	417.303	76.0746	372.367	22.9142	162.813	177.126	105.541	142.676	39.1888	34.4802	116.674	138.035
4-Hydroxyphenyl-pyruvic acid	443.475	1458.08	2223.66	645.368	609.912	1826.74	947.424	1129.13	260.694	1561.62	426.475	1076.05	1038.9	916.212	1542.04	1263.47	896.814	682.587	943.71	1098.24	1449.15	1117.76	996.586	1138.63	1248.49	1036.32
4-Methyl-2-oxovaleric acid	1.01784e+06	841061	839988	1.07876e+07	1.16676e+07	1.04894e+07	1.20147e+07	1.45632e+07	1.40527e+07	2.06614e+07	2.14606e+07	2.04986e+07	219221	151131	159178	9.52388e+06	8.25682e+06	8.26074e+06	1.489e+07	1.31581e+07	1.32715e+07	1.81189e+07	1.62414e+07	1.62595e+07	529605	1.36621e+07
4-Pyridoxic acid	1643.17	2790.42	4052.61	2663.01	2130.02	2368.84	1526.93	2568.51	2326.93	2018.15	2556.98	2910.21	2523.88	3362.56	2988.86	1584.68	2604.05	2832.87	1703.09	2849.75	1936.56	1950.85	2221.48	2242.19	2889.64	2284.56
4-Quinolinol	21.0292	21.408	14.1958	8.34837	0.351406	0.37391	4.88347	15.7467	7.20828	7.39273	0.668671	21.6913	5.60996	32.5246	4.35934	6.52866	0.56004	9.55926	20.3374	26.5218	12.8465	10.7014	14.9022	12.6285	17.6125	8.95381
5-Deoxy-5-(methylthio)adenosine	14764.8	16851.4	21222.5	25082	17954.2	20913.8	35058.6	36402.5	35956	25915.4	21195.2	24861.2	18943.2	19967.9	18945.5	24800.5	25957.9	26545.1	39686.5	33033.6	32561.1	31722.6	38267.7	37233.4	18944.4	29133.8
5-Hydroxy-3-indoleacetic acid	387.281	542.304	466.901	226.469	96.8739	196.822	653.129	281.854	588.071	79.478	386.74	72.6872	581.875	582.893	885.127	116.795	354.798	285.812	1668.81	1169.27	1208.72	719.584	403.191	43.5921	562.09	320.305
5-Methoxytryptamine	6.13246	12.0971	17.6261	15.9382	14.7636	5.05869	2.16849	22.2742	12.0682	14.5081	27.4069	13.4988	11.1388	8.65237	11.1326	6.22815	35.2759	8.19479	0.819292	6.63663	12.9799	0.925417	7.94839	13.7694	11.1357	12.5241
6-Hydroxynicotinic acid	17.4619	36.1177	28.7682	125.121	39.4255	15.2024	25.0417	2.69243	14.4673	8.59309	37.7705	8.30784	19.1973	39.2337	31.7999	13.1808	25.4935	28.884	21.0926	19.4631	32.6081	15.6119	4.80611	12.4585	30.2841	17.5375
Adenine	1409.61	1837.6	4372.04	744.234	1107.46	4315	4918.81	5913.09	4690.95	3816.59	960.374	1199.99	4410.34	1038.87	1403.1	4034.78	1438.82	3352.61	6299.86	10533	8924.19	2802.94	5523.43	3269.85	1623.6	3925.68
Adenosine	12.2786	8.37778	16.2847	0.942803	23.8082	4.7488	8.1749	14.9608	0.463485	21.0637	4.64333	0.244038	5.9129	17.0404	17.0002	7.93879	0.537825	0.26668	0.865041	19.5634	48.0748	8.16945	5.73805	54.5612	14.2816	6.83842
Adenosine 3-5-cyclic monophosphate	330.266	1046.64	161.964	23.6116	1056.62	585.852	1076.8	23.3913	972.67	1284.52	814.623	1220.4	31.655	787.017	802.233	647.213	808.072	634.292	839.535	771.645	89.3261	958.498	818.23	509.334	558.641	811.347
Adenosine 5-diphosphate	32201.3	21684.8	25815.4	38350.8	36024.9	33923.2	62151.4	47730.5	43467	56732.3	51129.7	51310.6	33609.4	32771.4	30001.5	45915.9	44012.5	41610.4	94538.7	120656	107997	82014.2	94851.8	98456.2	31101.4	51220.1
Adenosine 5-monophosphate	36681.4	36680.3	38454.7	111902	89216.5	91353.9	140848	229795	189485	116933	84625.1	109093	35863.7	29324	31039.4	124478	74796.6	87374.4	351998	441130	391444	269598	285492	285611	36272	132663
Adenosine 5-triphosphate	863815	716933	700225	974035	1.11593e+06	964791	843416	751276	724949	822609	653444	820693	959438	904931	884253	940432	1.03042e+06	997500	921748	1.05544e+06	987426	653259	813900	817897	874034	882582
Adenylosuccinic acid	48.9696	89.3591	93.181	20.5377	234.27	141.631	1145.93	898.951	835.356	333.808	305.736	275.66	36.049	93.5388	202.114	1099.71	628.638	400.425	4209.79	7831.2	5890.44	1861.46	1975.05	1912.08	91.2701	867.154
Adipic acid	1.6888e+06	2.39792e+06	2.55978e+06	3.35284e+06	2.58426e+06	2.94978e+06	2.02827e+06	2.78329e+06	2.52773e+06	877093	685578	857374	1.47373e+06	1.96477e+06	1.94047e+06	3.51569e+06	3.65588e+06	3.66407e+06	2.08711e+06	2.92716e+06	2.68899e+06	945341	1.1507e+06	1.19815e+06	1.95262e+06	2.556e+06
AICAR	6.88619	22.4291	33.2889	56.5103	23.9272	46.0682	873.882	109.802	649.073	587.823	1031.89	150.061	10.6911	21.5837	6.40018	34.5694	17.5697	44.4177	869.074	117.525	83.5233	44.5857	277.344	352.562	16.1374	113.664
Allantoin	2476.16	352.661	1125.67	3152.53	3645.43	3937.78	3244.04	2988.93	4623.64	843.485	950.576	461.153	575.648	303.432	1651.91	2796.88	1780.58	2074.43	1444.04	3506.52	3648.59	7292.06	1314.92	2943.84	850.659	2966.38
alpha-D(+)Mannose 1-phosphate	27843.2	76489.5	71517.1	492217	191147	442037	263956	430222	401733	175225	94480.2	192140	42973	43038.2	46389.1	491286	473958	472295	460824	452649	374121	173889	537789	545606	44713.7	436130
alpha-D-Glucose-1-phosphate	10009.9	25100	27025.3	130260	57340.1	89847.6	62591.6	95217.3	88889.3	44874.1	108122	43368.5	25365.3	28014.6	29566.3	165275	156023	151087	154195	106511	108636	73244.2	158446	148447	26195.3	107317
alpha-Ketoglutaric acid	1.6888e+06	2.39792e+06	2.55978e+06	3.35284e+06	2.58426e+06	2.94978e+06	2.02827e+06	2.78329e+06	2.52773e+06	877093	685578	857374	1.47373e+06	1.96477e+06	1.94047e+06	3.51569e+06	3.65588e+06	3.66407e+06	2.08711e+06	2.92716e+06	2.68899e+06	945341	1.1507e+06	1.19815e+06	1.95262e+06	2.556e+06
Arabinose-5-phosphate	18335.3	48945.1	51421	319267	192152	247071	197330	311975	289059	209064	131750	247340	19864.9	26432.1	25724.5	232436	221988	222998	279533	320607	277340	245288	256862	292746	26078.3	247205
Argininosuccinic acid	54.7867	20.391	31.5496	51.5319	28.5144	88.5521	23.8008	62.0826	39.9662	17.1317	49.4637	17.0455	11.4373	49.5405	23.1776	28.0483	35.6637	34.9429	31.7395	42.521	37.4768	11.4665	171.874	14.0411	27.3636	35.3033
beta-Nicotinamide adenine dinucleotide	302702	331739	344353	331713	293099	298148	212380	254614	235334	311924	277641	324620	453532	433457	426743	380153	362364	376022	226566	258572	239985	348305	407054	426339	385548	305036
beta-Nicotinamide mononucleotide	307.959	372.359	314.718	130.803	620.637	407.431	224.44	150.714	994.439	312.23	753.919	279.394	146.203	161.18	48.5588	296.406	206.386	192.82	250.638	920.888	544.699	585.285	229.248	350.288	234.57	304.318
Cellobiose	259.734	67.3405	83.4202	141.011	62.2568	233.096	88.1893	102.428	465.692	274.484	168.127	84.064	85.3408	170.706	223.815	573.726	211.239	219.62	120.873	327.744	58.1443	202.435	139.371	267.325	128.023	185.281
Chorismic acid	1308.06	1041.87	1289.65	1965.42	2062.63	1168.5	1509.39	1843.36	3916.18	2363.87	2128.69	2189.17	3714.69	2794.56	3521.72	1634.09	2227.78	1819.8	2440.61	1374.56	1833.45	1880.87	1956.26	1993.49	2051.31	1960.84
cis-Aconitic acid	260338	430146	462689	460502	338612	413481	212825	390584	349035	333065	324790	316857	369884	517972	520270	495315	538591	537482	417687	519923	475930	384004	420979	449863	446417	415584
Citramalic acid	56550	64875.1	66286.4	74792.8	76011.8	71871.9	73462.9	83944.9	83236.1	138227	146048	139421	41160.7	51117.3	56577.6	80767.8	76943.7	67118.9	82628.2	77689.1	76940.1	129476	124032	124478	56563.8	81698
Citric acid	5.2962e+06	6.92816e+06	7.15071e+06	6.99296e+06	5.6733e+06	6.2092e+06	3.96852e+06	5.84839e+06	5.39852e+06	5.93455e+06	6.66186e+06	5.53924e+06	7.15632e+06	7.96836e+06	8.06975e+06	7.64893e+06	7.66123e+06	7.64118e+06	7.80914e+06	7.92374e+06	7.53274e+06	6.66437e+06	6.44093e+06	7.25532e+06	7.15351e+06	6.66312e+06
CoA	7652.47	5582.36	5677.78	8713.54	13422.7	7281.54	8266.57	6910.55	6601.76	5519.58	4798.3	6018.96	9759.8	9656.37	9689.85	8163.73	12758.9	12187.9	9721.19	16804.8	16718.7	6204.24	9437.36	9722.94	8654.42	8490.05
Creatine	23871	26996.3	24418.9	27626.2	36367.9	31703.4	46107.4	40342.6	43905.4	25426.3	17606.6	19907.1	31199.8	28236.1	25806.1	54056.8	21450.5	29250	67675	52646.3	53800.5	31505.7	35555.8	29334.8	26401.2	33629.6
Creatine phosphate	12.5566	42.3352	12.8042	63.4063	14.9823	22.9127	21.3374	9.86449	13.5161	7.82721	39.532	24.4202	16.6595	16.5136	16.9044	9.81757	52.2889	31.3706	10.1294	14.1516	14.3544	5.48191	28.4382	40.1159	16.5865	18.1598
Creatinine	59.1918	55.9017	39.1155	112.924	41.6753	998.612	132.97	1189.49	1087.4	58.0869	59.6619	1168.02	85.6506	86.8142	54.0514	146.885	69.2851	751.733	43.6695	61.6665	54.7562	217.056	75.0371	66.1932	57.5467	93.9806
Cysteine	34.0735	37.9423	40.8395	9.75229	1.99771	25.0107	36.4298	5.42571	136.198	1280.15	1209.7	912.662	53.0113	42.5452	102.784	43.8615	12.5591	47.0223	21.8217	26.3099	30.7099	1013.52	310.928	186.862	41.6923	40.1456
Cytidine	8.30697	27.2058	30.0996	157.424	69.3933	35.5997	183.861	160.34	338.636	429.123	419.327	230.91	31.682	13.3049	24.7134	20.3809	55.4198	47.0641	123.842	124.02	121.464	246.019	138.925	185.941	25.9596	148.175
Cytidine 5-diphosphate	722.873	459.112	330.664	461.044	905.939	812.33	1957.42	1225.52	1276.06	1033.59	1663.09	1774.27	552.356	785.708	906.144	1446.16	910.175	786.738	4626.26	5477.88	5130.56	3594.37	3698.64	3493.06	637.615	1554.62
Cytidine 5-triphosphate	25997.1	20724.1	20294.3	38099.6	46480	35551.9	38956.3	30421.1	31274	27859	24463.4	28804.6	26373.8	24012	24617.7	32552.7	38240.3	36392.6	36369.4	51314.2	43499.8	24631.9	30798.2	33006.7	24314.8	34279.3
Cytidine-5-monophosphate	2118.42	3995.47	4164.8	6071.35	3562.91	5276.8	5787.69	10062.4	7475.91	3782.34	2864.78	3144.39	1422.4	1095.28	1766.63	4292.34	2508.58	3082.04	18076.8	25475.8	22469.2	10309.5	15297.8	15204.3	1942.52	5929.52
Cytosine	0.992299	31.9388	1.25981	23.0821	41.4511	63.2952	23.4039	36.3742	28.3953	15.1924	1.48955	32.538	1.81565	15.3125	0.243713	21.1813	36.8321	41.2863	1.64642	16.2647	40.2797	0.294777	28.5879	6.44958	1.53773	25.8996
D-+-Galactosamine	10.0004	31.3952	33.8332	18.6677	32.8081	17.1211	21.8443	24.8572	31.5003	17.3925	32.0309	23.2536	14.018	53.4734	3.64369	25.5499	245.336	14.1661	36.631	16.1675	22.6439	20.2095	13.081	78.8936	22.7066	22.9488
Deoxyadenosine 5-triphosphate	2464.91	2335.05	2602.32	2684.41	2614.52	2608.59	147.587	508.53	640.673	1229.15	770.772	1281.44	2344.04	2182.72	2063.49	1603.44	2534.84	2149.51	603.279	810.766	859.457	1222.13	1800.91	1816.21	2339.55	1255.29
Deoxycytidine 5-triphosphate	4579.27	4239.61	4567.23	3828.62	3814.24	3768.38	2006.39	1953.14	1820.69	2412.93	2649.08	2584.08	3135.4	4348.43	3904.07	3119.74	3560.12	3724.03	2296.27	3337.02	2850.37	2936.97	3058.64	3575.47	4294.02	2997.81
Deoxyguanosine 5-triphosphate	863815	716933	700225	974035	1.11593e+06	964791	843416	751276	724949	822609	653444	820693	959438	904931	884253	940432	1.03042e+06	997500	921748	1.05544e+06	987426	653259	813900	817897	874034	882582
Deoxythymidine 5-triphosphate	28933.6	26139.7	24257.4	35299.7	35479.9	29746.2	17097.8	16264.6	14259.6	10314.3	6629.04	9490.9	35536.5	32792.3	29723.3	26861.9	33398.5	34579	17880.4	26264	22066.7	12935.6	19933.9	21057.7	29328.4	20495.8
D-erythro-Dihydrosphingosine	2468.99	5408.03	5453.37	13570	9073.28	11036	6951.12	12233.6	11460.5	6588.52	4093.46	6795.02	5484.35	5382.2	5844.5	13992.9	12731	12664.7	11774.1	11600	11708.3	8437.81	9070.68	9780.74	5430.7	11248.3
D-Fructose 1,6-biphosphate	3845.04	5311.04	4914.25	54687.1	56029.3	47489.7	95278.7	76536.6	78889.6	82262	57392.7	76134.6	3256.22	2148.2	2095.33	79809.8	48385	50481.5	157218	154396	147752	130247	124659	121992	3550.63	79349.7
D-Fructose 6-phosphate	15749.7	47258.7	46555	181684	171023	192417	121819	189284	189200	155444	152808	162970	40747.1	46157.8	45858.4	277087	222985	221090	190182	215471	194711	208877	174581	196901	46008.1	189733
D-Gluconic acid	3339.23	5498.73	6179.75	8395.95	5271.64	6930.51	8799.57	11780.4	10043.9	38631.8	28046.7	40542.6	2941.39	4292.47	3972.51	3382.11	5334.6	4296.16	5936.93	5959.69	6022.82	12209.3	12907.8	14095.9	4132.49	8597.76
D-Glucosamine 6-phosphate	292.035	519.806	292.863	1122.54	865.794	572.181	705.023	1237.24	215.49	316.727	263.735	565.074	635.022	2080.68	937.401	262.797	2437.09	1432.47	566.082	605.467	866.826	134.03	670.51	625.976	577.414	615.722
D-Glucose 6-phosphate	14850.8	47258.7	46555	181684	171023	192417	121819	204429	189200	155444	152808	158664	40737.3	46157.8	45858.4	277089	222985	221090	190182	215382	194711	208877	174057	196901	46008.1	191299
Dihydroxyacetone phosphate	15745.6	24044.2	27368.2	431120	205565	294857	118200	284028	246796	179165	62609.6	157795	20561.1	19485.4	18083.7	273445	205789	206832	316629	490519	348943	161969	223030	243602	20023.3	233316
DL-2-Aminoadipic acid	6393.37	4743.29	605.536	9818.47	1544.47	6081.44	160.551	7578.43	7094.08	660.784	1444.37	2993.13	1663.7	7029.78	1820.29	11441.3	5884.14	4199.8	135.02	12378.8	19950.3	2923.15	5524.8	9886.21	3281.79	5704.47
DL-Glyceraldehyde 3-phosphate	469.711	447.836	350.941	278.486	172.075	611.4	640.637	225.354	1919.82	1452.04	5459.86	110.078	209.134	889.328	1382.77	284.067	240.332	291.28	401.175	2840.95	409.787	496.701	201.928	236.012	458.774	346.227
DL-Isocitric acid	5.2962e+06	6.92816e+06	7.15071e+06	6.99296e+06	5.6733e+06	6.2092e+06	3.96852e+06	5.84839e+06	5.39852e+06	5.93455e+06	6.66186e+06	5.53924e+06	7.15632e+06	7.96836e+06	8.06975e+06	7.64893e+06	7.66123e+06	7.64118e+06	7.80914e+06	7.92374e+06	7.53274e+06	6.66437e+06	6.44093e+06	7.25532e+06	7.15351e+06	6.66312e+06
D-Maltose	2094.31	152.915	515.44	64.8458	468.879	769.853	234.879	258.708	201.642	308.924	256.145	219.252	325.242	75.3416	279.372	149.21	202.452	207.003	390.537	301.901	1167.94	388.209	776.31	573.921	302.307	280.304
D-Mannose	77276.8	135485	128878	107178	69824	111397	53724.1	69568.2	81700.3	57555.8	60444.7	47047.4	59240.4	124402	135478	60453.3	133006	137488	61942.1	87227.5	94731.1	68682.5	71525.2	80139.4	126640	70674.6
D-pantothenic acid	464068	589283	618353	719557	637430	675484	485817	694220	637984	317614	285515	319437	794114	835078	820923	789486	734590	754892	771149	771850	711863	504833	481117	515371	706234	656734
D-Ribose 5-phosphate	25809	62970.3	66181.4	430085	250804	329172	276300	438557	366548	254615	150954	246954	25753.1	33956.8	30919	303527	293394	298889	351297	443582	371580	293971	357336	415626	32437.9	316349
D-Ribulose 1,5-biphosphate	177.299	104.893	111.231	144.497	522.839	404.559	525.284	2177.3	428.141	402.429	487.316	253.009	816.194	430.993	454.477	94.1718	195.529	634.191	376.679	1197.38	162.701	61.5484	208.663	37.1464	304.146	389.554
D-Sedoheptulose-7-phosphate	1606.37	7172.43	6679	22901	7296.2	18245.5	15637.6	21295.5	22901.9	6945.73	1882.67	5893.42	5502.84	5673.34	5801.31	24681.3	23592.9	25660.9	22472.1	19508.7	17681	8289.14	20035.1	19888.9	5737.33	19698.8
D-Xylose	552.772	1417.92	1747.42	1042.47	900.603	956.37	1611.38	756.029	1352.79	784.913	807.028	948.159	1566.02	923.957	1172.11	677.923	1341.61	1091.26	1759.75	1234.39	1812.86	1594.24	1862.35	1469.04	1295.01	1162.83
D-Xylulose-5-phosphate	4727.99	5404.44	6262.78	151337	53179.2	83010.2	56322.1	68856.3	86758	28010.6	12608.5	26592	4365.04	6297.7	4161.76	99491.9	80840.3	81532.9	108602	124751	108147	36309.9	58370.7	68079.5	5066.21	74848.3
Epicatechin	359.536	165.227	491.566	613.073	54.2491	50.4053	300.67	436.501	351.52	162.691	158.055	186.31	314.331	156.613	136.999	559.508	476.315	65.5429	1035.29	214.218	180.079	605.924	72.9927	89.3847	239.779	200.264
Flavin adenine dinucleotide	1432.62	686.426	1035.07	1156.46	1625.42	1247.63	1090.46	743.338	924.312	1191.37	1645.38	1224.89	1304.95	1480.76	1284.3	1568.25	1302.48	920.599	1417.86	1283.85	1408.11	354.739	911.349	777.497	1294.63	1208.13
Folinic acid	0.749527	1.55379	1.04918	0.571752	7.05548	0.430477	2.68685	1.01565	21.4679	28.5649	16.2683	1.02059	0.182365	4.90757	1.34186	1.21961	22.4373	43.0171	0.745096	24.7218	0.73238	0.592107	0.48181	0.418328	1.19552	1.1201
Galactonic acid	3327.29	4936.97	6398.88	8417.42	5480.74	6929.75	8143.98	11780.4	10078.2	38631.8	28046.7	40542.6	2990.24	4406.49	3508.31	3382.11	5334.6	4034.45	5911.33	6033.41	5746.18	12209.3	13057	13931.9	3957.4	8280.7
gamma-Aminobutyric acid	0.932403	10.8253	18.1731	33.387	0.561023	21.3523	0.649877	18.4188	3.85425	0.413023	19.0329	1.47686	15.8169	1.52864	9.27632	27.758	14.1072	16.3433	0.818092	0.703252	22.8173	1.00016	0.589157	0.263692	10.0508	2.66555
gamma-Glu-Cys	16413.6	21683.6	24123.7	28444.1	20045.4	24093.9	47660.9	57654.1	59147	31972.4	26773.9	31892.7	19054.5	21000.5	20165.6	24643.8	30333.1	30877.9	44340.7	40645.1	43777.4	27953.8	24632.3	26712.6	20583.1	30605.5
GlcNAc	516.456	318.732	149.973	147.826	234.684	146.874	59.6547	115.501	143.52	134.56	705.734	321.396	363.452	518.315	172.402	373.818	1069.16	256.496	169.277	223.245	312.408	322.007	399.579	150.069	341.092	228.964
Glucoheptonic acid	628.237	1878.55	1277.19	1431.51	650.723	723.075	158.147	2365.63	1626.27	1104.24	638.991	1706.77	504.143	1681.49	2052.22	1691.88	719.044	2829.81	2085.51	1688.74	1907.01	2408.99	1361.56	1738.35	1479.34	1657.5
Glutathione- oxidized	197423	302606	299029	262304	161284	313423	142026	267683	242507	180355	210282	201110	303299	357119	352682	346032	234526	233292	385087	399027	299880	282211	290419	285589	302952	264993
Glutathione- reduced	2.22571e+06	2.36064e+06	2.39516e+06	2.44172e+06	2.47793e+06	2.24681e+06	2.19636e+06	2.51398e+06	2.39802e+06	2.22042e+06	2.13652e+06	2.28088e+06	2.6567e+06	2.64344e+06	2.64192e+06	2.55637e+06	2.52366e+06	2.55305e+06	2.46054e+06	2.57719e+06	2.51354e+06	2.36698e+06	2.38627e+06	2.3953e+06	2.51854e+06	2.41987e+06
Glyceric acid	84.18	1593.5	1628.94	1536.76	37.0745	68.9995	662.613	431.984	1513.5	75.4486	51.1949	1439.92	45.8642	159.88	1550.15	306.818	82.4202	135.157	47.5664	177.421	70.3782	168.861	163.825	83.6504	855.018	149.491
Glyoxylic acid	16.9012	11.5751	1.53285	7.72779	7.15292	19.6285	13.1579	22.716	12.6887	26.1302	18.8772	30.3572	5.79518	5.74237	19.5438	42.8357	47.2726	33.4364	37.0844	25.6467	19.3792	30.9579	1.40996	50.1726	8.68512	24.1814
Guanine	23.175	60.3881	8.51878	160.531	51.5878	37.3564	2.04506	75.3128	23.7293	35.3923	103.047	109.701	20.3382	70.7573	119.195	13.1089	42.0252	6.78958	120.544	323.448	30.1928	137.466	71.7808	140.37	41.7816	61.6843
Guanosine	4.27318	4.91444	13.4957	72.3133	3.55355	43.5491	5.46025	11.4654	12.9355	50.1462	69.6617	7.67484	27.0849	15.3566	5.14214	79.819	30.3599	35.788	21.5057	4.90625	3.51773	27.7006	25.15	16.5167	9.31891	23.3278
Guanosine 3,5-cyclic monophosphate	21.1315	4.60326	13.6329	15.3733	19.4976	7.08353	17.6425	8.82016	5.89391	12.9558	1.63558	15.5115	15.2284	8.77858	10.7906	16.5057	16.1708	5.4821	9.11686	6.2066	9.47711	10.6475	34.3009	41.4544	12.2118	11.8017
Guanosine 5-diphosphate	213.039	33.319	253.501	111.829	205.695	61.8704	524.301	181.245	247.519	233.042	567.633	446.788	92.9771	107.622	136.583	52.1925	72.4569	131.146	524.225	683.702	923.306	512.378	1155.69	646.163	122.103	347.153
Guanosine 5-triphosphate	10940.2	7256.24	7024.32	10105.4	14016	10584.4	9678.59	6582.66	7244.57	10367.4	8568.51	10028.4	10389.1	8252.06	8944.75	9689.74	11998.9	10773.6	9667.11	11815	12097.4	7412.04	8618.48	8345.84	8598.41	9859.07
Homocitrate	25492.7	28569.8	29547.6	16029.7	13905.3	15351.6	5336.13	8901.84	7695.85	6640.67	6826.35	7105.65	63010.6	51352.4	50809.7	25330	22229.1	22915.1	12849.1	12726.6	12161.8	8944.19	7889.46	8610.23	40178.6	10553
Hypoxanthine	90.1343	475.989	355.915	1444.41	1122.91	723.005	1475.59	1917.54	765.868	1690.84	1858.95	1359.07	91.0504	219.453	66.2071	1034.18	1151.97	1121.6	2700.37	3136.16	3094.41	1750.28	3426.61	3376.77	155.252	1583.21
Indoline-2-carboxylate	104.641	142.502	210.368	63.4855	162.484	392.073	198.092	301.232	1706.68	128.313	366.022	188.622	121.218	151.399	117.299	135.619	247.536	1107.15	187.939	43.3663	52.4547	126.438	291.577	88.1552	131.86	188.281
Inosine	26.3885	25.3815	4.70696	10.135	12.0457	23.366	15.6356	10.6135	26.8522	9.2997	10.1942	5.56419	2.88281	8.03689	25.1973	27.8415	4.24618	15.4817	10.6965	32.9471	3.39161	3.65537	12.1091	14.4117	16.6171	11.3711
Inosine 5-diphosphate	2814.65	1854.87	1774.79	2733.26	2796.73	2324.7	4971.45	3227.46	2976.67	3581.36	3942.53	3871.63	2839.82	2026.49	2347.58	3392.93	2468.13	2997.53	6909.92	8416.06	7445.99	5924.92	6230.67	7103.77	2187.04	3726.49
Inosine 5-monophosphate	2341.2	3002.52	3669.73	4425.81	3860.57	3680.3	18791	15298.4	14117.4	18972.1	14245.3	18403	3082.39	3618.68	3758.73	28579.9	10953.2	11889.1	89944.7	127805	112144	45136.7	109470	94832.2	3350.54	18597
Inosine 5-triphosphate	48442.2	37680.4	35844.3	52141.6	60329.1	52674.7	47182.3	39496.1	39420.2	45945.4	35850.7	43209.4	52565.5	50844.9	49207.4	52981.5	54657.2	56386.1	51311.1	58791.4	55631.6	36639.2	42662.4	43117.8	48824.8	49246.7
Isopentenyl pyrophosphate	29.1495	28.367	25.2721	17.8014	19.7863	24.6462	43.3111	18.896	54.6299	85.7423	35.6487	13.071	6.51545	74.2381	41.7274	21.9285	8.70766	46.6099	32.7854	30.6985	30.2548	147.123	32.5704	12.8577	28.7583	30.4767
Isopentyl acetate	1.01784e+06	841061	839988	1.07876e+07	1.16676e+07	1.04894e+07	1.20147e+07	1.45632e+07	1.40527e+07	2.06614e+07	2.14606e+07	2.04986e+07	219221	151131	159178	9.52388e+06	8.25682e+06	8.26074e+06	1.489e+07	1.31581e+07	1.32715e+07	1.81189e+07	1.62414e+07	1.62595e+07	529605	1.36621e+07
Itaconic acid	1.01784e+06	841061	839988	1.07876e+07	1.16676e+07	1.04894e+07	1.20147e+07	1.45632e+07	1.40527e+07	2.06614e+07	2.14606e+07	2.04986e+07	219221	151131	159178	9.52388e+06	8.25682e+06	8.26074e+06	1.489e+07	1.31581e+07	1.32715e+07	1.81189e+07	1.62414e+07	1.62595e+07	529605	1.36621e+07
Ketoisovaleric acid	1472.44	2672.36	2912.55	5471.94	5189.55	6249.67	6041.94	6009.16	5894.18	1108.94	880.842	1578.56	2651.3	3548.89	3849.61	7210.7	10446.3	10579.5	5961.46	7068.55	6306.64	1814	2405.89	3978.1	2792.45	5927.82
Ketovaleric acid	26368.4	27347.7	29266.9	38212.7	42174.3	33397	33777.1	34533.8	30022.1	18062.7	16058.4	14218.7	31456.4	35155	28726.1	37170.6	41767.9	37899.4	35717.1	38753.5	39369.5	25843.6	22930.7	21892.6	28996.5	34155.4
Lactic acid	272295	402409	411812	539491	362688	471367	554052	614648	613005	704387	534908	736056	190984	243035	233817	362950	433281	437983	481848	474675	501092	656447	746093	772247	257665	537199
L-Arabinose	708.466	492.792	377.452	229.207	756.148	863.225	590.182	1244.51	602.72	1167.81	2493.6	333.658	736.042	957.016	3703.68	115.294	162.924	1126.78	1403.69	1053.79	146.474	864.159	474.749	411.115	722.254	679.434
L-Arabitol	476.796	620.607	245.365	238.487	202.791	150.274	305.887	131.135	296.827	436.804	223.011	142.635	297.557	207.783	189.436	181.178	103.646	218.703	343.377	247.221	260.443	52.9871	243.638	165.266	271.461	220.857
L-Arginine	359.759	1972.45	2290.17	3092.36	231.982	123.011	66.1168	222.732	112.315	1319.4	155.143	230.773	404.47	1973.89	1361.96	199.283	537.635	190.446	1094.43	1376.14	210.056	830.698	1198.69	145.378	1667.2	226.752
L-asparagine	227.039	256.887	216.782	227.611	348.007	497.388	785.55	203.838	815.087	261.263	415.092	157.148	532.82	421.969	270.771	255.974	248.791	306.547	326.002	398.567	279.045	1281.04	392.292	746.045	263.829	337.004
L-Aspartic Acid	220429	250786	271154	304841	279945	293756	147515	225159	194346	38675.4	41575.5	39151.1	586082	534583	522638	413143	339277	340423	232056	229825	208409	99791.5	99014.5	116117	396896	216784
L-Canavanine	3.85526	14.0764	0.201577	1.74184	0.544114	0.656786	0.31748	0.910566	0.238923	110.412	0.302627	28.5345	21.2544	17.6955	0.815198	0.359196	1.38115	0.379201	20.1519	3.33447	40.065	30.5841	8.95746	72.4564	8.96584	1.56149
L-Carnitine	297.958	349.516	225.693	409.192	319.045	204.086	274.888	213.15	418.432	76.0508	4.99775	199.377	342.352	337.518	293.816	253.452	598.386	306.936	187.533	319.486	142.05	145.445	117	89.3755	317.738	208.618
L-Citrulline	13.7589	199.308	282.654	141.165	496.203	544.581	9548.64	6473.17	6258.29	5274.6	3599.92	4046.6	308.541	214.265	193.884	1697.92	594.587	376.779	8330.32	6214.77	7695.74	1722.23	1088.77	258.392	206.786	2661.07
L-Cystathionine	1.38846	22.7192	34.6641	29.2769	8.7814	13.0096	25.4366	77.4426	32.2518	34.7568	22.5118	18.8172	4.96132	23.1095	46.2468	47.3686	35.6811	33.3352	44.8414	47.279	70.1419	19.9546	0.332771	1.43781	22.9144	30.7643
L-Cystine	191.683	257.106	248.011	208.502	286.833	143.845	453.319	422.202	66.9687	527.137	228.36	226.73	313.509	195.188	141.932	375.321	197.497	99.8213	240.121	134.809	221.78	192.018	266.052	316.767	221.599	227.545
L-Dihydroorotic acid	1702.15	3906.04	3966.91	7580.47	5500.95	6459.55	21157.8	14331.4	15911.3	2575.6	3965.79	2564.58	2233.43	3540.7	3325.66	5984.79	6451.64	6388.14	5894.29	8115.75	6601.47	5227.97	4576.27	4737.86	3433.18	6186.46
L-Glutamic acid	970629	1.18885e+06	1.22215e+06	1.35206e+06	1.28686e+06	1.29292e+06	1.05395e+06	1.36281e+06	1.22363e+06	1.06711e+06	1.13841e+06	1.0352e+06	1.15714e+06	1.23761e+06	1.19052e+06	1.29715e+06	1.20759e+06	1.22115e+06	1.28051e+06	1.30249e+06	1.27173e+06	1.13724e+06	1.08979e+06	1.14542e+06	1.18968e+06	1.22239e+06
L-Glutamine	17888.7	21495.2	23519.9	32670.9	24895.6	33829.4	36497.1	37659.6	47797.4	26453.6	22138.1	25543.9	17522	18424.8	18398.3	29547.7	31516.7	30469.6	29095	30951.8	29250.1	33136.3	29434	29459.2	18411.5	30008.6
L-Histidine	565.32	1475.08	1088.63	868.232	722.139	1288.03	953.604	1263.14	1815.55	508.965	382.51	496.182	532.016	922.665	846.62	847.885	824.511	578.067	1066.73	561.75	1390.78	1162.15	1124.07	962.722	884.642	910.918
L-Homocysteine	38.8489	26.1916	17.1041	14.5564	44.8061	85.6527	14.2728	29.756	21.3052	96.275	34.2102	22.9551	32.8927	10.7155	9.69201	15.5813	76.1637	16.7334	31.8318	30.5715	134.105	16.507	38.8972	19.6561	21.6478	30.1637
L-Homocystine	12.0125	26.7092	26.2409	13.061	9.88343	22.7509	13.7569	24.0687	29.2157	39.7961	0.945225	15.5636	13.2819	47.1317	18.6662	24.8097	39.6782	28.2727	36.6391	59.6873	27.8341	24.7621	37.977	14.6172	22.4536	24.7859
L-Homoserine	44.67	71.642	36.9603	24.9142	11.2355	64.9651	38.6456	0.904122	30.2261	14.29	36.296	26.7754	0.897632	1.04275	104.289	1.88762	125.728	3.08337	48.8138	16.5218	137.64	71.0183	27.5282	94.0059	40.8152	28.8772
L-Hydroxyglutaric acid	166067	200065	207016	242838	232339	230961	260698	271090	265160	453557	461772	457856	155968	159038	155222	251767	239452	238199	277835	260792	252018	426416	376239	381831	162553	262976
Lipoamide	5.4157	27.4057	11.7726	15.9037	12.7338	13.5756	32.5888	12.163	14.7003	10.3844	16.8942	20.5905	8.23778	11.8748	14.5132	6.15731	40.4111	7.43655	23.2613	26.5956	13.6114	13.9619	4.04305	13.9457	11.8237	13.9538
L-Isoleucine	1326.2	2685.81	3118.02	3193.66	910.736	2936.19	2034.75	3206.33	2916.92	2614.87	2951.52	2573.32	1654.97	2452.42	2700.93	1860.36	2497.63	2876.9	2117.16	1116.35	2643	1938.14	1850.37	2671.76	2569.11	2594.1
L-Kynurenine	240.955	431.205	534.91	636.539	288.646	408.467	318.144	452.134	307.216	551.188	489.365	516.615	274.77	340.483	479.896	412.446	501.966	423.586	274.46	452.738	344.305	427.193	347.045	454.041	385.844	425.389
L-Leucine	1326.2	2685.81	3118.02	3193.66	910.736	2936.19	2034.75	3206.33	2916.92	2614.87	2951.52	2573.32	1654.97	2452.42	2700.93	1860.36	2497.63	2876.9	2117.16	1116.35	2643	1938.14	1850.37	2671.76	2569.11	2594.1
L-Malic acid	4.6236e+06	5.37003e+06	5.59235e+06	7.61878e+06	7.35865e+06	7.27025e+06	7.30054e+06	7.77368e+06	7.56432e+06	2.67201e+06	2.79428e+06	2.50641e+06	6.13975e+06	6.18176e+06	6.00117e+06	8.93501e+06	9.1115e+06	8.81096e+06	8.25447e+06	8.58592e+06	8.17777e+06	4.80594e+06	4.79778e+06	5.02296e+06	5.79676e+06	7.46148e+06
L-Methionine	28658.3	57830.3	55997.2	58602.8	41181.3	59501.1	43819.1	51188.3	74290.6	46073.2	43163.6	46549.5	31941.3	46936.4	44373.7	40773.2	56185.9	53781.4	38330.6	45537.6	44075.5	44599.8	37489.9	40112.6	45655.1	45068.7
L-Phenylalanine	108258	234635	259074	240882	138041	209969	118210	234908	206221	210591	224095	210830	132704	212460	207428	139949	226391	219043	143985	196703	167723	152291	143518	162408	209944	201462
L-Proline	72.2369	50.4445	84.5224	12.9767	289.032	52.4562	208.177	49.3192	114.018	242.461	16.2989	225.36	244.349	75.0718	45.4177	90.4469	83.6188	100.308	27.5623	35.3165	199.208	118.177	231.384	71.4816	73.6543	95.3774
L-Serine	3784.05	6388.41	5743.61	8548.41	6920.34	8361.38	9020.02	9177.84	11553.1	3485.81	2469.7	2409.46	2486.9	3478.41	3947.12	6671.65	7398.58	7588.52	5346.38	7334.94	7428.33	1388.39	1249.82	1182.7	3865.59	7127.64
L-Sorbose	85143.3	135485	127164	110033	70481.1	112365	53727.9	90156	83595.5	57488.3	65789.1	61959.7	88453.4	121893	129984	60524.9	94415	135589	61979.3	87055.5	94731.7	68760.5	71525.2	79948.1	124529	75736.7
L-Threonine	21643.9	19220.9	21983.9	25034.5	28438.2	23808	37871.8	34764.6	35201.9	40785.6	31619.9	39309.9	23204	26727.3	20243.2	27813.8	25439.9	26291.4	35674.9	31098.2	31727.7	59445	53167.8	54081.3	21813.9	33246.2
L-Tryptophan	22428.2	50398.1	52181.5	46925.7	26962.8	47079.9	25723.8	47892.2	53723.1	32646.9	27732.4	36993.5	27977.8	40291.7	42027	29092	47595.4	48256.5	28522.6	38191.8	32521.4	26361.5	27690.3	34263.5	41159.3	33455.2
L-Tyrosine	56435.9	110031	118855	114340	75167.3	103261	62529	117601	97492.2	99216	92887.4	97458.4	69316.7	100371	98998.2	72379.8	104779	102132	72260.1	91658.8	79910.6	67029.3	73767.5	79618	99684.6	92273.1
Maleic acid	24836.7	16288.7	16619.3	20890.5	12816.6	21931.5	21145.3	16608.7	18281.1	23497.9	27873.9	28251.9	19677.2	19872.2	26206.3	19013.5	22985.7	22594.4	22100	16508.4	24970.1	15173.4	27907.6	15605.8	19774.7	21538.4
Malonic acid	81833.9	89600.4	88693.2	134655	140041	142972	137119	185405	178770	198422	191783	193540	78146	79249.8	77266.7	123526	118231	115456	154525	148428	146437	182322	175900	189505	80541.9	151477
Melibiose	80.1488	78.2289	51.5345	31.0596	113.844	34.284	73.4445	79.4302	116.474	185.061	353.303	53.3955	57.4092	39.9388	186.313	75.1921	183.479	168.142	149.086	418.777	83.9502	30.8535	101.931	33.0722	67.819	92.9408
Mevalonic acid	161530	192858	201196	27894.8	29830.8	26716.9	26945.9	51029.9	46946.7	46664.8	40663.6	46861.8	149364	157447	151935	33163.2	20557.1	20189	68904.7	59339.4	58690.2	60700.4	50516.4	55949.1	159488	46763.3
Mevalonic acid 5-phosphate	93.181	493.581	187.692	1995.65	30.4739	274.291	39.2324	300.188	375.448	287.363	65.2201	670.93	848.962	69.6278	309.651	245	1412.96	304.053	75.5394	162.154	39.3594	46.0108	113.824	643.195	248.671	259.645
m-Hydroxybenzoic acid	429.093	398.495	384.312	466.451	294.835	546.901	2040.31	398.397	430.678	389.594	301.01	2056.87	2006.02	2058.65	611.751	281.85	540.314	182.173	204.396	136.406	563.269	401.497	342.467	361.336	520.422	393.995
myo-Inositol	540679	902190	963637	865696	456655	773853	371746	642482	671180	383471	358134	318724	610493	857486	664938	474706	890381	902732	511282	634153	656007	440075	481275	520067	761212	515675
N-Acetyl D-galactosamine	516.456	318.732	149.973	147.826	234.684	146.874	253.33	360.354	143.52	134.56	705.734	321.396	363.452	518.315	172.402	373.818	1069.16	256.496	169.277	223.245	312.408	322.007	399.579	150.069	341.092	254.913
N-Acetyl-alpha-D-glucosamine 1-phosphate	29932.7	41852.7	45242.4	91643.5	74344.1	77245.3	53408.4	81261.4	71477	52168.9	50657.7	52735.5	51770.4	48560.4	52203.8	116871	97431.5	97438.5	105404	103016	94484.2	36536.5	36768	32663.1	46901.4	75794.7
N-acetylaspartate	4751.02	6987.75	7068.37	8125.03	6992.13	7788.84	9663.44	11818.8	11142.9	40608.8	36319.7	41301.7	5443.59	6378.71	6201.24	7492.15	5678.01	5980.2	9066.81	7387.19	8164.04	16454.3	13458.3	12849.4	6289.98	9365.12
N-acetylaspartylglutamate	206.102	181.234	229.572	56.7895	314.369	273.849	196.341	581.729	176.749	826.632	767.746	550.693	50.0346	93.7381	61.1825	74.783	520.695	294.229	1713.78	140.694	269.244	177.419	2091.32	87.1717	137.486	284.039
N-Acetyl-D-glucosamine 6-phosphate	8654.06	16310.1	16760.7	42626.1	29619.3	35542.7	23901.6	38675.2	36039	19550.5	12869.7	20425	15538.2	19761.3	19578.2	45309.6	41036.4	41838.5	41661.1	41215	39772.7	25229.1	29164.5	33463	16535.4	35790.8
N-Acetylglutamic acid	4095.16	4619.62	5193.65	7074.31	8248.95	7504.84	10078.6	11436.5	11553.4	16769.2	16124	17163.6	4172.57	4576.66	4404.9	7881.28	6180.31	6521.32	13370.8	11835.7	10618.9	16060.1	14512.2	15461.1	4490.78	11495
N-Acetylneuraminic acid	1306.25	2063.12	2252.35	3002.88	2194.39	2450.63	1654.42	2853.63	2653.43	2794.99	1597.66	2996.72	1924.83	2280.47	2349.39	3149.09	3092.42	3109.61	2558.44	2850.9	3111.05	2303.54	2775.18	3591.44	2157.73	2822.94
NADH	378.456	294.81	188.327	708.501	1574.03	1625.11	104.533	373.16	1147.21	291.893	662.45	1412.66	482.121	233.491	558.446	3546.01	1244.11	787.178	1532.83	1078.38	1647.34	2195.55	1540.15	1409.58	336.633	1326.84
NADPH	1485.75	911.087	1052.11	1930.69	969.432	1184.22	729.346	491.65	637.379	888.741	735.146	375.395	1565.13	1465.94	1473.37	419.678	1556.15	1803.72	9.49893	1349.35	647.287	696.321	1509.2	1778.84	1469.65	811.943
N-Carbamoyl-DL-aspartic acid	105553	172073	186815	329101	279661	290413	3.9928e+06	1.86258e+06	2.20469e+06	234157	259001	231907	68564.4	106613	113077	276127	281340	273501	489158	598369	541411	454553	411676	461553	109845	370389
N-Carbamyl-L-glutamic acid	416.39	368.437	506.505	295.453	224.876	206.228	336.219	263.506	312.899	320.997	235.328	441.04	329.91	407.019	155.235	292.629	213.315	294.206	95.0034	146.965	157.906	366.964	492.885	444.189	387.728	293.417
N-Formyl-L-Tyrosine	61.4945	119.548	94.2487	239.13	31.5968	147.45	162.421	139.627	113.05	118.578	92.5456	80.9753	232.529	39.0128	243.068	159.985	32.3548	177.429	113.467	88.8307	32.5563	202.519	80.9193	253.503	106.898	116.023
Nicotinic acid	267.292	518.374	333.012	457.767	467.378	644.518	162.438	405.643	499.755	572.603	582.785	700.235	268.922	561.175	442.71	268.766	737.674	544.676	394.82	579.244	621.929	428.047	634.352	908.318	387.861	558.639
Nicotinic acid mononucleotide	61.0098	10.5312	18.4648	12.1696	13.8514	44.371	38.1781	16.6134	8.60161	15.8892	12.5783	10.3057	12.0878	35.7939	26.9135	15.8403	7.3706	18.8093	7.21603	59.2617	27.061	11.0482	9.85832	43.867	22.6892	14.8459
o-Hydroxy hippuric acid	227.574	409.859	250.371	279.102	175.385	282.896	48.9757	62.8665	349.401	339.051	167.444	301.8	216.167	369.593	504.491	116.956	394.193	291.51	163.793	247.114	149.297	454.651	493.858	130.802	309.982	263.108
o-Phospho-L-Serine	198.458	1170.19	1524.67	8491.56	2258.97	6603.02	221.664	1966.47	2115.43	73.7572	5.76408	30.8893	149.808	1016.73	930.773	392.653	4249.37	4277.98	130.748	1863.87	1752.39	11.6295	8.73653	3.76789	973.75	1072.52
O-Phosphorylethanolamine	1368.45	4834.43	3978.84	6554.63	1427.72	4577.72	1433.9	4315.94	7634.55	1684.96	1310.43	1809.73	1337.5	5258.69	5946.1	1327.92	6794.21	5756.34	1349.24	7283.27	7074.52	1542.98	1901.35	1328.73	4406.64	1855.54
Orotic acid	1832.81	4627.51	5021.93	6635.61	5607.05	6083.54	22149.9	12898.6	13458.1	1245.45	738.658	1346.59	2720.91	3999.61	4769.64	6014.85	6212.46	6808.4	5791.34	6647.84	5556.21	3465.08	4107.8	3817.68	4313.56	5903.1
O-Succinyl-L-homoserine	41.4156	23.1853	11.7573	42.1858	50.8322	24.8805	29.8627	20.7977	36.0113	15.985	5.92562	5.51958	7.69629	21.7224	17.3323	9.54488	12.3487	21.9585	31.7421	29.4361	42.239	8.89867	9.03785	3.02617	19.5274	21.3781
Oxamic acid	5.71352	9.29633	15.3692	42.4586	11.746	9.55544	12.4944	9.68663	10.2234	7.96629	8.80432	6.33412	4.55946	10.039	41.0178	9.2907	20.1193	6.51364	13.9404	9.86511	31.4644	3.60078	6.70846	22.4952	9.66764	9.77587
Phenylpyruvic acid	8276.02	14117.6	17120.1	8657.19	6855.25	12844.6	6861.38	11952.3	10033	16546.6	9353.9	10181.5	7804.14	10602.8	9047.41	9022.74	10171	10069.8	11063.2	10695.9	11019.3	12510.5	11207.7	12871.5	9825.13	10438.7
Phosphoenolpyruvic acid	10113.9	6114.1	7135.6	14251	21386.7	14125.7	11136.9	11195	11668	8611.5	16856.1	9174.8	9276.49	6942.63	6446.5	15989.5	10299.9	10605.3	9455.51	5992.48	6209.17	11312.4	5210.17	5682.96	7039.12	10871.1
Prephenic acid	781.334	2166.71	194.972	4598.71	2032.51	6712.24	685.151	1775.68	402.264	2361.64	1192.98	1559.37	1707.08	111.749	3072.13	2078.89	199.993	3368.29	1778.76	1619.2	1383.82	178.314	5388.45	1765.92	1244.21	1770.8
Pyridoxal 5 phosphate	3829.07	8798.08	6087.09	13416.5	9849.19	12217.6	12197.5	16569	12924.4	5396.98	6267.05	5650.01	3190.53	4502.45	3727.81	5999.8	5134.11	5081.88	10206.6	8549.04	7765.54	4847.69	4920.17	5314.31	4165.76	7016.3
Pyridoxal hydrochloride	851.294	1060.86	1750.94	795.836	487.49	855.155	2268.16	1155.6	3018.07	2815.89	4068.66	3546.62	130.638	182.822	523.341	59.9521	429.061	250.201	480.544	565.661	745.443	1086.23	328.737	191.367	687.317	770.64
Pyridoxamine	23.4762	9.09904	27.0821	38.3324	4.41298	34.3984	36.715	1.99581	13.6829	31.9133	20.5716	29.1224	13.5868	57.6813	29.0456	27.3222	15.4143	7.95641	27.0121	9.18362	13.355	22.4954	38.3413	18.5201	25.2792	21.5335
Pyridoxine	41980	94225.8	107420	93892.1	61040.2	82196.6	41648.6	99026	73091.7	80378.9	90619.6	84365.3	59459.6	91576.7	90650	58187	92591.2	87337.6	67862.4	85967	72446.5	66080.3	66586.8	78290.9	91113.4	79334.9
Pyruvic acid	27428.8	59085.6	63212.2	80265.8	32348.7	47303.1	23313.3	30219.6	22232.7	4411.77	2972.39	4003.03	25560.8	31702.1	40384.8	38237.8	102368	95938.8	8394.5	16904.9	11073.3	6278.6	9205.78	7077.34	36043.5	19568.8
Quinic acid	10.0354	13.6695	8.86248	7.55063	8.99093	10.8579	7.35212	20.26	14.7451	37.0718	7.73484	6.63887	17.2712	18.7795	7.79466	6.69599	6.69232	4.44979	14.5672	12.523	4.03046	4.02087	10.1565	9.39828	11.8525	8.36288
Riboflavin	2611.09	6287.52	7698.94	5835.88	2938.71	4444.31	2107.84	4412.7	4353.81	4585.46	5315.16	4968.38	2706.71	6582.76	6513.56	2811.15	6650.87	6925.16	2537.89	4781.15	4410.56	3846.38	3998.63	4326.58	6400.54	4411.63
Ribonic acid gamma lactone	197.829	58.2763	24.9614	99.292	105.084	100.993	403.516	315.932	107.39	23.13	149.482	22.0709	82.1228	72.1713	64.6126	230.425	127.654	181.992	108.636	102.266	153.398	231.209	67.9624	82.2463	68.392	108.013
S-2-Aminoethyl-L-cysteine	0.586148	0.11018	0.147371	0.286459	4.44048	0.200182	0.885983	0.555567	1.34149	0.411054	1.19136	0.354851	0.356177	1.29535	1.02637	0.83339	15.8632	0.304573	0.501187	1.40241	0.89873		0.82621	0.591615	0.471162	0.82621
S-5-Adenosyl-L-homocysteine	932.446	908.374	816.974	365.695	855.59	359.029	2222.87	1051.97	1051.71	1055.83	1237.49	1228.6	1008.78	763.727	921.118	369.338	899.766	867.674	1442.57	774.808	605.551	1014.34	1940.74	2002.96	914.746	1033.02
Salicylic acid	9453.47	8115.34	6587.92	8301.39	6685.68	8739.45	7300.18	7118.87	7184.74	8082.85	12262.6	11377.5	7937.89	8970.42	9748.58	7079.66	10341.5	7454.67	12438.3	7916.49	11825.5	9376.56	12716.7	7914.1	8542.88	8192.12
Shikimic acid	22.76	1.38869	6.32401	14.255	1.0053	13.1472	13.0716	6.11913	2.23885	5.19654	17.5494	7.19217	18.6212	36.119	9.85893	8.7946	3.6554	18.3986	4.09083	19.0726	26.9066	10.7644	3.40743	4.13556	14.24	7.99338
Succinic acid	1.12268e+06	1.57211e+06	1.63612e+06	2.76276e+06	2.68998e+06	2.71641e+06	3.73477e+06	4.35112e+06	4.13357e+06	5.12086e+06	5.19245e+06	5.18505e+06	1.34772e+06	1.54851e+06	1.61719e+06	2.87127e+06	2.57112e+06	2.57324e+06	4.03476e+06	3.68373e+06	3.57011e+06	4.12573e+06	3.86047e+06	3.93306e+06	1.56031e+06	3.79762e+06
Succinic semialdehyde	10.1012	10.4039	19.2049	17.689	8.0836	7.78859	30.0086	21.6176	5.53488	30.3089	4.73354	16.9103	29.2347	37.6974	14.8647	19.0832	24.4387	25.3067	21.6172	1.83278	41.3802	12.1266	23.9173	35.7158	17.0348	20.3502
Taurine	297356	317781	325580	420284	275900	382385	244206	234162	376018	141562	85539.4	148696	355111	406033	377609	524819	454402	431708	368904	311413	364578	183043	166839	158242	340346	293656
Taurocholic acid	644.66	1604.35	1751.67	1335.04	676.212	1081.85	467.406	1191.82	1043.2	1518.77	1462.32	1295.98	998.605	1830.01	1766.99	782.578	1765.77	1727.59	770.452	1318.64	1149.05	1171.79	1185.01	1294.38	1678.01	1188.41
Thiamine	737.197	2459.78	1921.73	1808.72	804.542	956.326	610.635	1570.69	1018.48	1340.07	945.625	1544.89	1061.71	1223.48	1577.28	444.95	1674.95	1579.77	125.388	843.926	1106.32	692.335	1628.67	2301.6	1400.38	1062.4
Thymidine	7.80271	19.5051	18.1687	6.06854	2.20034	17.5297	19.2274	10.0499	2.1916	10.9879	9.38786	22.2705	0.849103	6.70642	10.5156	0.562575	2.46999	14.2803	2.48793	6.83789	8.36468	6.68516	8.6674	15.0184	9.15916	8.51604
Thymidine 5-diphosphate	531.468	320.739	375.074	516.208	544.984	373.331	344.886	192.439	485.737	215.704	195.151	395.013	435.219	777.003	411.694	799.004	341.906	493.003	1284.18	1213.61	1294.89	1793.23	1386.18	1253.66	423.457	504.605
Thymine	1.52039	18.9428	32.3602	7.67796	1.3941	16.9272	9.41022	7.00234	20.0501	294.404	21.2533	5.29692	9.71508	3.62112	3.45282	8.20758	1.77321	15.8526	7.32866	5.61998	8.35151	7.51794	0.548131	1.64005	6.6681	7.59795
trans-4-Hydroxy-L-proline	339.814	356.635	195.633	262.211	333.731	213.804	487.479	416.738	713.858	308.421	357.916	358.325	195.961	153.126	158.864	488.488	191.683	341.551	709.151	445.264	480.867	885.199	914.486	743.818	195.797	431.001
trans-Aconitic acid	260338	430146	462689	460502	338612	413481	212825	390584	349035	333065	324790	316857	369884	517972	520270	495315	538591	537482	417687	519923	475930	384004	420979	449863	446417	415584
trans-trans Muconic acid	21.6224	2.23509	51.6713	9.31431	11.9717	38.6496	16.7664	20.8361	22.82	24.2398	18.7117	20.441	6.96535	20.6897	22.1883	12.5476	3.71177	9.73685	15.9309	0.27802	31.8244	2.11553	19.1388	18.0351	21.1561	17.4007
Trehalose	268.628	287.397	859.519	125.031	656.236	491.841	60.9753	496.247	593.492	170.132	55183.3	1218.12	233.88	993.354	241.04	323.687	218.336	277.622	216.18	340.87	235.189	4728.39	284.446	906.054	278.012	332.278
Trehalose 6-phosphate	10.2767	12.3215	12.9652	15.0846	11.0975	36.3878	15.774	20.0624	14.0233	0.721077	7.89221	14.6642	34.5406	14.7002	18.5458	15.6956	12.4817	5.3262	3.32766	14.6578	12.6226	4.79968	28.757	6.71854	13.8327	13.323
UDP-GlcNAc	223700	246773	236883	274501	274269	253055	243768	301586	288589	307185	277546	320660	305005	296610	288994	283467	248987	254256	349840	307241	290091	436620	422809	440675	267884	289340
Uracil	721.833	534.613	3395.44	1454.02	2345.36	1140.17	2068.35	2079.8	2315.9	7089.49	4421.54	6358.44	882.104	2834.1	3468.17	654.486	1719.17	3371.3	1021.23	2617.65	770.514	1303.17	1452.15	1218.78	1858.1	1893.76
Uric acid	9589.59	18999.8	21457.3	16691.8	9431.3	14177	9482.63	17741.9	15762.9	20634.7	24669.9	19281.9	9770.87	14712.1	15024.5	7075.1	12536.6	13190.5	9977.91	13269.3	10946.9	16452	15100.1	18447.2	14868.3	14638.5
Uridine	243.283	295.536	293.969	690.06	752.677	602.076	1711.88	2424.68	1980.59	1662.36	1470.34	1217.31	169.402	346.923	205.181	1338.22	904.076	1012.42	5505.44	9226.45	7679.88	4186.73	5470.15	5807.22	268.626	1687.12
Uridine 5′-diphosphogalactose	1.54336e+06	1.53017e+06	1.7044e+06	2.53466e+06	2.39531e+06	2.28627e+06	2.15641e+06	2.38371e+06	2.2731e+06	2.05489e+06	2.12801e+06	2.05051e+06	1.87288e+06	1.81567e+06	1.71012e+06	2.3313e+06	2.16018e+06	2.20088e+06	2.50629e+06	2.50213e+06	2.43092e+06	2.2915e+06	2.2478e+06	2.36043e+06	1.70726e+06	2.28889e+06
Uridine 5-diphosphate	1838.8	990.867	1746.73	625.025	4158.18	2842.98	8622.99	4339.06	5408.25	3977.35	3756	6366.08	2096.29	2263.88	1492.01	6581.86	3302.51	3484.5	17111.7	14694.9	15042.4	11329	11278.6	10401.5	1792.76	5887.16
Uridine 5-diphosphoglucose	1.54336e+06	1.53017e+06	1.7044e+06	2.53466e+06	2.39531e+06	2.28627e+06	2.15641e+06	2.38371e+06	2.2731e+06	2.05489e+06	2.12801e+06	2.05051e+06	1.87288e+06	1.81567e+06	1.71012e+06	2.3313e+06	2.16018e+06	2.20088e+06	2.50629e+06	2.50213e+06	2.43092e+06	2.2915e+06	2.2478e+06	2.36043e+06	1.70726e+06	2.28889e+06
Uridine 5-monophosphate	6299.72	10976.5	11992.9	30876.2	33416.7	57064.1	39393.5	68919	53228	23069.3	20805.4	21568.6	7595.32	7086.8	6839.99	55627.1	18349.2	19367.3	147139	167428	148167	71782.9	97078.8	93867.6	7341.06	54427.6
Uridine 5-triphosphate	669208	547245	538984	966624	1.18177e+06	900572	1.03443e+06	833271	818831	739072	640008	696972	732386	666302	646604	932170	1.03718e+06	1.03498e+06	1.00959e+06	1.20117e+06	1.09543e+06	620650	771103	799613	656453	916371
Vanillic acid	130.353	217.758	252.056	37.6511	57.5402	51.3257	121.378	608.07	402.144	367.724	385.808	461.752	81.303	173.322	69.5267	658.225	207.965	271.071	191.293	983.575	95.3132	333.749	66.8651	870.693	151.837	302.41
Xanthine	3737.87	16857.4	18582.8	21605.3	9542.74	17988.9	5038.53	16720.2	12641.6	4860.2	5126.15	4276.97	9692.69	21955.9	22970.1	12089.3	27211.8	27484.1	11295.8	21430.5	17141	4947.2	6369.83	6577.8	17720.1	11692.5
Xanthosine	1981.64	4260.43	4884.34	10748.7	6463.42	10067.3	4813.02	9980.26	9446.74	4685.68	4067.81	4509.25	2284.08	3567.21	3661.07	9255.55	9457.94	9879.12	9457.98	11091.2	9879.39	4643.35	5509.21	5485.54	3614.14	9351.14
Xylitol	476.796	620.607	245.365	238.487	202.791	150.274	305.887	131.135	296.827	436.804	223.011	142.635	297.557	207.783	189.436	181.178	103.646	218.703	343.377	247.221	260.443	52.9871	243.638	165.266	271.461	220.857
SUM	3.97076e+07	4.84302e+07	5.05039e+07	9.19193e+07	8.58521e+07	8.55657e+07	8.40228e+07	1.00614e+08	9.61601e+07	1.021e+08	1.0432e+08	1.00599e+08	4.49148e+07	4.9381e+07	4.88169e+07	9.04825e+07	8.71109e+07	8.69185e+07	1.02607e+08	1.0272e+08	9.94034e+07	9.89995e+07	9.46393e+07	9.76328e+07	4.86235e+07	9.68965e+07
Average per treatment	4.69591e+07			9.50926e+07																					4.69591e+07	9.50926e+07
Scale factor	0.845578	1.03133	1.07549	0.96663	0.902826	0.899814	0.883589	1.05807	1.01123	1.07369	1.09703	1.05791	0.956468	1.05158	1.03956	0.95152	0.916063	0.91404	1.07902	1.08021	1.04533	1.04108	0.995233	1.02671	1.03545	1.01897

## Sheet: FC calculation
	Raw peak area																											Fold change compared to NTM AVG
Compound Method	NTM 1	NTM 2	NTM 3	NT4 1	NT4 2	NT4 3	NT8 1	NT8 2	NT8 3	NT24 1	NT24 2	NT24 3	KDM 1	KDM 2	KDM 3	KD4 1	KD4 2	KD4 3	KD8 1	KD8 2	KD8 3	KD24 1	KD24 2	KD24 3		NTM average		Compound Method	NTM 1	NTM 2	NTM 3	NT4 1	NT4 2	NT4 3	NT8 1	NT8 2	NT8 3	NT24 1	NT24 2	NT24 3	KDM 1	KDM 2	KDM 3	KD4 1	KD4 2	KD4 3	KD8 1	KD8 2	KD8 3
±-Mevalonolactone	13.5995	47.2692	24.3203	35.0717	10.8542	56.0633	40.288	43.396	49.6597	64.1083	37.753	111.504	80.8078	30.907	44.3209	42.8426	76.4191	101.31	64.1009	25.4157	24.7165	46.9141	6.17766	123.373		28.3963		±-Mevalonolactone	0.478919	1.66462	0.856458	1.23508	0.382238	1.97432	1.41878	1.52823	1.74881	2.25763	1.3295	3.9267	2.84571	1.08842	1.5608	1.50874	2.69116	3.56771	2.25737	0.895033	0.870412
2-2-Dimethyl Succinic acid	1.6888e+06	2.39792e+06	2.55978e+06	3.35284e+06	2.58426e+06	2.94978e+06	2.02827e+06	2.78329e+06	2.52773e+06	877093	685578	857374	1.47373e+06	1.96477e+06	1.94047e+06	3.51569e+06	3.65588e+06	3.66407e+06	2.08711e+06	2.92716e+06	2.68899e+06	945341	1.1507e+06	1.19815e+06		2.2155e+06		2-2-Dimethyl Succinic acid	0.762266	1.08234	1.15539	1.51335	1.16645	1.33143	0.915489	1.25628	1.14093	0.395889	0.309446	0.386989	0.66519	0.886827	0.875861	1.58686	1.65013	1.65383	0.942046	1.32122	1.21371
2-3-Dihydroxybenzoic acid	47.7185	64.7417	81.234	33.305	89.4486	152.301	53.7189	66.5357	240.27	99.3877	253.131	80.8518	226.287	51.0275	118.875	47.1983	157.617	77.7082	186.242	28.2954	71.9775	94.5553	133.128	61.7083		64.5648		2-3-Dihydroxybenzoic acid	0.73908	1.00274	1.25818	0.515838	1.38541	2.35889	0.832016	1.03053	3.72138	1.53935	3.92058	1.25226	3.5048	0.79033	1.84117	0.731023	2.44122	1.20357	2.88457	0.438249	1.11481
2-3-Dihydroxyisovalerate	207.976	125.746	267.403	155.17	114.182	105.726	300.758	564.379	335.853	432.583	459.502	192.511	158.43	118.322	293.299	165.781	265.218	313.29	190.597	535.266	191.401	141.448	81.0156	185.865		200.375		2-3-Dihydroxyisovalerate	1.03793	0.627555	1.33451	0.774397	0.56984	0.527641	1.50098	2.81661	1.67612	2.15887	2.29321	0.960752	0.790667	0.590503	1.46375	0.827353	1.32361	1.56352	0.9512	2.67132	0.955213
2-3-Pyridinedicarboxylic acid	1519.87	4266.05	3724.84	3553	2589.66	3082.17	2184.13	2745.56	3117.91	2218.21	2740.65	3606.91	2819.69	3537.46	3368.42	1998.61	3346.73	3767.29	2361.85	3124.9	3212.54	2785.87	2910.02	3353.84		3170.26		2-3-Pyridinedicarboxylic acid	0.479416	1.34565	1.17493	1.12073	0.816862	0.972213	0.688945	0.866037	0.983487	0.699695	0.864488	1.13773	0.889421	1.11583	1.06251	0.630427	1.05567	1.18832	0.745002	0.985692	1.01334
2-4-Quinolinediol	45.0917	94.8178	105.813	43.4084	116.691	143.131	52.5269	158.71	91.5826	99.9481	20.9023	107.286	81.5564	68.2799	36.7014	35.0164	63.8219	66.4218	30.7335	22.1841	41.4397	36.0766	23.7403	33.3036		81.9075		2-4-Quinolinediol	0.55052	1.15762	1.29186	0.529968	1.42467	1.74747	0.641295	1.93768	1.11812	1.22026	0.255194	1.30984	0.995713	0.833621	0.448084	0.427512	0.779195	0.810937	0.375222	0.270843	0.505933
2-Deoxyadenosine	26.2361	37.8121	81.9524	19.2305	85.5125	40.7618	203.839	3.60951	13.9418	11.4271	148.973	17.8019	62.3256	15.8892	40.9721	16.5609	56.1037	49.0069	65.4359	5.25672	7.70211	33.3373	19.0341	13.8576		48.6669		2-Deoxyadenosine	0.539096	0.776958	1.68395	0.395145	1.7571	0.837567	4.18845	0.0741677	0.286475	0.234801	3.06107	0.365791	1.28066	0.326488	0.841888	0.34029	1.15281	1.00699	1.34457	0.108014	0.158262
2-Deoxyadenosine 5-diphosphate	194.286	109.541	91.0737	138.434	207.529	103.855	25.292	42.1634	26.6883	124.657	111.599	296.71	16.0948	82.499	161.391	230.473	266.018	145.841	291.851	156.65	89.5884	381.948	458.647	572.998		131.634		2-Deoxyadenosine 5-diphosphate	1.47596	0.832163	0.691873	1.05166	1.57657	0.788971	0.19214	0.320309	0.202747	0.947002	0.8478	2.25406	0.122269	0.626732	1.22607	1.75087	2.0209	1.10793	2.21715	1.19005	0.680589
2-Deoxyadenosine 5-monophosphate	4500.09	3779.4	3445.77	3960.06	4127.56	3591.41	1475.87	2059.03	1503.95	1223.26	980.777	1180.62	8889.39	7632.38	6538.25	9084.42	7821.67	7877.65	5673.64	5391.58	5190.74	4143.7	4569.01	5211.21		3908.42		2-Deoxyadenosine 5-monophosphate	1.15138	0.966988	0.881628	1.01321	1.05607	0.918889	0.377612	0.52682	0.384798	0.312981	0.250939	0.30207	2.27442	1.9528	1.67286	2.32432	2.00124	2.01556	1.45165	1.37948	1.32809
2-Deoxycytidine	4737.3	4444.07	5502.38	3836.23	3206.7	3838.11	813.295	2561.97	2222.63	3686.31	3028.06	3878.27	6732.22	5168.71	6070.58	3827.75	4668.22	5098.14	2115.21	3051.84	2861.82	3931.07	4561.24	5240.78		4894.58		2-Deoxycytidine	0.967865	0.907956	1.12418	0.78377	0.655152	0.784154	0.166162	0.523429	0.4541	0.753142	0.618656	0.792359	1.37544	1.05601	1.24027	0.782039	0.953754	1.04159	0.432153	0.623515	0.584692
2-Deoxycytidine 5-diphosphate	16.4326	17.4564	24.6081	20.5736	12.363	14.5843	27.5038	27.7589	35.1577	25.9214	42.432	26.4604	24.3126	18.4844	59.6916	17.2323	13.3157	30.4303	36.5995	29.4383	20.3905	7.22325	23.0348	37.384		19.499		2-Deoxycytidine 5-diphosphate	0.84274	0.895243	1.26202	1.05511	0.63403	0.747952	1.41052	1.4236	1.80305	1.32937	2.17611	1.35701	1.24686	0.947965	3.06126	0.883753	0.682892	1.56061	1.87699	1.50973	1.04572
2-Deoxycytidine 5-monophosphate	453.857	654.581	768.028	652.022	433.044	438.102	325.951	704.675	517.222	579.268	434.9	360.446	201	409.274	475.266	516.645	373.06	392.055	445.028	1085.66	737.242	224.95	688.779	761.605		625.489		2-Deoxycytidine 5-monophosphate	0.725603	1.04651	1.22789	1.04242	0.692329	0.700415	0.521115	1.1266	0.826908	0.926105	0.695297	0.576263	0.321349	0.654327	0.759832	0.825987	0.596429	0.626798	0.711489	1.7357	1.17867
2-Deoxy-D-glucose 6-phosphate	553.102	655.765	25.9758	1103.12	414.094	446.518	823.803	177.977	868.281	1001.54	194.471	337.392	433.394	566.777	827.463	1017.4	246.374	95.6448	1183.25	211.783	210.514	642.885	289.734	633.61		411.614		2-Deoxy-D-glucose 6-phosphate	1.34374	1.59315	0.0631072	2.67999	1.00602	1.0848	2.00139	0.432388	2.10945	2.4332	0.47246	0.819681	1.05291	1.37696	2.01029	2.47174	0.598556	0.232365	2.87465	0.514518	0.511435
2-Deoxy-D-ribose	1736.46	5822.08	12601	3422.05	3658.65	11091.3	4781.73	3755.68	6516.45	5001.87	6192.16	9637.14	2474.48	7655.31	6923.99	10693.5	6386.78	4494.29	6681.73	6012.48	2966.67	13081	4095.82	10152.6		6719.84		2-Deoxy-D-ribose	0.258409	0.866402	1.87519	0.509246	0.544456	1.65052	0.711584	0.558894	0.969733	0.744345	0.921474	1.43413	0.368235	1.13921	1.03038	1.59133	0.950437	0.66881	0.99433	0.894736	0.441479
2-Deoxyguanosine	5.06352	8.16768	5.43733	3.99266	7.35237	5.70105	3.79639	0.794798	2.75792	3.71312	1.26334	6.42018	0.726207	10.1333	8.99547	5.81795	6.89226	6.52779	5.16277	4.59877	8.24276	12.457	3.27541	7.80101		6.22284		2-Deoxyguanosine	0.813698	1.31253	0.87377	0.641613	1.18151	0.916148	0.610074	0.127723	0.443192	0.596692	0.203017	1.03171	0.1167	1.62841	1.44556	0.934934	1.10757	1.049	0.829649	0.739014	1.3246
2-Deoxyguanosine 5-diphosphate	32201.3	21684.8	25815.4	38350.8	36024.9	33923.2	62151.4	47730.5	43467	56732.3	51129.7	51310.6	33609.4	32771.4	30001.5	45915.9	44012.5	41610.4	94538.7	120656	107997	82014.2	94851.8	98456.2		26567.1		2-Deoxyguanosine 5-diphosphate	1.21207	0.816226	0.971702	1.44354	1.35599	1.27689	2.33941	1.7966	1.63612	2.13543	1.92455	1.93135	1.26507	1.23353	1.12927	1.7283	1.65665	1.56624	3.55848	4.54156	4.06507
2-Deoxyguanosine 5-monophosphate	36681.4	36680.3	38454.7	111902	89216.5	91353.9	140848	229795	189485	116933	84625.1	109093	35863.7	29324	31039.4	124478	74796.6	87374.4	351998	441130	391444	269598	285492	285611		37272.1		2-Deoxyguanosine 5-monophosphate	0.984151	0.984121	1.03173	3.0023	2.39365	2.451	3.77891	6.16535	5.08384	3.13729	2.27047	2.92693	0.962212	0.786755	0.832777	3.33971	2.00677	2.34423	9.44399	11.8354	10.5023
2-Deoxyinosine	37.6119	5.51669	13.675	7.08011	8.03314	29.6465	42.2306	3.28554	6.07574	14.2645	15.6639	12.4863	7.52965	11.3474	2.62703	23.6136	18.5776	13.4336	32.9481	11.7736	15.0897	8.2351	101.149	10.3669		18.9345		2-Deoxyinosine	1.98642	0.291356	0.722227	0.373926	0.424259	1.56574	2.23035	0.173521	0.320882	0.75336	0.827267	0.659449	0.397668	0.599297	0.138743	1.24712	0.981148	0.709475	1.74011	0.621806	0.796939
2-Deoxyribose 5-phosphate	4178.04	3612.4	2970.4	47215.3	43463.5	41049.8	41748.6	43139.3	50041	30961.3	23817.7	27285	1800.31	2490.24	2358.05	52429.6	34446.8	32666.5	59573.4	48897.1	45673	16551.9	15112.2	16668.4		3586.95		2-Deoxyribose 5-phosphate	1.16479	1.0071	0.828115	13.1631	12.1171	11.4442	11.639	12.0267	13.9509	8.63165	6.64009	7.60675	0.501906	0.694251	0.657398	14.6168	9.60337	9.10705	16.6084	13.632	12.7331
2-Deoxyuridine	20.9432	9.53943	14.1013	4.93951	13.0155	10.3967	4.15563	10.0678	2.71417	3.88105	24.4778	8.14351	11.7861	11.4198	32.3442	21.8624	13.703	20.768	4.57802	6.1859	19.3085	6.58908	15.3536	11.7034		14.8613		2-Deoxyuridine	1.40924	0.641897	0.948861	0.332374	0.875799	0.699579	0.279627	0.67745	0.182634	0.261151	1.64708	0.547967	0.793075	0.768425	2.1764	1.47109	0.922058	1.39745	0.30805	0.416242	1.29925
2-Deoxyuridine 5-triphosphate	310.371	399.593	538.587	335.4	328.377	447.716	122.942	18.5555	127.808	180.928	88.1411	226.42	385.996	394.951	428.374	330.189	357.631	436.821	232.909	262.009	275.84	154.04	529.41	350.68		416.184		2-Deoxyuridine 5-triphosphate	0.745755	0.960136	1.29411	0.805894	0.789019	1.07576	0.295403	0.0445848	0.307095	0.434731	0.211784	0.544039	0.927466	0.948982	1.02929	0.793374	0.85931	1.04959	0.559631	0.629551	0.662784
2-Isopropylmalic acid	6519.93	10536.8	8563.06	18739.7	16349.9	17815.2	256586	112918	133913	13156.4	16118.1	13433.7	4467.12	4677.32	7014.65	14827.1	17567	16198.9	29222	34485.8	34001.2	26016.1	26150.7	27526.6		8539.94		2-Isopropylmalic acid	0.763463	1.23383	1.00271	2.19436	1.91452	2.08611	30.0454	13.2223	15.6808	1.54057	1.88738	1.57304	0.523086	0.5477	0.821394	1.73621	2.05704	1.89684	3.42181	4.03818	3.98143
2-Ketobutyrate	1846.26	2155.32	16236.7	2843.55	233.753	8716.7	3036.6	2140.66	8122.8	5748.52	4830.08	2194.18	440.855	10096.4	3410.19	5816.32	14576.6	7684.06	12289.9	6456.27	7475.02	4044.43	5840.97	12500.2		6746.1		2-Ketobutyrate	0.273679	0.319491	2.40683	0.42151	0.0346501	1.29211	0.450126	0.317318	1.20407	0.852126	0.715981	0.325252	0.0653496	1.49663	0.505506	0.862176	2.16075	1.13904	1.82178	0.957038	1.10805
2-Methyl-1-butanol	27428.8	59085.6	63212.2	80265.8	32348.7	47303.1	23313.3	30219.6	22232.7	4411.77	2972.39	4003.03	25560.8	31702.1	40384.8	38237.8	102368	95938.8	8394.5	16904.9	11073.3	6278.6	9205.78	7077.34		49908.9		2-Methyl-1-butanol	0.549578	1.18387	1.26655	1.60825	0.648155	0.947789	0.467117	0.605496	0.445465	0.0883964	0.0595564	0.0802068	0.512149	0.6352	0.809171	0.766152	2.0511	1.92228	0.168197	0.338716	0.22187
2-Phosphoglyceric acid	15832	12701.7	13505.5	36755.9	37280.1	32235.6	28167.1	31624.9	29720.2	23498.1	28300.1	27188.8	21015.9	14986.6	13486.6	46967.5	29223.2	29678.9	35555.1	25344.6	26696.2	37845	21316.5	22279.6		14013.1		2-Phosphoglyceric acid	1.1298	0.90642	0.963775	2.62297	2.66037	2.30039	2.01006	2.25681	2.12089	1.67687	2.01955	1.94025	1.49973	1.06947	0.962431	3.35169	2.08542	2.11794	2.53728	1.80864	1.90509
3-2-Hydroxyethylindole	52.2237	46.036		44.5283	46.5194	57.1184	16.7258	21.479	25.8042	100.54	56.9	19.5522	230.916	38.5321	28.7677	72.5696	56.0677	22.1789	9.43278	21.817	60.7052	143.991	45.362	60.0327		49.1299		3-2-Hydroxyethylindole	1.06297	0.937026	#VALUE!	0.906339	0.946866	1.1626	0.340441	0.437189	0.525225	2.04642	1.15815	0.397969	4.70011	0.78429	0.585545	1.4771	1.14121	0.451435	0.191997	0.444067	1.23561
3-Dehydroshikimic acid	265.037	38.9946	32.8976	122.061	89.3766	47.3634	546.892	61.2993	102.086	74.1931	47.7628	27.9852	32.4308	38.9023	38.7687	86.1732	38.883	77.9239	89.6196	77.0076	63.196	43.8286	102.989	43.0366		112.31		3-Dehydroshikimic acid	2.35988	0.347206	0.292918	1.08683	0.795804	0.421721	4.86949	0.545805	0.908966	0.660611	0.425277	0.249178	0.288762	0.346384	0.345194	0.767281	0.346212	0.69383	0.797968	0.685671	0.562693
3-Hydroxyanthranilic acid	20.3225	48.8824	27.5883	43.1207	3.01338	5.99195	3.1787	20.3652	50.0562	20.2392	30.0953	57.6983	19.9658	46.1167	49.1452	25.133	48.766	4.06953	49.6849	6.64205	16.6962	6.26626	72.7427	84.6535		32.2644		3-Hydroxyanthranilic acid	0.629875	1.51506	0.855068	1.33648	0.0933965	0.185714	0.0985202	0.631196	1.55144	0.627292	0.93277	1.7883	0.618819	1.42934	1.5232	0.778971	1.51145	0.126131	1.53993	0.205863	0.51748
3-Hydroxy-DL-kynurenine	10.4596	7.86258	17.1391	22.7489	7.50731	22.8755	1.56336	6.04345	8.04699	0.997869	4.6302	9.69182	1.56599	19.2918	5.98942	21.7916	12.8864	11.3362	15.8251	19.0037	12.3108	11.1223	21.8356	9.86857		11.8204		3-Hydroxy-DL-kynurenine	0.884876	0.665169	1.44995	1.92454	0.635113	1.93525	0.132259	0.511271	0.680769	0.084419	0.391712	0.819921	0.132482	1.63207	0.5067	1.84355	1.09018	0.959032	1.33879	1.6077	1.04149
3-Hydroxyphenylacetic acid	150.313	93.1221	125.607	211.718	286.152	96.0576	129.65	119.146	150.589	90.9186	196.072	593.973	127.078	98.2975	135.613	95.1291	141.18	204.961	100.536	160.987	107.619	110.905	211.343	158.504		123.014		3-Hydroxyphenylacetic acid	1.22192	0.757005	1.02108	1.72109	2.32617	0.780868	1.05395	0.968557	1.22416	0.739092	1.5939	4.8285	1.03304	0.799076	1.10242	0.77332	1.14767	1.66616	0.817271	1.30869	0.874856
3-Indoleacetic acid	123.911	137.206	123.05	100.819	47.9986	70.7749	79.3328	312.464	130.021	133.819	333.331	254.149	63.4425	103.046	86.3926	51.9689	187.801	134.532	51.1416	76.6137	259.873	64.2424	28.4529	50.4406		128.056		3-Indoleacetic acid	0.967632	1.07145	0.960913	0.787307	0.374827	0.552689	0.619519	2.44007	1.01535	1.04501	2.60302	1.98468	0.495429	0.804698	0.674649	0.405831	1.46656	1.05058	0.399371	0.598285	2.02938
3-Methylglutaric acid	1.6888e+06	2.39792e+06	2.55978e+06	3.35284e+06	2.58426e+06	2.94978e+06	2.02827e+06	2.78329e+06	2.52773e+06	877093	685578	857374	1.47373e+06	1.96477e+06	1.94047e+06	3.51569e+06	3.65588e+06	3.66407e+06	2.08711e+06	2.92716e+06	2.68899e+06	945341	1.1507e+06	1.19815e+06		2.2155e+06		3-Methylglutaric acid	0.762266	1.08234	1.15539	1.51335	1.16645	1.33143	0.915489	1.25628	1.14093	0.395889	0.309446	0.386989	0.66519	0.886827	0.875861	1.58686	1.65013	1.65383	0.942046	1.32122	1.21371
4-Aminobenzoic acid	26.4288	5.62383	23.2247	24.0273	13.9451	8.2639	17.0099	23.2009	9.74071	9.40256	10.0025	9.13628	13.4282	13.1197	6.51184	6.405	3.39482	9.27366	5.97731	24.7714	24.3783	30.8802	18.7883	11.3407		18.4257		4-Aminobenzoic acid	1.43434	0.305216	1.26045	1.30401	0.756827	0.448497	0.923158	1.25916	0.528647	0.510295	0.542856	0.495843	0.728772	0.71203	0.35341	0.347611	0.184243	0.503299	0.3244	1.34439	1.32306
4-Guanidobutyric acid	36.8072	38.6624	26.7443	29.8826	54.1687	25.856	29.9207	26.6127	0.669392	20.8143	37.2545	9.05133	10.7013	26.5143	23.9902	25.1822	10.9589	17.0948	33.7183	35.5581	5.67211	61.8916	33.9024	92.7119		34.0713		4-Guanidobutyric acid	1.0803	1.13475	0.784951	0.877061	1.58986	0.758879	0.878179	0.781087	0.0196468	0.610904	1.09343	0.265658	0.314085	0.7782	0.704117	0.739102	0.321645	0.501735	0.98964	1.04364	0.166478
4-Hydroxybenzoic acid	649.985	1475.72	1690.86	1880.34	997.153	1638.64	863.505	1388.54	1292.07	1338.2	1251.99	1389.51	1499.23	1654.73	1542.62	1127.23	1750.18	1983.21	1419.47	1148.06	640.053	810.71	1298.48	1367.58		1272.19		4-Hydroxybenzoic acid	0.510918	1.15999	1.3291	1.47804	0.783808	1.28805	0.678755	1.09146	1.01562	1.05189	0.984124	1.09222	1.17846	1.30069	1.21257	0.886056	1.37572	1.5589	1.11577	0.902431	0.503111
4-Hydroxy-L-glutamic acid	136.798	96.5494	325.002	702.137	245.663	330.233	133.393	113.682	68.6094	170.777	338.396	68.08	33.057	32.9916	417.303	76.0746	372.367	22.9142	162.813	177.126	105.541	142.676	39.1888	34.4802		186.116		4-Hydroxy-L-glutamic acid	0.735015	0.518758	1.74623	3.77257	1.31994	1.77433	0.71672	0.610812	0.368637	0.917584	1.8182	0.365793	0.177615	0.177263	2.24216	0.408748	2.00072	0.123117	0.874792	0.951695	0.567069
4-Hydroxyphenyl-pyruvic acid	443.475	1458.08	2223.66	645.368	609.912	1826.74	947.424	1129.13	260.694	1561.62	426.475	1076.05	1038.9	916.212	1542.04	1263.47	896.814	682.587	943.71	1098.24	1449.15	1117.76	996.586	1138.63		1375.07		4-Hydroxyphenyl-pyruvic acid	0.322511	1.06037	1.61712	0.469335	0.44355	1.32847	0.689	0.821142	0.189586	1.13567	0.310147	0.782542	0.755526	0.666302	1.12142	0.918842	0.652195	0.496402	0.6863	0.798678	1.05387
4-Methyl-2-oxovaleric acid	1.01784e+06	841061	839988	1.07876e+07	1.16676e+07	1.04894e+07	1.20147e+07	1.45632e+07	1.40527e+07	2.06614e+07	2.14606e+07	2.04986e+07	219221	151131	159178	9.52388e+06	8.25682e+06	8.26074e+06	1.489e+07	1.31581e+07	1.32715e+07	1.81189e+07	1.62414e+07	1.62595e+07		899629		4-Methyl-2-oxovaleric acid	1.1314	0.934898	0.933706	11.9912	12.9693	11.6598	13.3552	16.188	15.6205	22.9666	23.855	22.7856	0.243679	0.167992	0.176937	10.5865	9.17803	9.18239	16.5513	14.6262	14.7521
4-Pyridoxic acid	1643.17	2790.42	4052.61	2663.01	2130.02	2368.84	1526.93	2568.51	2326.93	2018.15	2556.98	2910.21	2523.88	3362.56	2988.86	1584.68	2604.05	2832.87	1703.09	2849.75	1936.56	1950.85	2221.48	2242.19		2828.73		4-Pyridoxic acid	0.580885	0.986454	1.43266	0.941413	0.752994	0.837423	0.539793	0.908007	0.822606	0.713449	0.90393	1.0288	0.892231	1.18871	1.05661	0.560208	0.920572	1.00146	0.602068	1.00743	0.684602
4-Quinolinol	21.0292	21.408	14.1958	8.34837	0.351406	0.37391	4.88347	15.7467	7.20828	7.39273	0.668671	21.6913	5.60996	32.5246	4.35934	6.52866	0.56004	9.55926	20.3374	26.5218	12.8465	10.7014	14.9022	12.6285		18.8777		4-Quinolinol	1.11397	1.13404	0.751992	0.442235	0.0186149	0.019807	0.258691	0.834145	0.381842	0.391613	0.0354213	1.14904	0.297175	1.72292	0.230926	0.345841	0.0296668	0.506379	1.07733	1.40493	0.680514
5-Deoxy-5-(methylthio)adenosine	14764.8	16851.4	21222.5	25082	17954.2	20913.8	35058.6	36402.5	35956	25915.4	21195.2	24861.2	18943.2	19967.9	18945.5	24800.5	25957.9	26545.1	39686.5	33033.6	32561.1	31722.6	38267.7	37233.4		17612.9		5-Deoxy-5-(methylthio)adenosine	0.838296	0.956766	1.20494	1.42407	1.01938	1.18741	1.99051	2.06681	2.04146	1.47139	1.20339	1.41154	1.07553	1.13371	1.07566	1.40809	1.4738	1.50714	2.25326	1.87553	1.84871
5-Hydroxy-3-indoleacetic acid	387.281	542.304	466.901	226.469	96.8739	196.822	653.129	281.854	588.071	79.478	386.74	72.6872	581.875	582.893	885.127	116.795	354.798	285.812	1668.81	1169.27	1208.72	719.584	403.191	43.5921		465.496		5-Hydroxy-3-indoleacetic acid	0.831976	1.165	1.00302	0.486512	0.208109	0.422823	1.40308	0.605492	1.26332	0.170739	0.830814	0.15615	1.25001	1.2522	1.90147	0.250905	0.762195	0.613996	3.58501	2.51189	2.59663
5-Methoxytryptamine	6.13246	12.0971	17.6261	15.9382	14.7636	5.05869	2.16849	22.2742	12.0682	14.5081	27.4069	13.4988	11.1388	8.65237	11.1326	6.22815	35.2759	8.19479	0.819292	6.63663	12.9799	0.925417	7.94839	13.7694		11.9519		5-Methoxytryptamine	0.513095	1.01215	1.47476	1.33353	1.23525	0.423254	0.181435	1.86365	1.00973	1.21388	2.2931	1.12943	0.931968	0.723933	0.931451	0.521102	2.95149	0.685648	0.0685492	0.555279	1.08601
6-Hydroxynicotinic acid	17.4619	36.1177	28.7682	125.121	39.4255	15.2024	25.0417	2.69243	14.4673	8.59309	37.7705	8.30784	19.1973	39.2337	31.7999	13.1808	25.4935	28.884	21.0926	19.4631	32.6081	15.6119	4.80611	12.4585		27.4493		6-Hydroxynicotinic acid	0.63615	1.3158	1.04805	4.55826	1.4363	0.553836	0.912291	0.0980877	0.527057	0.313054	1.37601	0.302662	0.699373	1.42932	1.1585	0.480186	0.928748	1.05227	0.76842	0.709058	1.18794
Adenine	1409.61	1837.6	4372.04	744.234	1107.46	4315	4918.81	5913.09	4690.95	3816.59	960.374	1199.99	4410.34	1038.87	1403.1	4034.78	1438.82	3352.61	6299.86	10533	8924.19	2802.94	5523.43	3269.85		2539.75		Adenine	0.55502	0.723534	1.72145	0.293034	0.436049	1.69898	1.93673	2.32821	1.84701	1.50274	0.378137	0.472484	1.73652	0.409045	0.552454	1.58865	0.566519	1.32005	2.4805	4.14726	3.51381
Adenosine	12.2786	8.37778	16.2847	0.942803	23.8082	4.7488	8.1749	14.9608	0.463485	21.0637	4.64333	0.244038	5.9129	17.0404	17.0002	7.93879	0.537825	0.26668	0.865041	19.5634	48.0748	8.16945	5.73805	54.5612		12.3137		Adenosine	0.997151	0.680363	1.32249	0.0765655	1.93348	0.385653	0.663888	1.21497	0.0376399	1.71059	0.377087	0.0198184	0.48019	1.38386	1.38059	0.644714	0.043677	0.0216573	0.0702504	1.58875	3.90418
Adenosine 3-5-cyclic monophosphate	330.266	1046.64	161.964	23.6116	1056.62	585.852	1076.8	23.3913	972.67	1284.52	814.623	1220.4	31.655	787.017	802.233	647.213	808.072	634.292	839.535	771.645	89.3261	958.498	818.23	509.334		512.958		Adenosine 3-5-cyclic monophosphate	0.643846	2.04041	0.315745	0.0460303	2.05986	1.14211	2.09921	0.0456009	1.8962	2.50415	1.58809	2.37915	0.0617108	1.53427	1.56394	1.26173	1.57532	1.23654	1.63666	1.50431	0.174139
Adenosine 5-diphosphate	32201.3	21684.8	25815.4	38350.8	36024.9	33923.2	62151.4	47730.5	43467	56732.3	51129.7	51310.6	33609.4	32771.4	30001.5	45915.9	44012.5	41610.4	94538.7	120656	107997	82014.2	94851.8	98456.2		26567.1		Adenosine 5-diphosphate	1.21207	0.816226	0.971702	1.44354	1.35599	1.27689	2.33941	1.7966	1.63612	2.13543	1.92455	1.93135	1.26507	1.23353	1.12927	1.7283	1.65665	1.56624	3.55848	4.54156	4.06507
Adenosine 5-monophosphate	36681.4	36680.3	38454.7	111902	89216.5	91353.9	140848	229795	189485	116933	84625.1	109093	35863.7	29324	31039.4	124478	74796.6	87374.4	351998	441130	391444	269598	285492	285611		37272.1		Adenosine 5-monophosphate	0.984151	0.984121	1.03173	3.0023	2.39365	2.451	3.77891	6.16535	5.08384	3.13729	2.27047	2.92693	0.962212	0.786755	0.832777	3.33971	2.00677	2.34423	9.44399	11.8354	10.5023
Adenosine 5-triphosphate	863815	716933	700225	974035	1.11593e+06	964791	843416	751276	724949	822609	653444	820693	959438	904931	884253	940432	1.03042e+06	997500	921748	1.05544e+06	987426	653259	813900	817897		760325		Adenosine 5-triphosphate	1.13611	0.94293	0.920956	1.28108	1.4677	1.26892	1.10928	0.988099	0.953473	1.08192	0.859427	1.0794	1.26188	1.19019	1.16299	1.23688	1.35524	1.31194	1.21231	1.38814	1.29869
Adenylosuccinic acid	48.9696	89.3591	93.181	20.5377	234.27	141.631	1145.93	898.951	835.356	333.808	305.736	275.66	36.049	93.5388	202.114	1099.71	628.638	400.425	4209.79	7831.2	5890.44	1861.46	1975.05	1912.08		77.1699		Adenylosuccinic acid	0.634568	1.15795	1.20748	0.266136	3.03577	1.83531	14.8495	11.649	10.8249	4.32562	3.96186	3.57211	0.467138	1.21212	2.61908	14.2505	8.14615	5.18888	54.5523	101.48	76.3308
Adipic acid	1.6888e+06	2.39792e+06	2.55978e+06	3.35284e+06	2.58426e+06	2.94978e+06	2.02827e+06	2.78329e+06	2.52773e+06	877093	685578	857374	1.47373e+06	1.96477e+06	1.94047e+06	3.51569e+06	3.65588e+06	3.66407e+06	2.08711e+06	2.92716e+06	2.68899e+06	945341	1.1507e+06	1.19815e+06		2.2155e+06		Adipic acid	0.762266	1.08234	1.15539	1.51335	1.16645	1.33143	0.915489	1.25628	1.14093	0.395889	0.309446	0.386989	0.66519	0.886827	0.875861	1.58686	1.65013	1.65383	0.942046	1.32122	1.21371
AICAR	6.88619	22.4291	33.2889	56.5103	23.9272	46.0682	873.882	109.802	649.073	587.823	1031.89	150.061	10.6911	21.5837	6.40018	34.5694	17.5697	44.4177	869.074	117.525	83.5233	44.5857	277.344	352.562		20.868		AICAR	0.329987	1.0748	1.59521	2.70798	1.1466	2.20759	41.8765	5.26174	31.1037	28.1686	49.4481	7.19094	0.512318	1.03429	0.306697	1.65657	0.841944	2.1285	41.6461	5.6318	4.00245
Allantoin	2476.16	352.661	1125.67	3152.53	3645.43	3937.78	3244.04	2988.93	4623.64	843.485	950.576	461.153	575.648	303.432	1651.91	2796.88	1780.58	2074.43	1444.04	3506.52	3648.59	7292.06	1314.92	2943.84		1318.16		Allantoin	1.87849	0.267539	0.853967	2.39161	2.76554	2.98732	2.46103	2.2675	3.50764	0.639894	0.721137	0.349845	0.436705	0.230193	1.25319	2.1218	1.3508	1.57373	1.09549	2.66016	2.76793
alpha-D(+)Mannose 1-phosphate	27843.2	76489.5	71517.1	492217	191147	442037	263956	430222	401733	175225	94480.2	192140	42973	43038.2	46389.1	491286	473958	472295	460824	452649	374121	173889	537789	545606		58616.6		alpha-D(+)Mannose 1-phosphate	0.475006	1.30491	1.22008	8.39722	3.26098	7.54116	4.50309	7.33959	6.85356	2.98935	1.61183	3.27791	0.733121	0.734232	0.7914	8.38135	8.08574	8.05737	7.86167	7.7222	6.3825
alpha-D-Glucose-1-phosphate	10009.9	25100	27025.3	130260	57340.1	89847.6	62591.6	95217.3	88889.3	44874.1	108122	43368.5	25365.3	28014.6	29566.3	165275	156023	151087	154195	106511	108636	73244.2	158446	148447		20711.7		alpha-D-Glucose-1-phosphate	0.483296	1.21187	1.30483	6.28917	2.76848	4.338	3.02203	4.59726	4.29174	2.1666	5.22032	2.09391	1.22468	1.3526	1.42751	7.97979	7.53305	7.29475	7.44483	5.14255	5.24514
alpha-Ketoglutaric acid	1.6888e+06	2.39792e+06	2.55978e+06	3.35284e+06	2.58426e+06	2.94978e+06	2.02827e+06	2.78329e+06	2.52773e+06	877093	685578	857374	1.47373e+06	1.96477e+06	1.94047e+06	3.51569e+06	3.65588e+06	3.66407e+06	2.08711e+06	2.92716e+06	2.68899e+06	945341	1.1507e+06	1.19815e+06		2.2155e+06		alpha-Ketoglutaric acid	0.762266	1.08234	1.15539	1.51335	1.16645	1.33143	0.915489	1.25628	1.14093	0.395889	0.309446	0.386989	0.66519	0.886827	0.875861	1.58686	1.65013	1.65383	0.942046	1.32122	1.21371
Arabinose-5-phosphate	18335.3	48945.1	51421	319267	192152	247071	197330	311975	289059	209064	131750	247340	19864.9	26432.1	25724.5	232436	221988	222998	279533	320607	277340	245288	256862	292746		39567.1		Arabinose-5-phosphate	0.463397	1.23701	1.29959	8.069	4.85635	6.24435	4.98723	7.88471	7.30554	5.28377	3.32978	6.25114	0.502054	0.668031	0.650149	5.87446	5.61042	5.63594	7.06478	8.10285	7.00936
Argininosuccinic acid	54.7867	20.391	31.5496	51.5319	28.5144	88.5521	23.8008	62.0826	39.9662	17.1317	49.4637	17.0455	11.4373	49.5405	23.1776	28.0483	35.6637	34.9429	31.7395	42.521	37.4768	11.4665	171.874	14.0411		35.5757		Argininosuccinic acid	1.54	0.57317	0.886829	1.44851	0.801512	2.48911	0.669017	1.74508	1.12341	0.481557	1.39038	0.479133	0.321493	1.39253	0.651501	0.788409	1.00247	0.982212	0.892168	1.19522	1.05344
beta-Nicotinamide adenine dinucleotide	302702	331739	344353	331713	293099	298148	212380	254614	235334	311924	277641	324620	453532	433457	426743	380153	362364	376022	226566	258572	239985	348305	407054	426339		326265		beta-Nicotinamide adenine dinucleotide	0.92778	1.01678	1.05544	1.0167	0.898347	0.913823	0.650944	0.78039	0.721299	0.956045	0.850969	0.99496	1.39007	1.32855	1.30797	1.16517	1.11065	1.15251	0.694424	0.792524	0.735554
beta-Nicotinamide mononucleotide	307.959	372.359	314.718	130.803	620.637	407.431	224.44	150.714	994.439	312.23	753.919	279.394	146.203	161.18	48.5588	296.406	206.386	192.82	250.638	920.888	544.699	585.285	229.248	350.288		331.679		beta-Nicotinamide mononucleotide	0.928487	1.12265	0.948865	0.394368	1.8712	1.22839	0.67668	0.454397	2.9982	0.941364	2.27304	0.842362	0.440798	0.485953	0.146403	0.893653	0.622246	0.581346	0.755663	2.77644	1.64225
Cellobiose	259.734	67.3405	83.4202	141.011	62.2568	233.096	88.1893	102.428	465.692	274.484	168.127	84.064	85.3408	170.706	223.815	573.726	211.239	219.62	120.873	327.744	58.1443	202.435	139.371	267.325		136.831		Cellobiose	1.8982	0.492142	0.609657	1.03054	0.454989	1.70353	0.644511	0.748574	3.4034	2.006	1.22872	0.614362	0.623693	1.24756	1.6357	4.19294	1.54379	1.60504	0.883373	2.39524	0.424934
Chorismic acid	1308.06	1041.87	1289.65	1965.42	2062.63	1168.5	1509.39	1843.36	3916.18	2363.87	2128.69	2189.17	3714.69	2794.56	3521.72	1634.09	2227.78	1819.8	2440.61	1374.56	1833.45	1880.87	1956.26	1993.49		1213.19		Chorismic acid	1.0782	0.858785	1.06302	1.62004	1.70017	0.963157	1.24415	1.51943	3.228	1.94847	1.75462	1.80447	3.06191	2.30347	2.90285	1.34693	1.83629	1.50001	2.01173	1.13301	1.51126
cis-Aconitic acid	260338	430146	462689	460502	338612	413481	212825	390584	349035	333065	324790	316857	369884	517972	520270	495315	538591	537482	417687	519923	475930	384004	420979	449863		384391		cis-Aconitic acid	0.677274	1.11903	1.20369	1.198	0.880905	1.07568	0.553669	1.01611	0.908022	0.866475	0.844947	0.824309	0.962261	1.34751	1.35349	1.28857	1.40116	1.39827	1.08662	1.35259	1.23814
Citramalic acid	56550	64875.1	66286.4	74792.8	76011.8	71871.9	73462.9	83944.9	83236.1	138227	146048	139421	41160.7	51117.3	56577.6	80767.8	76943.7	67118.9	82628.2	77689.1	76940.1	129476	124032	124478		62570.5		Citramalic acid	0.90378	1.03683	1.05939	1.19534	1.21482	1.14866	1.17408	1.34161	1.33028	2.20914	2.33413	2.22823	0.657829	0.816956	0.904223	1.29083	1.22971	1.07269	1.32056	1.24163	1.22966
Citric acid	5.2962e+06	6.92816e+06	7.15071e+06	6.99296e+06	5.6733e+06	6.2092e+06	3.96852e+06	5.84839e+06	5.39852e+06	5.93455e+06	6.66186e+06	5.53924e+06	7.15632e+06	7.96836e+06	8.06975e+06	7.64893e+06	7.66123e+06	7.64118e+06	7.80914e+06	7.92374e+06	7.53274e+06	6.66437e+06	6.44093e+06	7.25532e+06		6.45836e+06		Citric acid	0.820054	1.07274	1.1072	1.08278	0.878443	0.961421	0.614478	0.905555	0.835897	0.918895	1.03151	0.857686	1.10807	1.23381	1.24951	1.18435	1.18625	1.18315	1.20915	1.2269	1.16636
CoA	7652.47	5582.36	5677.78	8713.54	13422.7	7281.54	8266.57	6910.55	6601.76	5519.58	4798.3	6018.96	9759.8	9656.37	9689.85	8163.73	12758.9	12187.9	9721.19	16804.8	16718.7	6204.24	9437.36	9722.94		6304.2		CoA	1.21387	0.885499	0.900634	1.38218	2.12917	1.15503	1.31128	1.09618	1.0472	0.87554	0.761128	0.954753	1.54814	1.53173	1.53705	1.29497	2.02387	1.93329	1.54202	2.66566	2.65199
Creatine	23871	26996.3	24418.9	27626.2	36367.9	31703.4	46107.4	40342.6	43905.4	25426.3	17606.6	19907.1	31199.8	28236.1	25806.1	54056.8	21450.5	29250	67675	52646.3	53800.5	31505.7	35555.8	29334.8		25095.4		Creatine	0.95121	1.07575	0.973045	1.10085	1.44919	1.26331	1.83728	1.60757	1.74954	1.01319	0.701588	0.793257	1.24325	1.12515	1.02832	2.15405	0.854759	1.16555	2.69671	2.09785	2.14384
Creatine phosphate	12.5566	42.3352	12.8042	63.4063	14.9823	22.9127	21.3374	9.86449	13.5161	7.82721	39.532	24.4202	16.6595	16.5136	16.9044	9.81757	52.2889	31.3706	10.1294	14.1516	14.3544	5.48191	28.4382	40.1159		22.5653		Creatine phosphate	0.556454	1.87612	0.567429	2.8099	0.663951	1.01539	0.945584	0.437153	0.598975	0.346869	1.75189	1.0822	0.738279	0.731811	0.749132	0.435073	2.31722	1.39021	0.448892	0.62714	0.636126
Creatinine	59.1918	55.9017	39.1155	112.924	41.6753	998.612	132.97	1189.49	1087.4	58.0869	59.6619	1168.02	85.6506	86.8142	54.0514	146.885	69.2851	751.733	43.6695	61.6665	54.7562	217.056	75.0371	66.1932		51.403		Creatinine	1.15152	1.08752	0.760958	2.19684	0.810757	19.4271	2.58682	23.1405	21.1545	1.13003	1.16067	22.7229	1.66626	1.68889	1.05152	2.85753	1.34788	14.6243	0.849552	1.19967	1.06523
Cysteine	34.0735	37.9423	40.8395	9.75229	1.99771	25.0107	36.4298	5.42571	136.198	1280.15	1209.7	912.662	53.0113	42.5452	102.784	43.8615	12.5591	47.0223	21.8217	26.3099	30.7099	1013.52	310.928	186.862		37.6184		Cysteine	0.905766	1.00861	1.08562	0.259242	0.0531045	0.664853	0.968403	0.14423	3.62051	34.0297	32.1572	24.2611	1.40919	1.13097	2.73227	1.16596	0.333856	1.24998	0.580081	0.699388	0.816353
Cytidine	8.30697	27.2058	30.0996	157.424	69.3933	35.5997	183.861	160.34	338.636	429.123	419.327	230.91	31.682	13.3049	24.7134	20.3809	55.4198	47.0641	123.842	124.02	121.464	246.019	138.925	185.941		21.8708		Cytidine	0.379821	1.24393	1.37625	7.19792	3.17288	1.62773	8.40669	7.33122	15.4835	19.6209	19.1729	10.5579	1.4486	0.60834	1.12997	0.931878	2.53396	2.15192	5.66244	5.67058	5.55373
Cytidine 5-diphosphate	722.873	459.112	330.664	461.044	905.939	812.33	1957.42	1225.52	1276.06	1033.59	1663.09	1774.27	552.356	785.708	906.144	1446.16	910.175	786.738	4626.26	5477.88	5130.56	3594.37	3698.64	3493.06		504.217		Cytidine 5-diphosphate	1.43366	0.910546	0.655798	0.914377	1.79672	1.61107	3.8821	2.43055	2.53078	2.04989	3.29836	3.51887	1.09547	1.55827	1.79713	2.86812	1.80513	1.56032	9.17514	10.8641	10.1753
Cytidine 5-triphosphate	25997.1	20724.1	20294.3	38099.6	46480	35551.9	38956.3	30421.1	31274	27859	24463.4	28804.6	26373.8	24012	24617.7	32552.7	38240.3	36392.6	36369.4	51314.2	43499.8	24631.9	30798.2	33006.7		22338.5		Cytidine 5-triphosphate	1.16378	0.927731	0.908489	1.70556	2.08071	1.59151	1.74391	1.36183	1.40001	1.24713	1.09512	1.28946	1.18064	1.07492	1.10203	1.45725	1.71186	1.62914	1.62811	2.29712	1.9473
Cytidine-5-monophosphate	2118.42	3995.47	4164.8	6071.35	3562.91	5276.8	5787.69	10062.4	7475.91	3782.34	2864.78	3144.39	1422.4	1095.28	1766.63	4292.34	2508.58	3082.04	18076.8	25475.8	22469.2	10309.5	15297.8	15204.3		3426.23		Cytidine-5-monophosphate	0.618294	1.16614	1.21556	1.77202	1.03989	1.54012	1.68923	2.93689	2.18197	1.10394	0.836133	0.917741	0.41515	0.319676	0.515619	1.25279	0.732168	0.899542	5.27601	7.43551	6.55798
Cytosine	0.992299	31.9388	1.25981	23.0821	41.4511	63.2952	23.4039	36.3742	28.3953	15.1924	1.48955	32.538	1.81565	15.3125	0.243713	21.1813	36.8321	41.2863	1.64642	16.2647	40.2797	0.294777	28.5879	6.44958		11.397		Cytosine	0.0870669	2.80239	0.110539	2.02528	3.63703	5.55369	2.05352	3.19157	2.49148	1.33302	0.130697	2.85497	0.15931	1.34356	0.021384	1.8585	3.23174	3.62257	0.144462	1.4271	3.53424
D-+-Galactosamine	10.0004	31.3952	33.8332	18.6677	32.8081	17.1211	21.8443	24.8572	31.5003	17.3925	32.0309	23.2536	14.018	53.4734	3.64369	25.5499	245.336	14.1661	36.631	16.1675	22.6439	20.2095	13.081	78.8936		25.0763		D-+-Galactosamine	0.398799	1.25199	1.34921	0.744438	1.30833	0.682761	0.871114	0.991263	1.25618	0.693584	1.27734	0.927317	0.559016	2.13243	0.145304	1.01889	9.78359	0.564919	1.46079	0.644734	0.903003
Deoxyadenosine 5-triphosphate	2464.91	2335.05	2602.32	2684.41	2614.52	2608.59	147.587	508.53	640.673	1229.15	770.772	1281.44	2344.04	2182.72	2063.49	1603.44	2534.84	2149.51	603.279	810.766	859.457	1222.13	1800.91	1816.21		2467.43		Deoxyadenosine 5-triphosphate	0.99898	0.946351	1.05467	1.08794	1.05961	1.05721	0.0598142	0.206097	0.259652	0.498151	0.312378	0.519341	0.949993	0.884613	0.83629	0.649842	1.02732	0.871153	0.244497	0.328587	0.348321
Deoxycytidine 5-triphosphate	4579.27	4239.61	4567.23	3828.62	3814.24	3768.38	2006.39	1953.14	1820.69	2412.93	2649.08	2584.08	3135.4	4348.43	3904.07	3119.74	3560.12	3724.03	2296.27	3337.02	2850.37	2936.97	3058.64	3575.47		4462.03		Deoxycytidine 5-triphosphate	1.02627	0.950151	1.02358	0.858044	0.85482	0.844543	0.449658	0.437723	0.408041	0.54077	0.593693	0.579125	0.702684	0.974539	0.874954	0.699176	0.797869	0.834605	0.514624	0.747869	0.638806
Deoxyguanosine 5-triphosphate	863815	716933	700225	974035	1.11593e+06	964791	843416	751276	724949	822609	653444	820693	959438	904931	884253	940432	1.03042e+06	997500	921748	1.05544e+06	987426	653259	813900	817897		760325		Deoxyguanosine 5-triphosphate	1.13611	0.94293	0.920956	1.28108	1.4677	1.26892	1.10928	0.988099	0.953473	1.08192	0.859427	1.0794	1.26188	1.19019	1.16299	1.23688	1.35524	1.31194	1.21231	1.38814	1.29869
Deoxythymidine 5-triphosphate	28933.6	26139.7	24257.4	35299.7	35479.9	29746.2	17097.8	16264.6	14259.6	10314.3	6629.04	9490.9	35536.5	32792.3	29723.3	26861.9	33398.5	34579	17880.4	26264	22066.7	12935.6	19933.9	21057.7		26443.6		Deoxythymidine 5-triphosphate	1.09416	0.988511	0.917326	1.33491	1.34172	1.12489	0.646575	0.615067	0.539247	0.390051	0.250686	0.358912	1.34386	1.24009	1.12403	1.01582	1.26301	1.30765	0.676174	0.993209	0.834484
D-erythro-Dihydrosphingosine	2468.99	5408.03	5453.37	13570	9073.28	11036	6951.12	12233.6	11460.5	6588.52	4093.46	6795.02	5484.35	5382.2	5844.5	13992.9	12731	12664.7	11774.1	11600	11708.3	8437.81	9070.68	9780.74		4443.46		D-erythro-Dihydrosphingosine	0.555646	1.21707	1.22728	3.05393	2.04194	2.48366	1.56435	2.75316	2.57918	1.48274	0.921233	1.52922	1.23425	1.21126	1.3153	3.14909	2.8651	2.8502	2.64976	2.61058	2.63494
D-Fructose 1,6-biphosphate	3845.04	5311.04	4914.25	54687.1	56029.3	47489.7	95278.7	76536.6	78889.6	82262	57392.7	76134.6	3256.22	2148.2	2095.33	79809.8	48385	50481.5	157218	154396	147752	130247	124659	121992		4690.11		D-Fructose 1,6-biphosphate	0.819819	1.13239	1.04779	11.6601	11.9463	10.1255	20.3148	16.3187	16.8204	17.5395	12.237	16.233	0.694275	0.458027	0.446754	17.0166	10.3164	10.7634	33.5211	32.9196	31.5028
D-Fructose 6-phosphate	15749.7	47258.7	46555	181684	171023	192417	121819	189284	189200	155444	152808	162970	40747.1	46157.8	45858.4	277087	222985	221090	190182	215471	194711	208877	174581	196901		36521.1		D-Fructose 6-phosphate	0.431249	1.29401	1.27474	4.97475	4.68285	5.26864	3.33557	5.18285	5.18057	4.25629	4.18409	4.46234	1.11571	1.26386	1.25567	7.58704	6.10563	6.05376	5.20746	5.8999	5.33146
D-Gluconic acid	3339.23	5498.73	6179.75	8395.95	5271.64	6930.51	8799.57	11780.4	10043.9	38631.8	28046.7	40542.6	2941.39	4292.47	3972.51	3382.11	5334.6	4296.16	5936.93	5959.69	6022.82	12209.3	12907.8	14095.9		5005.91		D-Gluconic acid	0.667059	1.09845	1.23449	1.67721	1.05308	1.38447	1.75784	2.35329	2.00642	7.71725	5.60272	8.09896	0.587583	0.857481	0.793566	0.675625	1.06566	0.858219	1.18599	1.19053	1.20314
D-Glucosamine 6-phosphate	292.035	519.806	292.863	1122.54	865.794	572.181	705.023	1237.24	215.49	316.727	263.735	565.074	635.022	2080.68	937.401	262.797	2437.09	1432.47	566.082	605.467	866.826	134.03	670.51	625.976		368.235		D-Glucosamine 6-phosphate	0.793068	1.41162	0.795316	3.04844	2.3512	1.55385	1.9146	3.35993	0.585197	0.860122	0.716214	1.53455	1.7245	5.65042	2.54566	0.713667	6.61831	3.89011	1.53729	1.64424	2.35401
D-Glucose 6-phosphate	14850.8	47258.7	46555	181684	171023	192417	121819	204429	189200	155444	152808	158664	40737.3	46157.8	45858.4	277089	222985	221090	190182	215382	194711	208877	174057	196901		36221.5		D-Glucose 6-phosphate	0.409999	1.30471	1.28529	5.0159	4.72159	5.31222	3.36317	5.64385	5.22342	4.2915	4.2187	4.3804	1.12467	1.27432	1.26606	7.64984	6.15614	6.10384	5.25054	5.94624	5.37556
Dihydroxyacetone phosphate	15745.6	24044.2	27368.2	431120	205565	294857	118200	284028	246796	179165	62609.6	157795	20561.1	19485.4	18083.7	273445	205789	206832	316629	490519	348943	161969	223030	243602		22386		Dihydroxyacetone phosphate	0.70337	1.07407	1.22256	19.2585	9.18275	13.1715	5.2801	12.6878	11.0246	8.00343	2.79682	7.04882	0.91848	0.87043	0.807814	12.215	9.19275	9.23936	14.1441	21.9119	15.5876
DL-2-Aminoadipic acid	6393.37	4743.29	605.536	9818.47	1544.47	6081.44	160.551	7578.43	7094.08	660.784	1444.37	2993.13	1663.7	7029.78	1820.29	11441.3	5884.14	4199.8	135.02	12378.8	19950.3	2923.15	5524.8	9886.21		3914.06		DL-2-Aminoadipic acid	1.63343	1.21186	0.154708	2.50851	0.394596	1.55374	0.041019	1.93621	1.81246	0.168823	0.369019	0.764713	0.425056	1.79603	0.465065	2.92313	1.50333	1.073	0.0344961	3.16264	5.09709
DL-Glyceraldehyde 3-phosphate	469.711	447.836	350.941	278.486	172.075	611.4	640.637	225.354	1919.82	1452.04	5459.86	110.078	209.134	889.328	1382.77	284.067	240.332	291.28	401.175	2840.95	409.787	496.701	201.928	236.012		422.83		DL-Glyceraldehyde 3-phosphate	1.11088	1.05914	0.829983	0.658623	0.406961	1.44597	1.51512	0.532966	4.54042	3.4341	12.9127	0.260337	0.494607	2.10328	3.27027	0.671825	0.568389	0.688882	0.948786	6.7189	0.969154
DL-Isocitric acid	5.2962e+06	6.92816e+06	7.15071e+06	6.99296e+06	5.6733e+06	6.2092e+06	3.96852e+06	5.84839e+06	5.39852e+06	5.93455e+06	6.66186e+06	5.53924e+06	7.15632e+06	7.96836e+06	8.06975e+06	7.64893e+06	7.66123e+06	7.64118e+06	7.80914e+06	7.92374e+06	7.53274e+06	6.66437e+06	6.44093e+06	7.25532e+06		6.45836e+06		DL-Isocitric acid	0.820054	1.07274	1.1072	1.08278	0.878443	0.961421	0.614478	0.905555	0.835897	0.918895	1.03151	0.857686	1.10807	1.23381	1.24951	1.18435	1.18625	1.18315	1.20915	1.2269	1.16636
D-Maltose	2094.31	152.915	515.44	64.8458	468.879	769.853	234.879	258.708	201.642	308.924	256.145	219.252	325.242	75.3416	279.372	149.21	202.452	207.003	390.537	301.901	1167.94	388.209	776.31	573.921		920.888		D-Maltose	2.27423	0.166052	0.559721	0.0704167	0.50916	0.83599	0.255057	0.280933	0.218965	0.335464	0.27815	0.238088	0.353183	0.0818141	0.303372	0.162029	0.219844	0.224786	0.424088	0.327837	1.26828
D-Mannose	77276.8	135485	128878	107178	69824	111397	53724.1	69568.2	81700.3	57555.8	60444.7	47047.4	59240.4	124402	135478	60453.3	133006	137488	61942.1	87227.5	94731.1	68682.5	71525.2	80139.4		113880		D-Mannose	0.678582	1.18972	1.1317	0.941151	0.613138	0.978202	0.471762	0.610892	0.717426	0.505408	0.530776	0.413132	0.520201	1.0924	1.18966	0.530852	1.16795	1.2073	0.543925	0.765962	0.831852
D-pantothenic acid	464068	589283	618353	719557	637430	675484	485817	694220	637984	317614	285515	319437	794114	835078	820923	789486	734590	754892	771149	771850	711863	504833	481117	515371		557235		D-pantothenic acid	0.832805	1.05751	1.10968	1.2913	1.14392	1.21221	0.871836	1.24583	1.14491	0.569982	0.512379	0.573254	1.4251	1.49861	1.47321	1.41679	1.31828	1.35471	1.38388	1.38514	1.27749
D-Ribose 5-phosphate	25809	62970.3	66181.4	430085	250804	329172	276300	438557	366548	254615	150954	246954	25753.1	33956.8	30919	303527	293394	298889	351297	443582	371580	293971	357336	415626		51653.6		D-Ribose 5-phosphate	0.499656	1.21909	1.28126	8.32633	4.8555	6.37268	5.34911	8.49034	7.09627	4.92928	2.92244	4.78097	0.498573	0.657396	0.598584	5.87621	5.68004	5.78642	6.80102	8.58763	7.19369
D-Ribulose 1,5-biphosphate	177.299	104.893	111.231	144.497	522.839	404.559	525.284	2177.3	428.141	402.429	487.316	253.009	816.194	430.993	454.477	94.1718	195.529	634.191	376.679	1197.38	162.701	61.5484	208.663	37.1464		131.141		D-Ribulose 1,5-biphosphate	1.35197	0.799849	0.848181	1.10185	3.98685	3.08492	4.00549	16.6028	3.26474	3.06868	3.71597	1.92929	6.22379	3.28649	3.46556	0.718096	1.49099	4.83595	2.87233	9.1305	1.24066
D-Sedoheptulose-7-phosphate	1606.37	7172.43	6679	22901	7296.2	18245.5	15637.6	21295.5	22901.9	6945.73	1882.67	5893.42	5502.84	5673.34	5801.31	24681.3	23592.9	25660.9	22472.1	19508.7	17681	8289.14	20035.1	19888.9		5152.6		D-Sedoheptulose-7-phosphate	0.311759	1.392	1.29624	4.44456	1.41602	3.54103	3.0349	4.13297	4.44472	1.34801	0.365382	1.14378	1.06797	1.10106	1.1259	4.79008	4.57883	4.98019	4.36131	3.78619	3.43148
D-Xylose	552.772	1417.92	1747.42	1042.47	900.603	956.37	1611.38	756.029	1352.79	784.913	807.028	948.159	1566.02	923.957	1172.11	677.923	1341.61	1091.26	1759.75	1234.39	1812.86	1594.24	1862.35	1469.04		1239.37		D-Xylose	0.446011	1.14406	1.40993	0.841127	0.726662	0.771659	1.30016	0.610011	1.09152	0.633317	0.65116	0.765033	1.26356	0.745506	0.945729	0.54699	1.08249	0.880495	1.41988	0.995985	1.46273
D-Xylulose-5-phosphate	4727.99	5404.44	6262.78	151337	53179.2	83010.2	56322.1	68856.3	86758	28010.6	12608.5	26592	4365.04	6297.7	4161.76	99491.9	80840.3	81532.9	108602	124751	108147	36309.9	58370.7	68079.5		5465.07		D-Xylulose-5-phosphate	0.865128	0.988907	1.14597	27.6916	9.73074	15.1892	10.3058	12.5993	15.875	5.12538	2.30711	4.86581	0.798716	1.15235	0.76152	18.2051	14.7922	14.9189	19.8721	22.8269	19.7887
Epicatechin	359.536	165.227	491.566	613.073	54.2491	50.4053	300.67	436.501	351.52	162.691	158.055	186.31	314.331	156.613	136.999	559.508	476.315	65.5429	1035.29	214.218	180.079	605.924	72.9927	89.3847		338.776		Epicatechin	1.06128	0.487716	1.451	1.80967	0.160132	0.148786	0.887518	1.28846	1.03762	0.48023	0.466547	0.549948	0.927841	0.462289	0.404392	1.65155	1.40599	0.19347	3.05596	0.632328	0.531557
Flavin adenine dinucleotide	1432.62	686.426	1035.07	1156.46	1625.42	1247.63	1090.46	743.338	924.312	1191.37	1645.38	1224.89	1304.95	1480.76	1284.3	1568.25	1302.48	920.599	1417.86	1283.85	1408.11	354.739	911.349	777.497		1051.37		Flavin adenine dinucleotide	1.36262	0.652887	0.984494	1.09996	1.546	1.18667	1.03718	0.707018	0.879149	1.13316	1.56499	1.16504	1.24119	1.40841	1.22155	1.49162	1.23884	0.875618	1.34858	1.22112	1.33931
Folinic acid	0.749527	1.55379	1.04918	0.571752	7.05548	0.430477	2.68685	1.01565	21.4679	28.5649	16.2683	1.02059	0.182365	4.90757	1.34186	1.21961	22.4373	43.0171	0.745096	24.7218	0.73238	0.592107	0.48181	0.418328		1.1175		Folinic acid	0.670718	1.39042	0.938862	0.511635	6.31364	0.385215	2.40434	0.908863	19.2106	25.5614	14.5578	0.913278	0.16319	4.39157	1.20077	1.09138	20.0781	38.4941	0.666753	22.1224	0.655374
Galactonic acid	3327.29	4936.97	6398.88	8417.42	5480.74	6929.75	8143.98	11780.4	10078.2	38631.8	28046.7	40542.6	2990.24	4406.49	3508.31	3382.11	5334.6	4034.45	5911.33	6033.41	5746.18	12209.3	13057	13931.9		4887.71		Galactonic acid	0.680745	1.01008	1.30918	1.72216	1.12133	1.41779	1.66621	2.4102	2.06194	7.90387	5.7382	8.2948	0.611787	0.901546	0.717783	0.691963	1.09143	0.825428	1.20943	1.2344	1.17564
gamma-Aminobutyric acid	0.932403	10.8253	18.1731	33.387	0.561023	21.3523	0.649877	18.4188	3.85425	0.413023	19.0329	1.47686	15.8169	1.52864	9.27632	27.758	14.1072	16.3433	0.818092	0.703252	22.8173	1.00016	0.589157	0.263692		9.97694		gamma-Aminobutyric acid	0.0934558	1.08503	1.82151	3.34642	0.056232	2.14017	0.0651379	1.84614	0.386315	0.0413978	1.90769	0.148027	1.58534	0.153217	0.929776	2.78222	1.41399	1.63811	0.0819983	0.0704878	2.28701
gamma-Glu-Cys	16413.6	21683.6	24123.7	28444.1	20045.4	24093.9	47660.9	57654.1	59147	31972.4	26773.9	31892.7	19054.5	21000.5	20165.6	24643.8	30333.1	30877.9	44340.7	40645.1	43777.4	27953.8	24632.3	26712.6		20740.3		gamma-Glu-Cys	0.791387	1.04548	1.16313	1.37144	0.966492	1.16169	2.29798	2.77981	2.85179	1.54156	1.29091	1.53771	0.918718	1.01255	0.972288	1.18821	1.46252	1.48879	2.1379	1.95971	2.11074
GlcNAc	516.456	318.732	149.973	147.826	234.684	146.874	59.6547	115.501	143.52	134.56	705.734	321.396	363.452	518.315	172.402	373.818	1069.16	256.496	169.277	223.245	312.408	322.007	399.579	150.069		328.387		GlcNAc	1.57271	0.970599	0.456696	0.450157	0.714656	0.447258	0.18166	0.351721	0.437046	0.409761	2.14909	0.978709	1.10678	1.57836	0.524995	1.13834	3.25578	0.781079	0.515481	0.679821	0.951341
Glucoheptonic acid	628.237	1878.55	1277.19	1431.51	650.723	723.075	158.147	2365.63	1626.27	1104.24	638.991	1706.77	504.143	1681.49	2052.22	1691.88	719.044	2829.81	2085.51	1688.74	1907.01	2408.99	1361.56	1738.35		1261.33		Glucoheptonic acid	0.498076	1.48934	1.01258	1.13493	0.515903	0.573266	0.125382	1.87551	1.28933	0.875458	0.506603	1.35316	0.399692	1.33311	1.62703	1.34135	0.570069	2.24352	1.65343	1.33886	1.51191
Glutathione- oxidized	197423	302606	299029	262304	161284	313423	142026	267683	242507	180355	210282	201110	303299	357119	352682	346032	234526	233292	385087	399027	299880	282211	290419	285589		266352		Glutathione- oxidized	0.741209	1.13611	1.12268	0.9848	0.605528	1.17672	0.533226	1.00499	0.910474	0.677127	0.789488	0.755052	1.13871	1.34078	1.32412	1.29915	0.88051	0.875878	1.44578	1.49812	1.12588
Glutathione- reduced	2.22571e+06	2.36064e+06	2.39516e+06	2.44172e+06	2.47793e+06	2.24681e+06	2.19636e+06	2.51398e+06	2.39802e+06	2.22042e+06	2.13652e+06	2.28088e+06	2.6567e+06	2.64344e+06	2.64192e+06	2.55637e+06	2.52366e+06	2.55305e+06	2.46054e+06	2.57719e+06	2.51354e+06	2.36698e+06	2.38627e+06	2.3953e+06		2.32717e+06		Glutathione- reduced	0.956403	1.01438	1.02922	1.04922	1.06478	0.96547	0.943789	1.08028	1.03044	0.95413	0.918077	0.98011	1.1416	1.1359	1.13525	1.09849	1.08443	1.09706	1.05731	1.10743	1.08009
Glyceric acid	84.18	1593.5	1628.94	1536.76	37.0745	68.9995	662.613	431.984	1513.5	75.4486	51.1949	1439.92	45.8642	159.88	1550.15	306.818	82.4202	135.157	47.5664	177.421	70.3782	168.861	163.825	83.6504		1102.21		Glyceric acid	0.076374	1.44573	1.47789	1.39426	0.0336365	0.0626011	0.601169	0.391926	1.37316	0.0684523	0.0464476	1.3064	0.0416113	0.145054	1.40641	0.278367	0.0747774	0.122624	0.0431556	0.160969	0.063852
Glyoxylic acid	16.9012	11.5751	1.53285	7.72779	7.15292	19.6285	13.1579	22.716	12.6887	26.1302	18.8772	30.3572	5.79518	5.74237	19.5438	42.8357	47.2726	33.4364	37.0844	25.6467	19.3792	30.9579	1.40996	50.1726		10.0031		Glyoxylic acid	1.68961	1.15715	0.153239	0.772543	0.715073	1.96225	1.31539	2.27091	1.26848	2.61222	1.88714	3.03479	0.57934	0.574061	1.95378	4.28226	4.72581	3.34262	3.70731	2.56389	1.93733
Guanine	23.175	60.3881	8.51878	160.531	51.5878	37.3564	2.04506	75.3128	23.7293	35.3923	103.047	109.701	20.3382	70.7573	119.195	13.1089	42.0252	6.78958	120.544	323.448	30.1928	137.466	71.7808	140.37		30.694		Guanine	0.755034	1.96743	0.277539	5.23004	1.68071	1.21706	0.0666274	2.45367	0.773093	1.15307	3.35725	3.57401	0.662612	2.30525	3.88332	0.427083	1.36917	0.221203	3.92729	10.5378	0.983672
Guanosine	4.27318	4.91444	13.4957	72.3133	3.55355	43.5491	5.46025	11.4654	12.9355	50.1462	69.6617	7.67484	27.0849	15.3566	5.14214	79.819	30.3599	35.788	21.5057	4.90625	3.51773	27.7006	25.15	16.5167		7.5611		Guanosine	0.565153	0.649963	1.78488	9.56386	0.469978	5.75963	0.722151	1.51637	1.7108	6.63213	9.21317	1.01504	3.58214	2.031	0.680078	10.5565	4.01528	4.73318	2.84425	0.648881	0.46524
Guanosine 3,5-cyclic monophosphate	21.1315	4.60326	13.6329	15.3733	19.4976	7.08353	17.6425	8.82016	5.89391	12.9558	1.63558	15.5115	15.2284	8.77858	10.7906	16.5057	16.1708	5.4821	9.11686	6.2066	9.47711	10.6475	34.3009	41.4544		13.1226		Guanosine 3,5-cyclic monophosphate	1.61032	0.35079	1.03889	1.17152	1.48581	0.539798	1.34444	0.672137	0.449143	0.987292	0.124639	1.18205	1.16048	0.668969	0.822298	1.25781	1.23229	0.417761	0.694747	0.472972	0.7222
Guanosine 5-diphosphate	213.039	33.319	253.501	111.829	205.695	61.8704	524.301	181.245	247.519	233.042	567.633	446.788	92.9771	107.622	136.583	52.1925	72.4569	131.146	524.225	683.702	923.306	512.378	1155.69	646.163		166.62		Guanosine 5-diphosphate	1.27859	0.19997	1.52144	0.671166	1.23452	0.371327	3.14669	1.08777	1.48553	1.39865	3.40676	2.68148	0.55802	0.645917	0.819729	0.313243	0.434864	0.787101	3.14624	4.10337	5.5414
Guanosine 5-triphosphate	10940.2	7256.24	7024.32	10105.4	14016	10584.4	9678.59	6582.66	7244.57	10367.4	8568.51	10028.4	10389.1	8252.06	8944.75	9689.74	11998.9	10773.6	9667.11	11815	12097.4	7412.04	8618.48	8345.84		8406.93		Guanosine 5-triphosphate	1.30133	0.863126	0.835539	1.20203	1.6672	1.25901	1.15126	0.783004	0.861738	1.2332	1.01922	1.19287	1.23578	0.981579	1.06397	1.15259	1.42726	1.28151	1.1499	1.40539	1.43898
Homocitrate	25492.7	28569.8	29547.6	16029.7	13905.3	15351.6	5336.13	8901.84	7695.85	6640.67	6826.35	7105.65	63010.6	51352.4	50809.7	25330	22229.1	22915.1	12849.1	12726.6	12161.8	8944.19	7889.46	8610.23		27870		Homocitrate	0.914701	1.02511	1.06019	0.575159	0.498934	0.550829	0.191465	0.319405	0.276133	0.238273	0.244935	0.254957	2.26087	1.84257	1.8231	0.908862	0.797598	0.822214	0.461036	0.456639	0.436377
Hypoxanthine	90.1343	475.989	355.915	1444.41	1122.91	723.005	1475.59	1917.54	765.868	1690.84	1858.95	1359.07	91.0504	219.453	66.2071	1034.18	1151.97	1121.6	2700.37	3136.16	3094.41	1750.28	3426.61	3376.77		307.346		Hypoxanthine	0.293266	1.54871	1.15803	4.69962	3.65355	2.35241	4.80106	6.23904	2.49188	5.50141	6.0484	4.42196	0.296247	0.714024	0.215415	3.36487	3.74813	3.64931	8.7861	10.204	10.0682
Indoline-2-carboxylate	104.641	142.502	210.368	63.4855	162.484	392.073	198.092	301.232	1706.68	128.313	366.022	188.622	121.218	151.399	117.299	135.619	247.536	1107.15	187.939	43.3663	52.4547	126.438	291.577	88.1552		152.504		Indoline-2-carboxylate	0.686157	0.934415	1.37943	0.416289	1.06544	2.57091	1.29893	1.97525	11.1911	0.841376	2.40009	1.23684	0.794855	0.992761	0.769157	0.889286	1.62315	7.25985	1.23236	0.284362	0.343957
Inosine	26.3885	25.3815	4.70696	10.135	12.0457	23.366	15.6356	10.6135	26.8522	9.2997	10.1942	5.56419	2.88281	8.03689	25.1973	27.8415	4.24618	15.4817	10.6965	32.9471	3.39161	3.65537	12.1091	14.4117		18.8257		Inosine	1.40173	1.34824	0.250029	0.538359	0.639856	1.24118	0.830547	0.563776	1.42636	0.49399	0.541504	0.295564	0.153132	0.426911	1.33845	1.47891	0.225553	0.822374	0.568184	1.75011	0.180159
Inosine 5-diphosphate	2814.65	1854.87	1774.79	2733.26	2796.73	2324.7	4971.45	3227.46	2976.67	3581.36	3942.53	3871.63	2839.82	2026.49	2347.58	3392.93	2468.13	2997.53	6909.92	8416.06	7445.99	5924.92	6230.67	7103.77		2148.11		Inosine 5-diphosphate	1.3103	0.863491	0.826214	1.2724	1.30195	1.08221	2.31434	1.50247	1.38572	1.66722	1.83535	1.80235	1.32201	0.943386	1.09286	1.5795	1.14898	1.39543	3.21675	3.9179	3.46631
Inosine 5-monophosphate	2341.2	3002.52	3669.73	4425.81	3860.57	3680.3	18791	15298.4	14117.4	18972.1	14245.3	18403	3082.39	3618.68	3758.73	28579.9	10953.2	11889.1	89944.7	127805	112144	45136.7	109470	94832.2		3004.48		Inosine 5-monophosphate	0.779237	0.999345	1.22142	1.47307	1.28493	1.22494	6.25431	5.09186	4.69877	6.3146	4.74136	6.12519	1.02593	1.20443	1.25104	9.51242	3.64562	3.95713	29.9368	42.5379	37.3257
Inosine 5-triphosphate	48442.2	37680.4	35844.3	52141.6	60329.1	52674.7	47182.3	39496.1	39420.2	45945.4	35850.7	43209.4	52565.5	50844.9	49207.4	52981.5	54657.2	56386.1	51311.1	58791.4	55631.6	36639.2	42662.4	43117.8		40655.6		Inosine 5-triphosphate	1.19153	0.926819	0.881656	1.28252	1.48391	1.29563	1.16054	0.971479	0.969613	1.13011	0.881815	1.06282	1.29294	1.25062	1.21035	1.30318	1.34439	1.38692	1.26209	1.44608	1.36836
Isopentenyl pyrophosphate	29.1495	28.367	25.2721	17.8014	19.7863	24.6462	43.3111	18.896	54.6299	85.7423	35.6487	13.071	6.51545	74.2381	41.7274	21.9285	8.70766	46.6099	32.7854	30.6985	30.2548	147.123	32.5704	12.8577		27.5962		Isopentenyl pyrophosphate	1.05629	1.02793	0.915782	0.645068	0.716994	0.8931	1.56946	0.68473	1.97962	3.10703	1.2918	0.473652	0.236099	2.69016	1.51207	0.79462	0.315538	1.689	1.18804	1.11242	1.09634
Isopentyl acetate	1.01784e+06	841061	839988	1.07876e+07	1.16676e+07	1.04894e+07	1.20147e+07	1.45632e+07	1.40527e+07	2.06614e+07	2.14606e+07	2.04986e+07	219221	151131	159178	9.52388e+06	8.25682e+06	8.26074e+06	1.489e+07	1.31581e+07	1.32715e+07	1.81189e+07	1.62414e+07	1.62595e+07		899629		Isopentyl acetate	1.1314	0.934898	0.933706	11.9912	12.9693	11.6598	13.3552	16.188	15.6205	22.9666	23.855	22.7856	0.243679	0.167992	0.176937	10.5865	9.17803	9.18239	16.5513	14.6262	14.7521
Itaconic acid	1.01784e+06	841061	839988	1.07876e+07	1.16676e+07	1.04894e+07	1.20147e+07	1.45632e+07	1.40527e+07	2.06614e+07	2.14606e+07	2.04986e+07	219221	151131	159178	9.52388e+06	8.25682e+06	8.26074e+06	1.489e+07	1.31581e+07	1.32715e+07	1.81189e+07	1.62414e+07	1.62595e+07		899629		Itaconic acid	1.1314	0.934898	0.933706	11.9912	12.9693	11.6598	13.3552	16.188	15.6205	22.9666	23.855	22.7856	0.243679	0.167992	0.176937	10.5865	9.17803	9.18239	16.5513	14.6262	14.7521
Ketoisovaleric acid	1472.44	2672.36	2912.55	5471.94	5189.55	6249.67	6041.94	6009.16	5894.18	1108.94	880.842	1578.56	2651.3	3548.89	3849.61	7210.7	10446.3	10579.5	5961.46	7068.55	6306.64	1814	2405.89	3978.1		2352.45		Ketoisovaleric acid	0.625917	1.13599	1.23809	2.32606	2.20602	2.65667	2.56836	2.55443	2.50555	0.471396	0.374436	0.671029	1.12704	1.50859	1.63643	3.06519	4.44061	4.49722	2.53415	3.00476	2.68088
Ketovaleric acid	26368.4	27347.7	29266.9	38212.7	42174.3	33397	33777.1	34533.8	30022.1	18062.7	16058.4	14218.7	31456.4	35155	28726.1	37170.6	41767.9	37899.4	35717.1	38753.5	39369.5	25843.6	22930.7	21892.6		27661		Ketovaleric acid	0.953269	0.988675	1.05806	1.38146	1.52469	1.20737	1.22111	1.24847	1.08536	0.653003	0.580543	0.514035	1.13721	1.27092	1.03851	1.34379	1.50999	1.37014	1.29124	1.40102	1.42329
Lactic acid	272295	402409	411812	539491	362688	471367	554052	614648	613005	704387	534908	736056	190984	243035	233817	362950	433281	437983	481848	474675	501092	656447	746093	772247		362172		Lactic acid	0.751838	1.1111	1.13706	1.4896	1.00142	1.3015	1.5298	1.69712	1.69258	1.9449	1.47694	2.03234	0.52733	0.671049	0.645596	1.00215	1.19634	1.20932	1.33044	1.31063	1.38357
L-Arabinose	708.466	492.792	377.452	229.207	756.148	863.225	590.182	1244.51	602.72	1167.81	2493.6	333.658	736.042	957.016	3703.68	115.294	162.924	1126.78	1403.69	1053.79	146.474	864.159	474.749	411.115		526.237		L-Arabinose	1.34629	0.936445	0.717267	0.435558	1.4369	1.64037	1.12151	2.36493	1.14534	2.21916	4.73856	0.634046	1.39869	1.8186	7.03805	0.219091	0.309602	2.14121	2.6674	2.0025	0.278343
L-Arabitol	476.796	620.607	245.365	238.487	202.791	150.274	305.887	131.135	296.827	436.804	223.011	142.635	297.557	207.783	189.436	181.178	103.646	218.703	343.377	247.221	260.443	52.9871	243.638	165.266		447.589		L-Arabitol	1.06525	1.38655	0.548191	0.532826	0.453074	0.335742	0.68341	0.292981	0.663169	0.975903	0.498249	0.318674	0.6648	0.464227	0.423236	0.404785	0.231565	0.488624	0.76717	0.552338	0.581879
L-Arginine	359.759	1972.45	2290.17	3092.36	231.982	123.011	66.1168	222.732	112.315	1319.4	155.143	230.773	404.47	1973.89	1361.96	199.283	537.635	190.446	1094.43	1376.14	210.056	830.698	1198.69	145.378		1540.79		L-Arginine	0.233489	1.28015	1.48636	2.00699	0.15056	0.0798363	0.0429109	0.144557	0.0728944	0.856311	0.10069	0.149775	0.262508	1.28109	0.883933	0.129338	0.348934	0.123603	0.710302	0.893135	0.13633
L-asparagine	227.039	256.887	216.782	227.611	348.007	497.388	785.55	203.838	815.087	261.263	415.092	157.148	532.82	421.969	270.771	255.974	248.791	306.547	326.002	398.567	279.045	1281.04	392.292	746.045		233.569		L-asparagine	0.97204	1.09983	0.928129	0.974488	1.48995	2.12951	3.36324	0.872708	3.4897	1.11857	1.77717	0.672812	2.28121	1.80661	1.15928	1.09592	1.06517	1.31244	1.39574	1.70642	1.1947
L-Aspartic Acid	220429	250786	271154	304841	279945	293756	147515	225159	194346	38675.4	41575.5	39151.1	586082	534583	522638	413143	339277	340423	232056	229825	208409	99791.5	99014.5	116117		247456		L-Aspartic Acid	0.890778	1.01346	1.09577	1.2319	1.13129	1.1871	0.596125	0.909893	0.785375	0.156292	0.168011	0.158214	2.36843	2.16031	2.11204	1.66956	1.37106	1.37569	0.937767	0.928752	0.842205
L-Canavanine	3.85526	14.0764	0.201577	1.74184	0.544114	0.656786	0.31748	0.910566	0.238923	110.412	0.302627	28.5345	21.2544	17.6955	0.815198	0.359196	1.38115	0.379201	20.1519	3.33447	40.065	30.5841	8.95746	72.4564		6.04442		L-Canavanine	0.637822	2.32883	0.0333493	0.288173	0.0900193	0.10866	0.0525245	0.150646	0.0395278	18.2668	0.0500673	4.7208	3.51637	2.92758	0.134868	0.0594261	0.2285	0.0627358	3.33398	0.551662	6.62843
L-Carnitine	297.958	349.516	225.693	409.192	319.045	204.086	274.888	213.15	418.432	76.0508	4.99775	199.377	342.352	337.518	293.816	253.452	598.386	306.936	187.533	319.486	142.05	145.445	117	89.3755		291.056		L-Carnitine	1.02371	1.20086	0.775428	1.40589	1.09616	0.701193	0.944453	0.732333	1.43764	0.261293	0.0171711	0.685015	1.17624	1.15964	1.00948	0.870803	2.05592	1.05456	0.644321	1.09768	0.488053
L-Citrulline	13.7589	199.308	282.654	141.165	496.203	544.581	9548.64	6473.17	6258.29	5274.6	3599.92	4046.6	308.541	214.265	193.884	1697.92	594.587	376.779	8330.32	6214.77	7695.74	1722.23	1088.77	258.392		165.24		L-Citrulline	0.0832662	1.20617	1.71056	0.8543	3.00292	3.29569	57.7864	39.1743	37.8739	31.9208	21.786	24.4892	1.86722	1.29669	1.17335	10.2754	3.59832	2.28019	50.4134	37.6105	46.573
L-Cystathionine	1.38846	22.7192	34.6641	29.2769	8.7814	13.0096	25.4366	77.4426	32.2518	34.7568	22.5118	18.8172	4.96132	23.1095	46.2468	47.3686	35.6811	33.3352	44.8414	47.279	70.1419	19.9546	0.332771	1.43781		19.5906		L-Cystathionine	0.0708739	1.1597	1.76943	1.49443	0.448245	0.664074	1.29841	3.95304	1.64629	1.77415	1.14911	0.960522	0.25325	1.17962	2.36066	2.41792	1.82134	1.70159	2.28892	2.41335	3.58038
L-Cystine	191.683	257.106	248.011	208.502	286.833	143.845	453.319	422.202	66.9687	527.137	228.36	226.73	313.509	195.188	141.932	375.321	197.497	99.8213	240.121	134.809	221.78	192.018	266.052	316.767		232.267		L-Cystine	0.825273	1.10694	1.06778	0.897682	1.23493	0.619312	1.95172	1.81775	0.288327	2.26953	0.983181	0.976164	1.34978	0.840362	0.611075	1.6159	0.850302	0.42977	1.03382	0.580407	0.954852
L-Dihydroorotic acid	1702.15	3906.04	3966.91	7580.47	5500.95	6459.55	21157.8	14331.4	15911.3	2575.6	3965.79	2564.58	2233.43	3540.7	3325.66	5984.79	6451.64	6388.14	5894.29	8115.75	6601.47	5227.97	4576.27	4737.86		3191.7		L-Dihydroorotic acid	0.533305	1.22381	1.24288	2.37505	1.72351	2.02386	6.62901	4.49022	4.9852	0.806967	1.24253	0.803514	0.699762	1.10935	1.04197	1.87511	2.02138	2.00148	1.84675	2.54277	2.06832
L-Glutamic acid	970629	1.18885e+06	1.22215e+06	1.35206e+06	1.28686e+06	1.29292e+06	1.05395e+06	1.36281e+06	1.22363e+06	1.06711e+06	1.13841e+06	1.0352e+06	1.15714e+06	1.23761e+06	1.19052e+06	1.29715e+06	1.20759e+06	1.22115e+06	1.28051e+06	1.30249e+06	1.27173e+06	1.13724e+06	1.08979e+06	1.14542e+06		1.12721e+06		L-Glutamic acid	0.86109	1.05468	1.08423	1.19948	1.14163	1.14701	0.935009	1.20901	1.08554	0.946686	1.00993	0.918375	1.02655	1.09794	1.05616	1.15076	1.07131	1.08334	1.136	1.1555	1.12821
L-Glutamine	17888.7	21495.2	23519.9	32670.9	24895.6	33829.4	36497.1	37659.6	47797.4	26453.6	22138.1	25543.9	17522	18424.8	18398.3	29547.7	31516.7	30469.6	29095	30951.8	29250.1	33136.3	29434	29459.2		20967.9		L-Glutamine	0.853145	1.02515	1.12171	1.55814	1.18732	1.61339	1.74062	1.79606	2.27955	1.26162	1.05581	1.21824	0.835658	0.878713	0.877448	1.40919	1.50309	1.45315	1.38759	1.47615	1.39499
L-Histidine	565.32	1475.08	1088.63	868.232	722.139	1288.03	953.604	1263.14	1815.55	508.965	382.51	496.182	532.016	922.665	846.62	847.885	824.511	578.067	1066.73	561.75	1390.78	1162.15	1124.07	962.722		1043.01		L-Histidine	0.542008	1.41426	1.04374	0.832428	0.69236	1.23491	0.91428	1.21106	1.74069	0.487977	0.366736	0.475721	0.510077	0.884617	0.811708	0.812921	0.790511	0.554229	1.02274	0.538585	1.33343
L-Homocysteine	38.8489	26.1916	17.1041	14.5564	44.8061	85.6527	14.2728	29.756	21.3052	96.275	34.2102	22.9551	32.8927	10.7155	9.69201	15.5813	76.1637	16.7334	31.8318	30.5715	134.105	16.507	38.8972	19.6561		27.3815		L-Homocysteine	1.4188	0.956543	0.624658	0.531616	1.63636	3.12812	0.521258	1.08672	0.778089	3.51606	1.24939	0.838342	1.20127	0.39134	0.353962	0.569043	2.78157	0.611119	1.16253	1.1165	4.89763
L-Homocystine	12.0125	26.7092	26.2409	13.061	9.88343	22.7509	13.7569	24.0687	29.2157	39.7961	0.945225	15.5636	13.2819	47.1317	18.6662	24.8097	39.6782	28.2727	36.6391	59.6873	27.8341	24.7621	37.977	14.6172		21.6542		L-Homocystine	0.55474	1.23344	1.21182	0.60316	0.456421	1.05065	0.6353	1.1115	1.34919	1.8378	0.0436509	0.718732	0.613362	2.17656	0.862015	1.14572	1.83236	1.30564	1.69201	2.75639	1.28539
L-Homoserine	44.67	71.642	36.9603	24.9142	11.2355	64.9651	38.6456	0.904122	30.2261	14.29	36.296	26.7754	0.897632	1.04275	104.289	1.88762	125.728	3.08337	48.8138	16.5218	137.64	71.0183	27.5282	94.0059		51.0908		L-Homoserine	0.874326	1.40225	0.723425	0.487645	0.219913	1.27156	0.756411	0.0176964	0.591616	0.279698	0.710422	0.524075	0.0175694	0.0204097	2.04126	0.0369464	2.46088	0.0603509	0.955433	0.323381	2.69403
L-Hydroxyglutaric acid	166067	200065	207016	242838	232339	230961	260698	271090	265160	453557	461772	457856	155968	159038	155222	251767	239452	238199	277835	260792	252018	426416	376239	381831		191050		L-Hydroxyglutaric acid	0.869237	1.04719	1.08357	1.27107	1.21612	1.20891	1.36456	1.41895	1.38791	2.37403	2.41703	2.39653	0.816372	0.832444	0.812469	1.31781	1.25335	1.24679	1.45425	1.36505	1.31912
Lipoamide	5.4157	27.4057	11.7726	15.9037	12.7338	13.5756	32.5888	12.163	14.7003	10.3844	16.8942	20.5905	8.23778	11.8748	14.5132	6.15731	40.4111	7.43655	23.2613	26.5956	13.6114	13.9619	4.04305	13.9457		14.8646		Lipoamide	0.364334	1.84368	0.791986	1.0699	0.856651	0.913278	2.19237	0.818247	0.988946	0.698594	1.13654	1.3852	0.554186	0.798863	0.976357	0.414225	2.7186	0.500284	1.56488	1.78919	0.915689
L-Isoleucine	1326.2	2685.81	3118.02	3193.66	910.736	2936.19	2034.75	3206.33	2916.92	2614.87	2951.52	2573.32	1654.97	2452.42	2700.93	1860.36	2497.63	2876.9	2117.16	1116.35	2643	1938.14	1850.37	2671.76		2376.68		L-Isoleucine	0.558007	1.13007	1.31192	1.34375	0.383198	1.23542	0.856133	1.34908	1.22731	1.10022	1.24187	1.08274	0.69634	1.03187	1.13643	0.782755	1.05089	1.21047	0.890809	0.469711	1.11206
L-Kynurenine	240.955	431.205	534.91	636.539	288.646	408.467	318.144	452.134	307.216	551.188	489.365	516.615	274.77	340.483	479.896	412.446	501.966	423.586	274.46	452.738	344.305	427.193	347.045	454.041		402.357		L-Kynurenine	0.598859	1.0717	1.32944	1.58203	0.717389	1.01519	0.790702	1.12372	0.763541	1.3699	1.21625	1.28397	0.682901	0.846223	1.19271	1.02508	1.24757	1.05276	0.682131	1.12522	0.855722
L-Leucine	1326.2	2685.81	3118.02	3193.66	910.736	2936.19	2034.75	3206.33	2916.92	2614.87	2951.52	2573.32	1654.97	2452.42	2700.93	1860.36	2497.63	2876.9	2117.16	1116.35	2643	1938.14	1850.37	2671.76		2376.68		L-Leucine	0.558007	1.13007	1.31192	1.34375	0.383198	1.23542	0.856133	1.34908	1.22731	1.10022	1.24187	1.08274	0.69634	1.03187	1.13643	0.782755	1.05089	1.21047	0.890809	0.469711	1.11206
L-Malic acid	4.6236e+06	5.37003e+06	5.59235e+06	7.61878e+06	7.35865e+06	7.27025e+06	7.30054e+06	7.77368e+06	7.56432e+06	2.67201e+06	2.79428e+06	2.50641e+06	6.13975e+06	6.18176e+06	6.00117e+06	8.93501e+06	9.1115e+06	8.81096e+06	8.25447e+06	8.58592e+06	8.17777e+06	4.80594e+06	4.79778e+06	5.02296e+06		5.19532e+06		L-Malic acid	0.889953	1.03363	1.07642	1.46647	1.4164	1.39938	1.40521	1.49628	1.45599	0.514311	0.537844	0.482437	1.18178	1.18987	1.15511	1.71982	1.75379	1.69594	1.58883	1.65262	1.57406
L-Methionine	28658.3	57830.3	55997.2	58602.8	41181.3	59501.1	43819.1	51188.3	74290.6	46073.2	43163.6	46549.5	31941.3	46936.4	44373.7	40773.2	56185.9	53781.4	38330.6	45537.6	44075.5	44599.8	37489.9	40112.6		47495.2		L-Methionine	0.603392	1.2176	1.17901	1.23387	0.867061	1.25278	0.9226	1.07776	1.56417	0.970059	0.908799	0.980087	0.672515	0.988235	0.934277	0.858469	1.18298	1.13235	0.80704	0.958783	0.927998
L-Phenylalanine	108258	234635	259074	240882	138041	209969	118210	234908	206221	210591	224095	210830	132704	212460	207428	139949	226391	219043	143985	196703	167723	152291	143518	162408		200656		L-Phenylalanine	0.53952	1.16934	1.29114	1.20047	0.687949	1.04641	0.589117	1.1707	1.02773	1.04952	1.11681	1.0507	0.661352	1.05883	1.03375	0.697457	1.12825	1.09163	0.717573	0.980299	0.835876
L-Proline	72.2369	50.4445	84.5224	12.9767	289.032	52.4562	208.177	49.3192	114.018	242.461	16.2989	225.36	244.349	75.0718	45.4177	90.4469	83.6188	100.308	27.5623	35.3165	199.208	118.177	231.384	71.4816		69.068		L-Proline	1.04588	0.730361	1.22376	0.187883	4.18475	0.759486	3.01409	0.714068	1.65081	3.51047	0.235984	3.26287	3.53781	1.08693	0.657579	1.30954	1.21067	1.45231	0.39906	0.51133	2.88423
L-Serine	3784.05	6388.41	5743.61	8548.41	6920.34	8361.38	9020.02	9177.84	11553.1	3485.81	2469.7	2409.46	2486.9	3478.41	3947.12	6671.65	7398.58	7588.52	5346.38	7334.94	7428.33	1388.39	1249.82	1182.7		5305.35		L-Serine	0.713251	1.20414	1.08261	1.61128	1.30441	1.57603	1.70017	1.72992	2.17763	0.657037	0.465511	0.454155	0.468753	0.655641	0.743989	1.25753	1.39455	1.43035	1.00773	1.38255	1.40016
L-Sorbose	85143.3	135485	127164	110033	70481.1	112365	53727.9	90156	83595.5	57488.3	65789.1	61959.7	88453.4	121893	129984	60524.9	94415	135589	61979.3	87055.5	94731.7	68760.5	71525.2	79948.1		115931		L-Sorbose	0.734432	1.16867	1.0969	0.949128	0.607959	0.96924	0.463448	0.777672	0.721082	0.495885	0.567486	0.534455	0.762985	1.05143	1.12122	0.522078	0.814409	1.16957	0.534624	0.750927	0.81714
L-Threonine	21643.9	19220.9	21983.9	25034.5	28438.2	23808	37871.8	34764.6	35201.9	40785.6	31619.9	39309.9	23204	26727.3	20243.2	27813.8	25439.9	26291.4	35674.9	31098.2	31727.7	59445	53167.8	54081.3		20949.6		L-Threonine	1.03314	0.917483	1.04937	1.19499	1.35746	1.13644	1.80776	1.65944	1.68032	1.94684	1.50933	1.8764	1.10761	1.27579	0.96628	1.32765	1.21434	1.25498	1.70289	1.48443	1.51448
L-Tryptophan	22428.2	50398.1	52181.5	46925.7	26962.8	47079.9	25723.8	47892.2	53723.1	32646.9	27732.4	36993.5	27977.8	40291.7	42027	29092	47595.4	48256.5	28522.6	38191.8	32521.4	26361.5	27690.3	34263.5		41669.3		L-Tryptophan	0.538244	1.20948	1.25228	1.12615	0.647067	1.12985	0.617332	1.14934	1.28927	0.783478	0.665535	0.887789	0.671425	0.966941	1.00858	0.698165	1.14222	1.15808	0.684499	0.916546	0.780466
L-Tyrosine	56435.9	110031	118855	114340	75167.3	103261	62529	117601	97492.2	99216	92887.4	97458.4	69316.7	100371	98998.2	72379.8	104779	102132	72260.1	91658.8	79910.6	67029.3	73767.5	79618		95107.3		L-Tyrosine	0.593392	1.15692	1.24969	1.20222	0.790342	1.08573	0.657458	1.23651	1.02508	1.0432	0.976659	1.02472	0.728827	1.05535	1.04091	0.761033	1.1017	1.07386	0.759775	0.963741	0.840216
Maleic acid	24836.7	16288.7	16619.3	20890.5	12816.6	21931.5	21145.3	16608.7	18281.1	23497.9	27873.9	28251.9	19677.2	19872.2	26206.3	19013.5	22985.7	22594.4	22100	16508.4	24970.1	15173.4	27907.6	15605.8		19248.2		Maleic acid	1.29034	0.846244	0.863421	1.08532	0.665858	1.1394	1.09856	0.862867	0.949757	1.22078	1.44813	1.46777	1.02228	1.03242	1.36149	0.987804	1.19417	1.17384	1.14815	0.857656	1.29726
Malonic acid	81833.9	89600.4	88693.2	134655	140041	142972	137119	185405	178770	198422	191783	193540	78146	79249.8	77266.7	123526	118231	115456	154525	148428	146437	182322	175900	189505		86709.1		Malonic acid	0.943775	1.03334	1.02288	1.55295	1.61507	1.64887	1.58137	2.13824	2.06172	2.28836	2.2118	2.23206	0.901243	0.913973	0.891102	1.42461	1.36354	1.33153	1.78211	1.71179	1.68884
Melibiose	80.1488	78.2289	51.5345	31.0596	113.844	34.284	73.4445	79.4302	116.474	185.061	353.303	53.3955	57.4092	39.9388	186.313	75.1921	183.479	168.142	149.086	418.777	83.9502	30.8535	101.931	33.0722		69.9707		Melibiose	1.14546	1.11802	0.736515	0.443894	1.62703	0.489976	1.04965	1.13519	1.6646	2.64483	5.0493	0.763112	0.820474	0.570793	2.66273	1.07462	2.62222	2.40303	2.13069	5.98504	1.19979
Mevalonic acid	161530	192858	201196	27894.8	29830.8	26716.9	26945.9	51029.9	46946.7	46664.8	40663.6	46861.8	149364	157447	151935	33163.2	20557.1	20189	68904.7	59339.4	58690.2	60700.4	50516.4	55949.1		185195		Mevalonic acid	0.872216	1.04138	1.0864	0.150624	0.161078	0.144264	0.1455	0.275547	0.2535	0.251977	0.219573	0.253041	0.806527	0.850171	0.820407	0.179072	0.111003	0.109015	0.372066	0.320416	0.316911
Mevalonic acid 5-phosphate	93.181	493.581	187.692	1995.65	30.4739	274.291	39.2324	300.188	375.448	287.363	65.2201	670.93	848.962	69.6278	309.651	245	1412.96	304.053	75.5394	162.154	39.3594	46.0108	113.824	643.195		258.151		Mevalonic acid 5-phosphate	0.360955	1.91198	0.727061	7.73055	0.118047	1.06252	0.151974	1.16284	1.45437	1.11316	0.252643	2.59898	3.28863	0.269717	1.19949	0.949056	5.4734	1.17781	0.292617	0.628136	0.152466
m-Hydroxybenzoic acid	429.093	398.495	384.312	466.451	294.835	546.901	2040.31	398.397	430.678	389.594	301.01	2056.87	2006.02	2058.65	611.751	281.85	540.314	182.173	204.396	136.406	563.269	401.497	342.467	361.336		403.967		m-Hydroxybenzoic acid	1.0622	0.986456	0.951346	1.15468	0.729849	1.35383	5.0507	0.986211	1.06612	0.964422	0.745135	5.09168	4.9658	5.09609	1.51436	0.697706	1.33752	0.45096	0.505972	0.337665	1.39435
myo-Inositol	540679	902190	963637	865696	456655	773853	371746	642482	671180	383471	358134	318724	610493	857486	664938	474706	890381	902732	511282	634153	656007	440075	481275	520067		802168		myo-Inositol	0.674022	1.12469	1.20129	1.07919	0.569275	0.964702	0.463426	0.800932	0.836707	0.478043	0.446457	0.397328	0.761054	1.06896	0.828926	0.591779	1.10997	1.12537	0.637375	0.790549	0.817792
N-Acetyl D-galactosamine	516.456	318.732	149.973	147.826	234.684	146.874	253.33	360.354	143.52	134.56	705.734	321.396	363.452	518.315	172.402	373.818	1069.16	256.496	169.277	223.245	312.408	322.007	399.579	150.069		328.387		N-Acetyl D-galactosamine	1.57271	0.970599	0.456696	0.450157	0.714656	0.447258	0.771437	1.09735	0.437046	0.409761	2.14909	0.978709	1.10678	1.57836	0.524995	1.13834	3.25578	0.781079	0.515481	0.679821	0.951341
N-Acetyl-alpha-D-glucosamine 1-phosphate	29932.7	41852.7	45242.4	91643.5	74344.1	77245.3	53408.4	81261.4	71477	52168.9	50657.7	52735.5	51770.4	48560.4	52203.8	116871	97431.5	97438.5	105404	103016	94484.2	36536.5	36768	32663.1		39009.3		N-Acetyl-alpha-D-glucosamine 1-phosphate	0.767323	1.07289	1.15979	2.34927	1.9058	1.98018	1.36912	2.08313	1.83231	1.33735	1.29861	1.35187	1.32713	1.24484	1.33824	2.99597	2.49765	2.49783	2.70204	2.64082	2.4221
N-acetylaspartate	4751.02	6987.75	7068.37	8125.03	6992.13	7788.84	9663.44	11818.8	11142.9	40608.8	36319.7	41301.7	5443.59	6378.71	6201.24	7492.15	5678.01	5980.2	9066.81	7387.19	8164.04	16454.3	13458.3	12849.4		6269.04		N-acetylaspartate	0.757854	1.11464	1.1275	1.29606	1.11534	1.24243	1.54145	1.88526	1.77744	6.47767	5.7935	6.58819	0.868329	1.01749	0.989184	1.1951	0.905722	0.953926	1.44628	1.17836	1.30228
N-acetylaspartylglutamate	206.102	181.234	229.572	56.7895	314.369	273.849	196.341	581.729	176.749	826.632	767.746	550.693	50.0346	93.7381	61.1825	74.783	520.695	294.229	1713.78	140.694	269.244	177.419	2091.32	87.1717		205.636		N-acetylaspartylglutamate	1.00227	0.881334	1.1164	0.276165	1.52876	1.33172	0.954799	2.82892	0.859521	4.01988	3.73352	2.67799	0.243316	0.455844	0.297528	0.363666	2.53212	1.43082	8.33402	0.684188	1.30932
N-Acetyl-D-glucosamine 6-phosphate	8654.06	16310.1	16760.7	42626.1	29619.3	35542.7	23901.6	38675.2	36039	19550.5	12869.7	20425	15538.2	19761.3	19578.2	45309.6	41036.4	41838.5	41661.1	41215	39772.7	25229.1	29164.5	33463		13908.3		N-Acetyl-D-glucosamine 6-phosphate	0.622223	1.17269	1.20509	3.06479	2.12962	2.5555	1.71851	2.78072	2.59119	1.40567	0.925324	1.46854	1.11719	1.42083	1.40766	3.25774	2.95049	3.00816	2.99541	2.96334	2.85963
N-Acetylglutamic acid	4095.16	4619.62	5193.65	7074.31	8248.95	7504.84	10078.6	11436.5	11553.4	16769.2	16124	17163.6	4172.57	4576.66	4404.9	7881.28	6180.31	6521.32	13370.8	11835.7	10618.9	16060.1	14512.2	15461.1		4636.14		N-Acetylglutamic acid	0.883312	0.996435	1.12025	1.5259	1.77927	1.61877	2.17391	2.46682	2.49203	3.61705	3.47788	3.70212	0.900008	0.98717	0.950122	1.69996	1.33307	1.40663	2.88403	2.55292	2.29046
N-Acetylneuraminic acid	1306.25	2063.12	2252.35	3002.88	2194.39	2450.63	1654.42	2853.63	2653.43	2794.99	1597.66	2996.72	1924.83	2280.47	2349.39	3149.09	3092.42	3109.61	2558.44	2850.9	3111.05	2303.54	2775.18	3591.44		1873.91		N-Acetylneuraminic acid	0.697075	1.10097	1.20195	1.60247	1.17102	1.30777	0.882871	1.52282	1.41599	1.49153	0.852585	1.59918	1.02718	1.21696	1.25374	1.68049	1.65025	1.65943	1.3653	1.52137	1.6602
NADH	378.456	294.81	188.327	708.501	1574.03	1625.11	104.533	373.16	1147.21	291.893	662.45	1412.66	482.121	233.491	558.446	3546.01	1244.11	787.178	1532.83	1078.38	1647.34	2195.55	1540.15	1409.58		287.198		NADH	1.31775	1.02651	0.655741	2.46694	5.48066	5.65849	0.363975	1.29931	3.99448	1.01635	2.3066	4.91877	1.67871	0.812998	1.94447	12.3469	4.33188	2.74089	5.33719	3.75483	5.73592
NADPH	1485.75	911.087	1052.11	1930.69	969.432	1184.22	729.346	491.65	637.379	888.741	735.146	375.395	1565.13	1465.94	1473.37	419.678	1556.15	1803.72	9.49893	1349.35	647.287	696.321	1509.2	1778.84		1149.65		NADPH	1.29235	0.792491	0.91516	1.67937	0.843241	1.03007	0.634406	0.427651	0.554411	0.773053	0.639451	0.32653	1.3614	1.27512	1.28158	0.365048	1.35359	1.56893	0.00826245	1.1737	0.56303
N-Carbamoyl-DL-aspartic acid	105553	172073	186815	329101	279661	290413	3.9928e+06	1.86258e+06	2.20469e+06	234157	259001	231907	68564.4	106613	113077	276127	281340	273501	489158	598369	541411	454553	411676	461553		154814		N-Carbamoyl-DL-aspartic acid	0.681809	1.11148	1.20671	2.12579	1.80644	1.87588	25.791	12.0311	14.241	1.51251	1.67299	1.49797	0.442883	0.688652	0.730408	1.78361	1.81728	1.76665	3.15965	3.86509	3.49718
N-Carbamyl-L-glutamic acid	416.39	368.437	506.505	295.453	224.876	206.228	336.219	263.506	312.899	320.997	235.328	441.04	329.91	407.019	155.235	292.629	213.315	294.206	95.0034	146.965	157.906	366.964	492.885	444.189		430.444		N-Carbamyl-L-glutamic acid	0.967349	0.855947	1.1767	0.686391	0.522428	0.479105	0.781098	0.612173	0.726922	0.745733	0.546711	1.02462	0.76644	0.94558	0.360639	0.67983	0.495569	0.683494	0.22071	0.341427	0.366845
N-Formyl-L-Tyrosine	61.4945	119.548	94.2487	239.13	31.5968	147.45	162.421	139.627	113.05	118.578	92.5456	80.9753	232.529	39.0128	243.068	159.985	32.3548	177.429	113.467	88.8307	32.5563	202.519	80.9193	253.503		91.7637		N-Formyl-L-Tyrosine	0.670139	1.30278	1.02708	2.60593	0.344327	1.60685	1.76999	1.52159	1.23197	1.29221	1.00852	0.882433	2.534	0.425144	2.64885	1.74344	0.352589	1.93354	1.23651	0.968038	0.354784
Nicotinic acid	267.292	518.374	333.012	457.767	467.378	644.518	162.438	405.643	499.755	572.603	582.785	700.235	268.922	561.175	442.71	268.766	737.674	544.676	394.82	579.244	621.929	428.047	634.352	908.318		372.893		Nicotinic acid	0.716806	1.39014	0.893051	1.22761	1.25339	1.72843	0.435616	1.08783	1.34021	1.53557	1.56288	1.87785	0.721179	1.50492	1.18723	0.720761	1.97825	1.46068	1.0588	1.55338	1.66785
Nicotinic acid mononucleotide	61.0098	10.5312	18.4648	12.1696	13.8514	44.371	38.1781	16.6134	8.60161	15.8892	12.5783	10.3057	12.0878	35.7939	26.9135	15.8403	7.3706	18.8093	7.21603	59.2617	27.061	11.0482	9.85832	43.867		30.002		Nicotinic acid mononucleotide	2.03353	0.351018	0.615454	0.405625	0.461685	1.47894	1.27252	0.553743	0.286701	0.529606	0.419248	0.343501	0.402901	1.19305	0.897059	0.527976	0.245671	0.626936	0.240519	1.97526	0.901975
o-Hydroxy hippuric acid	227.574	409.859	250.371	279.102	175.385	282.896	48.9757	62.8665	349.401	339.051	167.444	301.8	216.167	369.593	504.491	116.956	394.193	291.51	163.793	247.114	149.297	454.651	493.858	130.802		295.935		o-Hydroxy hippuric acid	0.769001	1.38496	0.846035	0.94312	0.592646	0.955941	0.165495	0.212434	1.18067	1.14569	0.565815	1.01982	0.730455	1.2489	1.70473	0.395208	1.33203	0.985049	0.553476	0.835028	0.504492
o-Phospho-L-Serine	198.458	1170.19	1524.67	8491.56	2258.97	6603.02	221.664	1966.47	2115.43	73.7572	5.76408	30.8893	149.808	1016.73	930.773	392.653	4249.37	4277.98	130.748	1863.87	1752.39	11.6295	8.73653	3.76789		964.439		o-Phospho-L-Serine	0.205776	1.21334	1.58089	8.80466	2.34226	6.84648	0.229837	2.03898	2.19343	0.0764768	0.00597661	0.0320283	0.155332	1.05422	0.965093	0.407131	4.40605	4.43571	0.135569	1.93259	1.817
O-Phosphorylethanolamine	1368.45	4834.43	3978.84	6554.63	1427.72	4577.72	1433.9	4315.94	7634.55	1684.96	1310.43	1809.73	1337.5	5258.69	5946.1	1327.92	6794.21	5756.34	1349.24	7283.27	7074.52	1542.98	1901.35	1328.73		3393.91		O-Phosphorylethanolamine	0.403207	1.42444	1.17235	1.93129	0.420671	1.34881	0.422492	1.27167	2.24949	0.496465	0.386112	0.533228	0.394089	1.54945	1.75199	0.391267	2.00189	1.69608	0.397547	2.14598	2.08448
Orotic acid	1832.81	4627.51	5021.93	6635.61	5607.05	6083.54	22149.9	12898.6	13458.1	1245.45	738.658	1346.59	2720.91	3999.61	4769.64	6014.85	6212.46	6808.4	5791.34	6647.84	5556.21	3465.08	4107.8	3817.68		3827.42		Orotic acid	0.478863	1.20904	1.31209	1.7337	1.46497	1.58946	5.78717	3.37004	3.51623	0.325402	0.192991	0.351828	0.7109	1.04499	1.24618	1.57152	1.62315	1.77885	1.51312	1.7369	1.45169
O-Succinyl-L-homoserine	41.4156	23.1853	11.7573	42.1858	50.8322	24.8805	29.8627	20.7977	36.0113	15.985	5.92562	5.51958	7.69629	21.7224	17.3323	9.54488	12.3487	21.9585	31.7421	29.4361	42.239	8.89867	9.03785	3.02617		25.4528		O-Succinyl-L-homoserine	1.62716	0.910916	0.461926	1.65742	1.99712	0.977516	1.17326	0.817109	1.41483	0.628025	0.232809	0.216856	0.302375	0.853441	0.68096	0.375004	0.485162	0.862717	1.2471	1.1565	1.65951
Oxamic acid	5.71352	9.29633	15.3692	42.4586	11.746	9.55544	12.4944	9.68663	10.2234	7.96629	8.80432	6.33412	4.55946	10.039	41.0178	9.2907	20.1193	6.51364	13.9404	9.86511	31.4644	3.60078	6.70846	22.4952		10.1264		Oxamic acid	0.564222	0.918032	1.51775	4.19288	1.15994	0.94362	1.23385	0.956575	1.00958	0.786688	0.869446	0.625508	0.450256	0.991368	4.0506	0.917477	1.98682	0.643236	1.37664	0.974201	3.10717
Phenylpyruvic acid	8276.02	14117.6	17120.1	8657.19	6855.25	12844.6	6861.38	11952.3	10033	16546.6	9353.9	10181.5	7804.14	10602.8	9047.41	9022.74	10171	10069.8	11063.2	10695.9	11019.3	12510.5	11207.7	12871.5		13171.2		Phenylpyruvic acid	0.628341	1.07185	1.29981	0.657281	0.520472	0.975203	0.520937	0.907458	0.761734	1.25627	0.710177	0.773011	0.592514	0.805001	0.686907	0.685034	0.772217	0.764531	0.839953	0.812066	0.836619
Phosphoenolpyruvic acid	10113.9	6114.1	7135.6	14251	21386.7	14125.7	11136.9	11195	11668	8611.5	16856.1	9174.8	9276.49	6942.63	6446.5	15989.5	10299.9	10605.3	9455.51	5992.48	6209.17	11312.4	5210.17	5682.96		7787.86		Phosphoenolpyruvic acid	1.29867	0.785081	0.916247	1.8299	2.74616	1.8138	1.43004	1.43749	1.49822	1.10576	2.16441	1.17809	1.19115	0.891468	0.827762	2.05313	1.32256	1.36178	1.21413	0.769464	0.797288
Prephenic acid	781.334	2166.71	194.972	4598.71	2032.51	6712.24	685.151	1775.68	402.264	2361.64	1192.98	1559.37	1707.08	111.749	3072.13	2078.89	199.993	3368.29	1778.76	1619.2	1383.82	178.314	5388.45	1765.92		1047.67		Prephenic acid	0.745782	2.06812	0.1861	4.38946	1.94002	6.40681	0.653975	1.69488	0.38396	2.25418	1.1387	1.48842	1.6294	0.106665	2.93235	1.98429	0.190893	3.21503	1.69782	1.54553	1.32086
Pyridoxal 5 phosphate	3829.07	8798.08	6087.09	13416.5	9849.19	12217.6	12197.5	16569	12924.4	5396.98	6267.05	5650.01	3190.53	4502.45	3727.81	5999.8	5134.11	5081.88	10206.6	8549.04	7765.54	4847.69	4920.17	5314.31		6238.08		Pyridoxal 5 phosphate	0.613822	1.41038	0.975796	2.15074	1.57888	1.95855	1.95534	2.6561	2.07185	0.865167	1.00464	0.905729	0.51146	0.721769	0.59759	0.961802	0.823027	0.814655	1.63618	1.37046	1.24486
Pyridoxal hydrochloride	851.294	1060.86	1750.94	795.836	487.49	855.155	2268.16	1155.6	3018.07	2815.89	4068.66	3546.62	130.638	182.822	523.341	59.9521	429.061	250.201	480.544	565.661	745.443	1086.23	328.737	191.367		1221.03		Pyridoxal hydrochloride	0.697193	0.868821	1.43399	0.651774	0.399244	0.700355	1.85758	0.946412	2.47174	2.30616	3.33215	2.90461	0.10699	0.149727	0.428605	0.0490995	0.351392	0.20491	0.393556	0.463265	0.610503
Pyridoxamine	23.4762	9.09904	27.0821	38.3324	4.41298	34.3984	36.715	1.99581	13.6829	31.9133	20.5716	29.1224	13.5868	57.6813	29.0456	27.3222	15.4143	7.95641	27.0121	9.18362	13.355	22.4954	38.3413	18.5201		19.8858		Pyridoxamine	1.18055	0.457565	1.36188	1.92763	0.221916	1.7298	1.8463	0.100364	0.688075	1.60483	1.03449	1.46448	0.683243	2.90063	1.46062	1.37396	0.775142	0.400105	1.35836	0.461818	0.671584
Pyridoxine	41980	94225.8	107420	93892.1	61040.2	82196.6	41648.6	99026	73091.7	80378.9	90619.6	84365.3	59459.6	91576.7	90650	58187	92591.2	87337.6	67862.4	85967	72446.5	66080.3	66586.8	78290.9		81208.8		Pyridoxine	0.516939	1.16029	1.32277	1.15618	0.751646	1.01216	0.512858	1.2194	0.900047	0.98978	1.11588	1.03887	0.732182	1.12767	1.11626	0.716511	1.14016	1.07547	0.835654	1.05859	0.892102
Pyruvic acid	27428.8	59085.6	63212.2	80265.8	32348.7	47303.1	23313.3	30219.6	22232.7	4411.77	2972.39	4003.03	25560.8	31702.1	40384.8	38237.8	102368	95938.8	8394.5	16904.9	11073.3	6278.6	9205.78	7077.34		49908.9		Pyruvic acid	0.549578	1.18387	1.26655	1.60825	0.648155	0.947789	0.467117	0.605496	0.445465	0.0883964	0.0595564	0.0802068	0.512149	0.6352	0.809171	0.766152	2.0511	1.92228	0.168197	0.338716	0.22187
Quinic acid	10.0354	13.6695	8.86248	7.55063	8.99093	10.8579	7.35212	20.26	14.7451	37.0718	7.73484	6.63887	17.2712	18.7795	7.79466	6.69599	6.69232	4.44979	14.5672	12.523	4.03046	4.02087	10.1565	9.39828		10.8558		Quinic acid	0.924431	1.25919	0.816381	0.695538	0.828214	1.00019	0.677252	1.86628	1.35827	3.41493	0.712507	0.61155	1.59097	1.72991	0.718017	0.616812	0.616473	0.4099	1.34188	1.15357	0.371272
Riboflavin	2611.09	6287.52	7698.94	5835.88	2938.71	4444.31	2107.84	4412.7	4353.81	4585.46	5315.16	4968.38	2706.71	6582.76	6513.56	2811.15	6650.87	6925.16	2537.89	4781.15	4410.56	3846.38	3998.63	4326.58		5532.51		Riboflavin	0.471953	1.13647	1.39158	1.05483	0.531171	0.803308	0.380992	0.797594	0.786951	0.828821	0.960714	0.898033	0.489236	1.18983	1.17732	0.508115	1.20214	1.25172	0.458723	0.864192	0.797207
Ribonic acid gamma lactone	197.829	58.2763	24.9614	99.292	105.084	100.993	403.516	315.932	107.39	23.13	149.482	22.0709	82.1228	72.1713	64.6126	230.425	127.654	181.992	108.636	102.266	153.398	231.209	67.9624	82.2463		93.6889		Ribonic acid gamma lactone	2.11155	0.622019	0.266428	1.05981	1.12163	1.07797	4.30697	3.37214	1.14624	0.246881	1.59551	0.235577	0.876548	0.770329	0.689651	2.45947	1.36253	1.94252	1.15954	1.09155	1.63731
S-2-Aminoethyl-L-cysteine	0.586148	0.11018	0.147371	0.286459	4.44048	0.200182	0.885983	0.555567	1.34149	0.411054	1.19136	0.354851	0.356177	1.29535	1.02637	0.83339	15.8632	0.304573	0.501187	1.40241	0.89873		0.82621	0.591615		0.281233		S-2-Aminoethyl-L-cysteine	2.08421	0.391775	0.524016	1.01858	15.7893	0.711801	3.15035	1.97547	4.77002	1.46161	4.23622	1.26177	1.26648	4.60597	3.64952	2.96334	56.4059	1.08299	1.78211	4.98665	3.19568
S-5-Adenosyl-L-homocysteine	932.446	908.374	816.974	365.695	855.59	359.029	2222.87	1051.97	1051.71	1055.83	1237.49	1228.6	1008.78	763.727	921.118	369.338	899.766	867.674	1442.57	774.808	605.551	1014.34	1940.74	2002.96		885.931		S-5-Adenosyl-L-homocysteine	1.0525	1.02533	0.922164	0.412781	0.965752	0.405256	2.50907	1.18741	1.18712	1.19177	1.39682	1.38679	1.13867	0.862061	1.03972	0.416893	1.01562	0.979392	1.62831	0.874569	0.683519
Salicylic acid	9453.47	8115.34	6587.92	8301.39	6685.68	8739.45	7300.18	7118.87	7184.74	8082.85	12262.6	11377.5	7937.89	8970.42	9748.58	7079.66	10341.5	7454.67	12438.3	7916.49	11825.5	9376.56	12716.7	7914.1		8052.24		Salicylic acid	1.17402	1.00784	0.818147	1.03094	0.830288	1.08534	0.906603	0.884086	0.892266	1.0038	1.52288	1.41297	0.985799	1.11403	1.21067	0.879216	1.28431	0.925788	1.5447	0.983142	1.4686
Shikimic acid	22.76	1.38869	6.32401	14.255	1.0053	13.1472	13.0716	6.11913	2.23885	5.19654	17.5494	7.19217	18.6212	36.119	9.85893	8.7946	3.6554	18.3986	4.09083	19.0726	26.9066	10.7644	3.40743	4.13556		10.1576		Shikimic acid	2.24069	0.136715	0.622592	1.40339	0.0989711	1.29433	1.28689	0.602421	0.220412	0.511593	1.72772	0.708061	1.83323	3.55588	0.9706	0.865818	0.35987	1.81132	0.402737	1.87767	2.64892
Succinic acid	1.12268e+06	1.57211e+06	1.63612e+06	2.76276e+06	2.68998e+06	2.71641e+06	3.73477e+06	4.35112e+06	4.13357e+06	5.12086e+06	5.19245e+06	5.18505e+06	1.34772e+06	1.54851e+06	1.61719e+06	2.87127e+06	2.57112e+06	2.57324e+06	4.03476e+06	3.68373e+06	3.57011e+06	4.12573e+06	3.86047e+06	3.93306e+06		1.44364e+06		Succinic acid	0.777676	1.08899	1.13333	1.91375	1.86333	1.88165	2.58705	3.01399	2.8633	3.54719	3.59678	3.59166	0.933557	1.07265	1.12022	1.98891	1.781	1.78247	2.79485	2.5517	2.473
Succinic semialdehyde	10.1012	10.4039	19.2049	17.689	8.0836	7.78859	30.0086	21.6176	5.53488	30.3089	4.73354	16.9103	29.2347	37.6974	14.8647	19.0832	24.4387	25.3067	21.6172	1.83278	41.3802	12.1266	23.9173	35.7158		13.2367		Succinic semialdehyde	0.763123	0.785994	1.45088	1.33636	0.610697	0.588411	2.26708	1.63316	0.418148	2.28977	0.357608	1.27754	2.20862	2.84795	1.12299	1.44169	1.84629	1.91187	1.63313	0.138462	3.12618
Taurine	297356	317781	325580	420284	275900	382385	244206	234162	376018	141562	85539.4	148696	355111	406033	377609	524819	454402	431708	368904	311413	364578	183043	166839	158242		313573		Taurine	0.948285	1.01342	1.03829	1.34031	0.879859	1.21945	0.778786	0.746754	1.19914	0.451449	0.27279	0.474198	1.13247	1.29486	1.20422	1.67368	1.44911	1.37674	1.17645	0.993114	1.16266
Taurocholic acid	644.66	1604.35	1751.67	1335.04	676.212	1081.85	467.406	1191.82	1043.2	1518.77	1462.32	1295.98	998.605	1830.01	1766.99	782.578	1765.77	1727.59	770.452	1318.64	1149.05	1171.79	1185.01	1294.38		1333.56		Taurocholic acid	0.483413	1.20306	1.31353	1.00111	0.507073	0.811253	0.350495	0.893711	0.782268	1.13889	1.09655	0.971818	0.748827	1.37228	1.32502	0.586834	1.3241	1.29547	0.57774	0.988813	0.86164
Thiamine	737.197	2459.78	1921.73	1808.72	804.542	956.326	610.635	1570.69	1018.48	1340.07	945.625	1544.89	1061.71	1223.48	1577.28	444.95	1674.95	1579.77	125.388	843.926	1106.32	692.335	1628.67	2301.6		1706.24		Thiamine	0.43206	1.44164	1.1263	1.06006	0.471531	0.560489	0.357884	0.92056	0.596914	0.785398	0.554217	0.90544	0.622251	0.717061	0.924422	0.260779	0.981667	0.925878	0.0734883	0.494613	0.648396
Thymidine	7.80271	19.5051	18.1687	6.06854	2.20034	17.5297	19.2274	10.0499	2.1916	10.9879	9.38786	22.2705	0.849103	6.70642	10.5156	0.562575	2.46999	14.2803	2.48793	6.83789	8.36468	6.68516	8.6674	15.0184		15.1589		Thymidine	0.514729	1.28671	1.19856	0.40033	0.145152	1.1564	1.26839	0.66297	0.144575	0.72485	0.619299	1.46914	0.0560137	0.442409	0.693694	0.037112	0.162941	0.942044	0.164124	0.451082	0.551802
Thymidine 5-diphosphate	531.468	320.739	375.074	516.208	544.984	373.331	344.886	192.439	485.737	215.704	195.151	395.013	435.219	777.003	411.694	799.004	341.906	493.003	1284.18	1213.61	1294.89	1793.23	1386.18	1253.66		409.094		Thymidine 5-diphosphate	1.29914	0.784024	0.916841	1.26183	1.33217	0.912581	0.843048	0.470403	1.18735	0.527274	0.477031	0.965581	1.06386	1.89933	1.00636	1.95311	0.835763	1.20511	3.13909	2.96659	3.16526
Thymine	1.52039	18.9428	32.3602	7.67796	1.3941	16.9272	9.41022	7.00234	20.0501	294.404	21.2533	5.29692	9.71508	3.62112	3.45282	8.20758	1.77321	15.8526	7.32866	5.61998	8.35151	7.51794	0.548131	1.64005		17.6078		Thymine	0.0863473	1.07582	1.83783	0.436054	0.079175	0.961347	0.534434	0.397684	1.1387	16.72	1.20704	0.300828	0.551748	0.205654	0.196096	0.466132	0.100706	0.900317	0.416216	0.319175	0.474307
trans-4-Hydroxy-L-proline	339.814	356.635	195.633	262.211	333.731	213.804	487.479	416.738	713.858	308.421	357.916	358.325	195.961	153.126	158.864	488.488	191.683	341.551	709.151	445.264	480.867	885.199	914.486	743.818		297.361		trans-4-Hydroxy-L-proline	1.14277	1.19933	0.657899	0.881792	1.12231	0.719003	1.63935	1.40145	2.40064	1.03719	1.20364	1.20502	0.659	0.51495	0.534245	1.64274	0.644614	1.14861	2.38482	1.49738	1.61712
trans-Aconitic acid	260338	430146	462689	460502	338612	413481	212825	390584	349035	333065	324790	316857	369884	517972	520270	495315	538591	537482	417687	519923	475930	384004	420979	449863		384391		trans-Aconitic acid	0.677274	1.11903	1.20369	1.198	0.880905	1.07568	0.553669	1.01611	0.908022	0.866475	0.844947	0.824309	0.962261	1.34751	1.35349	1.28857	1.40116	1.39827	1.08662	1.35259	1.23814
trans-trans Muconic acid	21.6224	2.23509	51.6713	9.31431	11.9717	38.6496	16.7664	20.8361	22.82	24.2398	18.7117	20.441	6.96535	20.6897	22.1883	12.5476	3.71177	9.73685	15.9309	0.27802	31.8244	2.11553	19.1388	18.0351		25.1763		trans-trans Muconic acid	0.858842	0.0887778	2.05238	0.369964	0.475514	1.53516	0.665961	0.827609	0.906408	0.962806	0.743226	0.811917	0.276663	0.821794	0.881319	0.498389	0.147431	0.386747	0.632776	0.0110429	1.26406
Trehalose	268.628	287.397	859.519	125.031	656.236	491.841	60.9753	496.247	593.492	170.132	55183.3	1218.12	233.88	993.354	241.04	323.687	218.336	277.622	216.18	340.87	235.189	4728.39	284.446	906.054		471.848		Trehalose	0.56931	0.609088	1.8216	0.264981	1.39078	1.04237	0.129227	1.05171	1.2578	0.360566	116.951	2.5816	0.495667	2.10524	0.510843	0.685999	0.462726	0.588373	0.458157	0.722414	0.498442
Trehalose 6-phosphate	10.2767	12.3215	12.9652	15.0846	11.0975	36.3878	15.774	20.0624	14.0233	0.721077	7.89221	14.6642	34.5406	14.7002	18.5458	15.6956	12.4817	5.3262	3.32766	14.6578	12.6226	4.79968	28.757	6.71854		11.8545		Trehalose 6-phosphate	0.866904	1.0394	1.0937	1.27248	0.936147	3.06955	1.33064	1.6924	1.18295	0.0608275	0.665759	1.23702	2.91372	1.24006	1.56446	1.32403	1.05291	0.4493	0.280709	1.23648	1.0648
UDP-GlcNAc	223700	246773	236883	274501	274269	253055	243768	301586	288589	307185	277546	320660	305005	296610	288994	283467	248987	254256	349840	307241	290091	436620	422809	440675		235785		UDP-GlcNAc	0.948745	1.0466	1.00465	1.1642	1.16321	1.07324	1.03385	1.27907	1.22395	1.30282	1.17712	1.35997	1.29357	1.25797	1.22567	1.20222	1.05599	1.07834	1.48372	1.30305	1.23032
Uracil	721.833	534.613	3395.44	1454.02	2345.36	1140.17	2068.35	2079.8	2315.9	7089.49	4421.54	6358.44	882.104	2834.1	3468.17	654.486	1719.17	3371.3	1021.23	2617.65	770.514	1303.17	1452.15	1218.78		1550.63		Uracil	0.46551	0.344772	2.18972	0.937694	1.51252	0.735295	1.33388	1.34126	1.49352	4.57201	2.85145	4.10055	0.568868	1.82771	2.23662	0.422078	1.10869	2.17415	0.658591	1.68812	0.496904
Uric acid	9589.59	18999.8	21457.3	16691.8	9431.3	14177	9482.63	17741.9	15762.9	20634.7	24669.9	19281.9	9770.87	14712.1	15024.5	7075.1	12536.6	13190.5	9977.91	13269.3	10946.9	16452	15100.1	18447.2		16682.2		Uric acid	0.574839	1.13892	1.28624	1.00057	0.565351	0.849825	0.568427	1.06352	0.944893	1.23692	1.47882	1.15583	0.585706	0.881901	0.900632	0.42411	0.751497	0.790695	0.598116	0.795414	0.656204
Uridine	243.283	295.536	293.969	690.06	752.677	602.076	1711.88	2424.68	1980.59	1662.36	1470.34	1217.31	169.402	346.923	205.181	1338.22	904.076	1012.42	5505.44	9226.45	7679.88	4186.73	5470.15	5807.22		277.596		Uridine	0.876393	1.06463	1.05898	2.48584	2.71141	2.16889	6.16679	8.73454	7.13481	5.9884	5.2967	4.38519	0.610245	1.24974	0.739136	4.82075	3.2568	3.64711	19.8326	33.2369	27.6656
Uridine 5′-diphosphogalactose	1.54336e+06	1.53017e+06	1.7044e+06	2.53466e+06	2.39531e+06	2.28627e+06	2.15641e+06	2.38371e+06	2.2731e+06	2.05489e+06	2.12801e+06	2.05051e+06	1.87288e+06	1.81567e+06	1.71012e+06	2.3313e+06	2.16018e+06	2.20088e+06	2.50629e+06	2.50213e+06	2.43092e+06	2.2915e+06	2.2478e+06	2.36043e+06		1.59264e+06		Uridine 5′-diphosphogalactose	0.969058	0.960773	1.07017	1.59148	1.50398	1.43552	1.35398	1.4967	1.42725	1.29024	1.33615	1.28749	1.17595	1.14004	1.07376	1.4638	1.35635	1.38191	1.57367	1.57105	1.52635
Uridine 5-diphosphate	1838.8	990.867	1746.73	625.025	4158.18	2842.98	8622.99	4339.06	5408.25	3977.35	3756	6366.08	2096.29	2263.88	1492.01	6581.86	3302.51	3484.5	17111.7	14694.9	15042.4	11329	11278.6	10401.5		1525.46		Uridine 5-diphosphate	1.2054	0.649551	1.14505	0.409728	2.72585	1.86368	5.65269	2.84442	3.54531	2.60731	2.4622	4.17321	1.3742	1.48406	0.978067	4.31466	2.16492	2.28422	11.2174	9.63308	9.86086
Uridine 5-diphosphoglucose	1.54336e+06	1.53017e+06	1.7044e+06	2.53466e+06	2.39531e+06	2.28627e+06	2.15641e+06	2.38371e+06	2.2731e+06	2.05489e+06	2.12801e+06	2.05051e+06	1.87288e+06	1.81567e+06	1.71012e+06	2.3313e+06	2.16018e+06	2.20088e+06	2.50629e+06	2.50213e+06	2.43092e+06	2.2915e+06	2.2478e+06	2.36043e+06		1.59264e+06		Uridine 5-diphosphoglucose	0.969058	0.960773	1.07017	1.59148	1.50398	1.43552	1.35398	1.4967	1.42725	1.29024	1.33615	1.28749	1.17595	1.14004	1.07376	1.4638	1.35635	1.38191	1.57367	1.57105	1.52635
Uridine 5-monophosphate	6299.72	10976.5	11992.9	30876.2	33416.7	57064.1	39393.5	68919	53228	23069.3	20805.4	21568.6	7595.32	7086.8	6839.99	55627.1	18349.2	19367.3	147139	167428	148167	71782.9	97078.8	93867.6		9756.4		Uridine 5-monophosphate	0.645702	1.12506	1.22924	3.16471	3.4251	5.84889	4.03771	7.06398	5.45571	2.36454	2.13249	2.21071	0.778497	0.726375	0.701077	5.7016	1.88073	1.98508	15.0813	17.1608	15.1867
Uridine 5-triphosphate	669208	547245	538984	966624	1.18177e+06	900572	1.03443e+06	833271	818831	739072	640008	696972	732386	666302	646604	932170	1.03718e+06	1.03498e+06	1.00959e+06	1.20117e+06	1.09543e+06	620650	771103	799613		585145		Uridine 5-triphosphate	1.14366	0.935229	0.92111	1.65194	2.01961	1.53906	1.76782	1.42404	1.39936	1.26306	1.09376	1.19111	1.25163	1.13869	1.10503	1.59306	1.77251	1.76876	1.72536	2.05277	1.87207
Vanillic acid	130.353	217.758	252.056	37.6511	57.5402	51.3257	121.378	608.07	402.144	367.724	385.808	461.752	81.303	173.322	69.5267	658.225	207.965	271.071	191.293	983.575	95.3132	333.749	66.8651	870.693		200.056		Vanillic acid	0.651583	1.08849	1.25993	0.188203	0.287621	0.256557	0.606719	3.03951	2.01016	1.83811	1.92851	2.30812	0.406402	0.866368	0.347537	3.29021	1.03954	1.35498	0.956197	4.91651	0.476434
Xanthine	3737.87	16857.4	18582.8	21605.3	9542.74	17988.9	5038.53	16720.2	12641.6	4860.2	5126.15	4276.97	9692.69	21955.9	22970.1	12089.3	27211.8	27484.1	11295.8	21430.5	17141	4947.2	6369.83	6577.8		13059.4		Xanthine	0.286222	1.29083	1.42295	1.65439	0.73072	1.37747	0.385817	1.28032	0.968014	0.372162	0.392526	0.327502	0.742202	1.68124	1.7589	0.925717	2.0837	2.10455	0.864954	1.64101	1.31255
Xanthosine	1981.64	4260.43	4884.34	10748.7	6463.42	10067.3	4813.02	9980.26	9446.74	4685.68	4067.81	4509.25	2284.08	3567.21	3661.07	9255.55	9457.94	9879.12	9457.98	11091.2	9879.39	4643.35	5509.21	5485.54		3708.81		Xanthosine	0.534307	1.14873	1.31696	2.89815	1.74272	2.71444	1.29773	2.69096	2.54711	1.26339	1.0968	1.21582	0.615853	0.961822	0.98713	2.49556	2.55013	2.66369	2.55014	2.99052	2.66377
Xylitol	476.796	620.607	245.365	238.487	202.791	150.274	305.887	131.135	296.827	436.804	223.011	142.635	297.557	207.783	189.436	181.178	103.646	218.703	343.377	247.221	260.443	52.9871	243.638	165.266		447.589		Xylitol	1.06525	1.38655	0.548191	0.532826	0.453074	0.335742	0.68341	0.292981	0.663169	0.975903	0.498249	0.318674	0.6648	0.464227	0.423236	0.404785	0.231565	0.488624	0.76717	0.552338	0.581879
[truncated: 28 more columns]

## Sheet: NTM vs NT24 filter
			Filter log2(fold change) for p < 0.05 and |lo2(FC)| > 0.5 NT mock treated vs. 24h lps
Log2(fold change)
Compound Method	NTM 1	NTM 2	NTM 3	NT4 1	NT4 2	NT4 3	NT8 1	NT8 2	NT8 3	NT24 1	NT24 2	NT24 3	KDM 1	KDM 2	KDM 3	KD4 1	KD4 2	KD4 3	KD8 1	KD8 2	KD8 3	KD24 1	KD24 2	KD24 3	T.test NTM vs NT24	Abs value (Average Log2(FC)) in NT24
Homocitrate	-0.128628	0.0357763	0.0843242	-0.797967	-1.00308	-0.860323	-2.38485	-1.64654	-1.85656	-2.06931	-2.02953	-1.97168	1.17688	0.881716	0.86639	-0.137867	-0.326267	-0.282415	-1.11705	-1.13087	-1.19635	-1.63969	-1.82072	-1.69459	0.000393169	2.02351
4-Methyl-2-oxovaleric acid	0.178104	-0.0971185	-0.0989602	3.5839	3.69703	3.54347	3.73933	4.01686	3.96537	4.52147	4.57622	4.51005	-2.03695	-2.57353	-2.49869	3.40415	3.19818	3.19887	4.04887	3.87048	3.88285	4.33202	4.1742	4.17581	0.000494056	4.53591
Isopentyl acetate	0.178104	-0.0971185	-0.0989602	3.5839	3.69703	3.54347	3.73933	4.01686	3.96537	4.52147	4.57622	4.51005	-2.03695	-2.57353	-2.49869	3.40415	3.19818	3.19887	4.04887	3.87048	3.88285	4.33202	4.1742	4.17581	0.000494056	4.53591
Itaconic acid	0.178104	-0.0971185	-0.0989602	3.5839	3.69703	3.54347	3.73933	4.01686	3.96537	4.52147	4.57622	4.51005	-2.03695	-2.57353	-2.49869	3.40415	3.19818	3.19887	4.04887	3.87048	3.88285	4.33202	4.1742	4.17581	0.000494056	4.53591
L-Aspartic Acid	-0.166863	0.019285	0.131939	0.300881	0.17797	0.247444	-0.746313	-0.136231	-0.348546	-2.67768	-2.57337	-2.66005	1.24393	1.11124	1.07864	0.739467	0.455291	0.460157	-0.092698	-0.106635	-0.247757	-1.31018	-1.32146	-1.09159	0.00100497	2.63703
Cysteine	-0.14279	0.0123683	0.118525	-1.94763	-4.23502	-0.588893	-0.0463212	-2.79356	1.85619	5.08872	5.00707	4.60057	0.494861	0.177556	1.4501	0.221515	-1.5827	0.321904	-0.785674	-0.515834	-0.292735	4.75179	3.04707	2.31246	0.00202909	4.89879
2-Deoxyribose 5-phosphate	0.22007	0.0102001	-0.272098	3.71842	3.59898	3.51655	3.5409	3.58817	3.80228	3.10964	2.7312	2.92728	-0.994511	-0.52647	-0.60516	3.86955	3.26354	3.18698	4.05384	3.76892	3.67051	2.20617	2.07488	2.21629	0.00226784	2.92271
Malonic acid	-0.0834858	0.0473209	0.0326387	0.635016	0.691596	0.72148	0.661175	1.09643	1.04385	1.19431	1.14522	1.15837	-0.150012	-0.129776	-0.166338	0.510562	0.447356	0.413085	0.833586	0.775506	0.756029	1.07223	1.0205	1.12798	0.00228671	1.16597
N-Acetylglutamic acid	-0.179005	-0.005152	0.163824	0.609664	0.831285	0.694897	1.12029	1.30265	1.31732	1.85481	1.79821	1.88835	-0.15199	-0.0186295	-0.0738155	0.765504	0.414754	0.492238	1.52808	1.35215	1.19563	1.79248	1.64627	1.73765	0.00249585	1.84712
Citramalic acid	-0.145956	0.0521822	0.0832307	0.257417	0.28074	0.199947	0.231534	0.42396	0.411727	1.14348	1.22289	1.1559	-0.604216	-0.29167	-0.14525	0.368298	0.29832	0.101237	0.401153	0.31223	0.298254	1.04913	0.987161	0.992339	0.00282033	1.17409
Mevalonic acid	-0.197243	0.0584997	0.119558	-2.73097	-2.63417	-2.79322	-2.7809	-1.85963	-1.97995	-1.98864	-2.18723	-1.98256	-0.310205	-0.234175	-0.285589	-2.48139	-3.17133	-3.1974	-1.42637	-1.64198	-1.65785	-1.60926	-1.87422	-1.72686	0.00426539	2.05281
2-Deoxyadenosine 5-monophosphate	0.203369	-0.0484302	-0.181758	0.0189379	0.0787028	-0.122037	-1.40503	-0.924619	-1.37783	-1.67585	-1.99459	-1.72705	1.1855	0.965547	0.742318	1.21681	1.00089	1.01118	0.537689	0.464123	0.409353	0.0843328	0.225295	0.415032	0.00476204	1.79916
L-Threonine	0.0470421	-0.124247	0.069527	0.256993	0.440911	0.184524	0.854202	0.730699	0.748732	0.961137	0.593913	0.907971	0.147451	0.35139	-0.0494873	0.408879	0.280173	0.327669	0.767988	0.56991	0.598823	1.50463	1.34363	1.36821	0.0047641	0.821007
D-Fructose 1,6-biphosphate	-0.286623	0.179372	0.06735	3.54351	3.57849	3.33992	4.34446	4.02846	4.07214	4.13253	3.61317	4.02086	-0.526422	-1.12649	-1.16245	4.08887	3.36687	3.42806	5.067	5.04087	4.97741	4.79549	4.73223	4.70102	0.00518862	3.92219
L-Hydroxyglutaric acid	-0.202178	0.0665238	0.115795	0.346048	0.282284	0.273703	0.448433	0.504825	0.472915	1.24734	1.27323	1.26095	-0.292701	-0.264575	-0.299616	0.398142	0.325787	0.318219	0.54028	0.448955	0.399579	1.15831	0.977703	0.998989	0.00533337	1.26051
N-acetylaspartate	-0.400008	0.156582	0.173132	0.374127	0.157486	0.313164	0.624291	0.914767	0.829804	2.69548	2.53444	2.71988	-0.203687	0.0250203	-0.0156892	0.257135	-0.14286	-0.0680507	0.532349	0.23678	0.381038	1.39215	1.10218	1.03538	0.00650166	2.64993
Deoxycytidine 5-triphosphate	0.0374155	-0.0737712	0.0336171	-0.220877	-0.226307	-0.243758	-1.1531	-1.19191	-1.29321	-0.886913	-0.752212	-0.788052	-0.509052	-0.037208	-0.192722	-0.516273	-0.325777	-0.260835	-0.958409	-0.419142	-0.646551	-0.603371	-0.54481	-0.319568	0.00769482	0.809059
Uridine	-0.19035	0.0903467	0.0826763	1.31373	1.43904	1.11696	2.62452	3.12673	2.83487	2.58217	2.40509	2.13264	-0.712539	0.321626	-0.436087	2.26926	1.70346	1.86676	4.3098	5.05472	4.79002	3.91476	4.30052	4.38679	0.00777795	2.3733
Chorismic acid	0.108622	-0.219632	0.0881658	0.696031	0.765676	-0.0541565	0.315156	0.603532	1.69064	0.962344	0.811158	0.851576	1.61443	1.20381	1.53747	0.429676	0.876796	0.584969	1.00843	0.180158	0.595751	0.632592	0.689287	0.716486	0.00782289	0.875026
Succinic acid	-0.362758	0.122996	0.180567	0.936402	0.897886	0.911994	1.37131	1.59168	1.51768	1.82668	1.84671	1.84465	-0.0991901	0.101175	0.163781	0.991981	0.832686	0.833876	1.48277	1.35146	1.30626	1.51494	1.41907	1.44594	0.00788585	1.83935
2-Deoxyguanosine 5-monophosphate	-0.0230484	-0.0230927	0.045063	1.58607	1.25921	1.29337	1.91797	2.62418	2.34592	1.64952	1.18299	1.54939	-0.0555737	-0.346014	-0.263997	1.73972	1.00488	1.22911	3.2394	3.56504	3.39264	2.85464	2.93728	2.93788	0.0086033	1.46063
Adenosine 5-monophosphate	-0.0230484	-0.0230927	0.045063	1.58607	1.25921	1.29337	1.91797	2.62418	2.34592	1.64952	1.18299	1.54939	-0.0555737	-0.346014	-0.263997	1.73972	1.00488	1.22911	3.2394	3.56504	3.39264	2.85464	2.93728	2.93788	0.0086033	1.46063
Inosine 5-monophosphate	-0.359867	-0.00094474	0.288557	0.558825	0.361695	0.292708	2.64485	2.34819	2.23228	2.65869	2.2453	2.61475	0.0369338	0.268346	0.323128	3.24981	1.86616	1.98445	4.90385	5.41068	5.2221	3.90911	5.18728	4.98019	0.00926028	2.50625
L-Malic acid	-0.168198	0.0477159	0.10624	0.552347	0.502227	0.484791	0.490789	0.581383	0.541997	-0.959287	-0.894739	-1.05159	0.240967	0.250805	0.208031	0.782256	0.810476	0.762086	0.667962	0.724759	0.654494	-0.112395	-0.114848	-0.0486766	0.0119703	0.968538
Galactonic acid	-0.554813	0.0144667	0.38866	0.784219	0.165213	0.503644	0.736574	1.26915	1.044	2.98256	2.5206	3.05221	-0.708898	-0.149528	-0.478381	-0.531234	0.126222	-0.276786	0.274323	0.303814	0.233446	1.32075	1.41759	1.51116	0.0119937	2.85179
Deoxythymidine 5-triphosphate	0.129829	-0.0166718	-0.124494	0.41674	0.424087	0.16979	-0.629109	-0.701184	-0.890981	-1.35826	-1.99605	-1.4783	0.426385	0.310441	0.168676	0.0226447	0.336869	0.386981	-0.564534	-0.00983053	-0.261043	-1.03157	-0.40769	-0.328568	0.0137101	1.61087
2-Deoxyguanosine 5-diphosphate	0.277475	-0.29296	-0.0414136	0.529614	0.43935	0.352631	1.22614	0.84527	0.710278	1.09453	0.94452	0.949613	0.33922	0.302793	0.17539	0.789352	0.72827	0.647302	1.83126	2.18319	2.02328	1.62623	1.83603	1.88984	0.014129	0.99622
Adenosine 5-diphosphate	0.277475	-0.29296	-0.0414136	0.529614	0.43935	0.352631	1.22614	0.84527	0.710278	1.09453	0.94452	0.949613	0.33922	0.302793	0.17539	0.789352	0.72827	0.647302	1.83126	2.18319	2.02328	1.62623	1.83603	1.88984	0.014129	0.99622
2-Deoxycytidine	-0.047122	-0.139305	0.168871	-0.351498	-0.610098	-0.35079	-2.58934	-0.933934	-1.13892	-0.409007	-0.69279	-0.335773	0.459898	0.0786177	0.310649	-0.354687	-0.0683114	0.0587867	-1.21039	-0.681505	-0.774252	-0.316264	-0.101758	0.0985958	0.0144294	0.47919
D-Gluconic acid	-0.584113	0.135467	0.303918	0.746062	0.0746206	0.469331	0.813802	1.23468	1.00462	2.94809	2.48613	3.01774	-0.767135	-0.221823	-0.333579	-0.565706	0.0917494	-0.220582	0.246087	0.251606	0.266808	1.28628	1.36654	1.49357	0.0145451	2.81732
2-Methyl-1-butanol	-0.863604	0.243511	0.340906	0.685489	-0.625589	-0.0773629	-1.09814	-0.72381	-1.16662	-3.49987	-4.0696	-3.64013	-0.965364	-0.654716	-0.305484	-0.384297	1.0364	0.942819	-2.57178	-1.56185	-2.17222	-2.99078	-2.43868	-2.81802	0.0192281	3.73653
Pyruvic acid	-0.863604	0.243511	0.340906	0.685489	-0.625589	-0.0773629	-1.09814	-0.72381	-1.16662	-3.49987	-4.0696	-3.64013	-0.965364	-0.654716	-0.305484	-0.384297	1.0364	0.942819	-2.57178	-1.56185	-2.17222	-2.99078	-2.43868	-2.81802	0.0192281	3.73653
N-acetylaspartylglutamate	0.00326651	-0.18224	0.158853	-1.8564	0.612365	0.413288	-0.0667312	1.50025	-0.218395	2.00715	1.90053	1.42115	-2.0391	-1.13339	-1.7489	-1.45931	1.34035	0.516843	3.05901	-0.547535	0.388818	-0.212933	3.34625	-1.23816	0.0208152	1.77628
Uridine 5-diphosphate	0.269515	-0.622485	0.195406	-1.28726	1.4467	0.898154	2.49894	1.50813	1.82591	1.38256	1.29995	2.06116	0.458591	0.569549	-0.0319949	2.10925	1.11431	1.1917	3.48766	3.268	3.30171	2.8927	2.88626	2.76948	0.0245597	1.58122
Uridine 5′-diphosphogalactose	-0.0453453	-0.0577332	0.0978395	0.670369	0.588789	0.521572	0.437207	0.581785	0.513236	0.367635	0.418084	0.364561	0.233831	0.189078	0.102677	0.549714	0.43973	0.466659	0.654129	0.651733	0.610081	0.524871	0.497088	0.567624	0.0248995	0.383427
Uridine 5-diphosphoglucose	-0.0453453	-0.0577332	0.0978395	0.670369	0.588789	0.521572	0.437207	0.581785	0.513236	0.367635	0.418084	0.364561	0.233831	0.189078	0.102677	0.549714	0.43973	0.466659	0.654129	0.651733	0.610081	0.524871	0.497088	0.567624	0.0248995	0.383427
Deoxyadenosine 5-triphosphate	-0.00147169	-0.0795523	0.0767893	0.121598	0.0835383	0.0802589	-4.06337	-2.2786	-1.94535	-1.00535	-1.67863	-0.945247	-0.0740114	-0.176881	-0.257925	-0.621839	0.0388875	-0.199002	-2.03211	-1.60565	-1.52151	-1.01362	-0.45428	-0.442078	0.0251787	1.20974
2-Isopropylmalic acid	-0.38937	0.303143	0.00390126	1.1338	0.936985	1.06082	4.90907	3.7249	3.97093	0.623465	0.916384	0.653555	-0.934879	-0.868543	-0.283854	0.795939	1.04057	0.923598	1.77476	2.01371	1.99329	1.60711	1.61455	1.68853	0.0271324	0.731135
O-Succinyl-L-homoserine	0.702354	-0.13461	-1.11426	0.728935	0.99792	-0.0328082	0.230523	-0.2914	0.500627	-0.671106	-2.10278	-2.20519	-1.72559	-0.228637	-0.554358	-1.41502	-1.04346	-0.21304	0.318577	0.209764	0.730755	-1.51616	-1.49377	-3.07226	0.0292783	1.65969
Pyridoxal hydrochloride	-0.520371	-0.202869	0.520031	-0.617557	-1.32466	-0.513842	0.893421	-0.0794598	1.30553	1.20549	1.73645	1.53835	-3.22445	-2.73959	-1.22228	-4.34815	-1.50885	-2.28694	-1.34536	-1.11009	-0.71193	-0.168772	-1.89309	-2.67369	0.0303462	1.49343
2-2-Dimethyl Succinic acid	-0.391633	0.114152	0.208386	0.59775	0.222119	0.412976	-0.127386	0.329157	0.190207	-1.33683	-1.69224	-1.36964	-0.588163	-0.173276	-0.191226	0.666176	0.722583	0.725812	-0.0861302	0.401869	0.279429	-1.22873	-0.945124	-0.886828	0.0304092	1.46624
3-Methylglutaric acid	-0.391633	0.114152	0.208386	0.59775	0.222119	0.412976	-0.127386	0.329157	0.190207	-1.33683	-1.69224	-1.36964	-0.588163	-0.173276	-0.191226	0.666176	0.722583	0.725812	-0.0861302	0.401869	0.279429	-1.22873	-0.945124	-0.886828	0.0304092	1.46624
Adipic acid	-0.391633	0.114152	0.208386	0.59775	0.222119	0.412976	-0.127386	0.329157	0.190207	-1.33683	-1.69224	-1.36964	-0.588163	-0.173276	-0.191226	0.666176	0.722583	0.725812	-0.0861302	0.401869	0.279429	-1.22873	-0.945124	-0.886828	0.0304092	1.46624
alpha-Ketoglutaric acid	-0.391633	0.114152	0.208386	0.59775	0.222119	0.412976	-0.127386	0.329157	0.190207	-1.33683	-1.69224	-1.36964	-0.588163	-0.173276	-0.191226	0.666176	0.722583	0.725812	-0.0861302	0.401869	0.279429	-1.22873	-0.945124	-0.886828	0.0304092	1.46624
L-Sorbose	-0.445299	0.224865	0.133431	-0.0753262	-0.717954	-0.045074	-1.10952	-0.362767	-0.471765	-1.01192	-0.817342	-0.90386	-0.390273	0.0723552	0.165074	-0.937662	-0.296175	0.225975	-0.903404	-0.413255	-0.291344	-0.753612	-0.696739	-0.536127	0.0305159	0.911042
D-pantothenic acid	-0.263949	0.0806755	0.150146	0.368825	0.193981	0.277637	-0.197871	0.317109	0.195235	-0.811011	-0.964717	-0.802753	0.511061	0.583625	0.558962	0.502629	0.398654	0.437986	0.468724	0.470036	0.353315	-0.14248	-0.211897	-0.112673	0.0310297	0.859494
Adenylosuccinic acid	-0.656153	0.211577	0.271998	-1.90977	1.60206	0.876022	3.89234	3.54213	3.43628	2.11291	1.98618	1.83678	-1.09808	0.277527	1.38906	3.83294	3.02612	2.37542	5.76957	6.66505	6.25419	4.59225	4.67771	4.63096	0.0317022	1.97862
Ketovaleric acid	-0.0690443	-0.0164315	0.0814154	0.466198	0.608511	0.271866	0.28819	0.320155	0.118171	-0.614839	-0.784526	-0.960062	0.185501	0.345877	0.054509	0.426308	0.594541	0.454321	0.36876	0.486474	0.509226	-0.098045	-0.270574	-0.337414	0.0317547	0.786476
Cytidine	-1.39661	0.314909	0.460738	2.84758	1.66579	0.702862	3.07154	2.87405	3.95266	4.29432	4.261	3.40026	0.53466	-0.71705	0.17629	-0.101787	1.3414	1.10562	2.50142	2.5035	2.47346	3.49169	2.66723	3.08777	0.0348477	3.98519
2-Phosphoglyceric acid	0.176073	-0.141748	-0.053231	1.3912	1.41163	1.20188	1.00724	1.17429	1.08467	0.745769	1.01403	0.956239	0.584705	0.0968987	-0.0552448	1.74489	1.06034	1.08266	1.34328	0.854905	0.929857	1.43333	0.605198	0.66895	0.0353528	0.905347
Taurine	-0.0766068	0.0192338	0.0542144	0.422565	-0.184656	0.286227	-0.360701	-0.421294	0.262004	-1.14737	-1.87414	-1.07644	0.179469	0.372799	0.268094	0.74302	0.535169	0.461257	0.234446	-0.00996845	0.217427	-0.776617	-0.910344	-0.986669	0.0356342	1.36598
D-Xylulose-5-phosphate	-0.209014	-0.0160938	0.196563	4.79138	3.28255	3.92498	3.36539	3.65528	3.98868	2.35766	1.20609	2.28268	-0.324246	0.204584	-0.393045	4.18627	3.88676	3.89907	4.31267	4.51267	4.3066	2.73205	3.41693	3.63891	0.0380561	1.94881
Vanillic acid	-0.617979	0.122323	0.333344	-2.40964	-1.79776	-1.96265	-0.7209	1.60384	1.00731	0.878222	0.947483	1.20672	-1.29902	-0.206948	-1.52476	1.71818	0.0559406	0.438269	-0.0646199	2.29763	-1.06965	0.73836	-1.58108	2.12176	0.0387968	1.01081
D-Ribulose 1,5-biphosphate	0.435063	-0.322201	-0.237555	0.139924	1.99525	1.62523	2.00198	4.05335	1.70697	1.61762	1.89374	0.948069	2.63779	1.71655	1.79309	-0.477751	0.576268	2.2738	1.52222	3.19069	0.311108	-1.09132	0.670054	-1.81982	0.0471149	1.48648
D-Fructose 6-phosphate	-1.21341	0.371848	0.350205	2.31462	2.22739	2.39743	1.73793	2.37375	2.37311	2.0896	2.06492	2.1578	0.157966	0.337842	0.328456	2.92354	2.61014	2.59783	2.38058	2.56069	2.41453	2.51585	2.25709	2.43067	0.0485186	2.1041

## Sheet: NT24 vs KD24 filter
			Filter log2(fold change) for p < 0.05 and |lo2(FC)| > 0.5 NT 24h lps vs KD 24h lps
Log2(fold change)
Compound Method	NTM 1	NTM 2	NTM 3	NT4 1	NT4 2	NT4 3	NT8 1	NT8 2	NT8 3	NT24 1	NT24 2	NT24 3	KDM 1	KDM 2	KDM 3	KD4 1	KD4 2	KD4 3	KD8 1	KD8 2	KD8 3	KD24 1	KD24 2	KD24 3	T.test NTM vs NT24	Abs value (Average Log2(FC)) in NT24	T.test(NT24 vs. KD24)
Adenylosuccinic acid	-0.656153	0.211577	0.271998	-1.90977	1.60206	0.876022	3.89234	3.54213	3.43628	2.11291	1.98618	1.83678	-1.09808	0.277527	1.38906	3.83294	3.02612	2.37542	5.76957	6.66505	6.25419	4.59225	4.67771	4.63096	0.0317022	1.97862	0.00121689
D-pantothenic acid	-0.263949	0.0806755	0.150146	0.368825	0.193981	0.277637	-0.197871	0.317109	0.195235	-0.811011	-0.964717	-0.802753	0.511061	0.583625	0.558962	0.502629	0.398654	0.437986	0.468724	0.470036	0.353315	-0.14248	-0.211897	-0.112673	0.0310297	0.859494	0.00128789
Ketovaleric acid	-0.0690443	-0.0164315	0.0814154	0.466198	0.608511	0.271866	0.28819	0.320155	0.118171	-0.614839	-0.784526	-0.960062	0.185501	0.345877	0.054509	0.426308	0.594541	0.454321	0.36876	0.486474	0.509226	-0.098045	-0.270574	-0.337414	0.0317547	0.786476	0.00418548
L-Aspartic Acid	-0.166863	0.019285	0.131939	0.300881	0.17797	0.247444	-0.746313	-0.136231	-0.348546	-2.67768	-2.57337	-2.66005	1.24393	1.11124	1.07864	0.739467	0.455291	0.460157	-0.092698	-0.106635	-0.247757	-1.31018	-1.32146	-1.09159	0.00100497	2.63703	0.00436025
2-Deoxyadenosine 5-monophosphate	0.203369	-0.0484302	-0.181758	0.0189379	0.0787028	-0.122037	-1.40503	-0.924619	-1.37783	-1.67585	-1.99459	-1.72705	1.1855	0.965547	0.742318	1.21681	1.00089	1.01118	0.537689	0.464123	0.409353	0.0843328	0.225295	0.415032	0.00476204	1.79916	0.0048105
L-Malic acid	-0.168198	0.0477159	0.10624	0.552347	0.502227	0.484791	0.490789	0.581383	0.541997	-0.959287	-0.894739	-1.05159	0.240967	0.250805	0.208031	0.782256	0.810476	0.762086	0.667962	0.724759	0.654494	-0.112395	-0.114848	-0.0486766	0.0119703	0.968538	0.00563292
N-acetylaspartate	-0.400008	0.156582	0.173132	0.374127	0.157486	0.313164	0.624291	0.914767	0.829804	2.69548	2.53444	2.71988	-0.203687	0.0250203	-0.0156892	0.257135	-0.14286	-0.0680507	0.532349	0.23678	0.381038	1.39215	1.10218	1.03538	0.00650166	2.64993	0.00572285
Succinic acid	-0.362758	0.122996	0.180567	0.936402	0.897886	0.911994	1.37131	1.59168	1.51768	1.82668	1.84671	1.84465	-0.0991901	0.101175	0.163781	0.991981	0.832686	0.833876	1.48277	1.35146	1.30626	1.51494	1.41907	1.44594	0.00788585	1.83935	0.00832351
2-Deoxyribose 5-phosphate	0.22007	0.0102001	-0.272098	3.71842	3.59898	3.51655	3.5409	3.58817	3.80228	3.10964	2.7312	2.92728	-0.994511	-0.52647	-0.60516	3.86955	3.26354	3.18698	4.05384	3.76892	3.67051	2.20617	2.07488	2.21629	0.00226784	2.92271	0.00966316
2-Deoxyguanosine 5-monophosphate	-0.0230484	-0.0230927	0.045063	1.58607	1.25921	1.29337	1.91797	2.62418	2.34592	1.64952	1.18299	1.54939	-0.0555737	-0.346014	-0.263997	1.73972	1.00488	1.22911	3.2394	3.56504	3.39264	2.85464	2.93728	2.93788	0.0086033	1.46063	0.012179
Adenosine 5-monophosphate	-0.0230484	-0.0230927	0.045063	1.58607	1.25921	1.29337	1.91797	2.62418	2.34592	1.64952	1.18299	1.54939	-0.0555737	-0.346014	-0.263997	1.73972	1.00488	1.22911	3.2394	3.56504	3.39264	2.85464	2.93728	2.93788	0.0086033	1.46063	0.012179
Mevalonic acid	-0.197243	0.0584997	0.119558	-2.73097	-2.63417	-2.79322	-2.7809	-1.85963	-1.97995	-1.98864	-2.18723	-1.98256	-0.310205	-0.234175	-0.285589	-2.48139	-3.17133	-3.1974	-1.42637	-1.64198	-1.65785	-1.60926	-1.87422	-1.72686	0.00426539	2.05281	0.012544
D-Gluconic acid	-0.584113	0.135467	0.303918	0.746062	0.0746206	0.469331	0.813802	1.23468	1.00462	2.94809	2.48613	3.01774	-0.767135	-0.221823	-0.333579	-0.565706	0.0917494	-0.220582	0.246087	0.251606	0.266808	1.28628	1.36654	1.49357	0.0145451	2.81732	0.012613
2-Isopropylmalic acid	-0.38937	0.303143	0.00390126	1.1338	0.936985	1.06082	4.90907	3.7249	3.97093	0.623465	0.916384	0.653555	-0.934879	-0.868543	-0.283854	0.795939	1.04057	0.923598	1.77476	2.01371	1.99329	1.60711	1.61455	1.68853	0.0271324	0.731135	0.0131208
Galactonic acid	-0.554813	0.0144667	0.38866	0.784219	0.165213	0.503644	0.736574	1.26915	1.044	2.98256	2.5206	3.05221	-0.708898	-0.149528	-0.478381	-0.531234	0.126222	-0.276786	0.274323	0.303814	0.233446	1.32075	1.41759	1.51116	0.0119937	2.85179	0.013702
Uridine	-0.19035	0.0903467	0.0826763	1.31373	1.43904	1.11696	2.62452	3.12673	2.83487	2.58217	2.40509	2.13264	-0.712539	0.321626	-0.436087	2.26926	1.70346	1.86676	4.3098	5.05472	4.79002	3.91476	4.30052	4.38679	0.00777795	2.3733	0.020868
L-Threonine	0.0470421	-0.124247	0.069527	0.256993	0.440911	0.184524	0.854202	0.730699	0.748732	0.961137	0.593913	0.907971	0.147451	0.35139	-0.0494873	0.408879	0.280173	0.327669	0.767988	0.56991	0.598823	1.50463	1.34363	1.36821	0.0047641	0.821007	0.0209911
2-Deoxyguanosine 5-diphosphate	0.277475	-0.29296	-0.0414136	0.529614	0.43935	0.352631	1.22614	0.84527	0.710278	1.09453	0.94452	0.949613	0.33922	0.302793	0.17539	0.789352	0.72827	0.647302	1.83126	2.18319	2.02328	1.62623	1.83603	1.88984	0.014129	0.99622	0.0257125
Adenosine 5-diphosphate	0.277475	-0.29296	-0.0414136	0.529614	0.43935	0.352631	1.22614	0.84527	0.710278	1.09453	0.94452	0.949613	0.33922	0.302793	0.17539	0.789352	0.72827	0.647302	1.83126	2.18319	2.02328	1.62623	1.83603	1.88984	0.014129	0.99622	0.0257125
D-Fructose 1,6-biphosphate	-0.286623	0.179372	0.06735	3.54351	3.57849	3.33992	4.34446	4.02846	4.07214	4.13253	3.61317	4.02086	-0.526422	-1.12649	-1.16245	4.08887	3.36687	3.42806	5.067	5.04087	4.97741	4.79549	4.73223	4.70102	0.00518862	3.92219	0.0315142
4-Methyl-2-oxovaleric acid	0.178104	-0.0971185	-0.0989602	3.5839	3.69703	3.54347	3.73933	4.01686	3.96537	4.52147	4.57622	4.51005	-2.03695	-2.57353	-2.49869	3.40415	3.19818	3.19887	4.04887	3.87048	3.88285	4.33202	4.1742	4.17581	0.000494056	4.53591	0.0388861
Isopentyl acetate	0.178104	-0.0971185	-0.0989602	3.5839	3.69703	3.54347	3.73933	4.01686	3.96537	4.52147	4.57622	4.51005	-2.03695	-2.57353	-2.49869	3.40415	3.19818	3.19887	4.04887	3.87048	3.88285	4.33202	4.1742	4.17581	0.000494056	4.53591	0.0388861
Itaconic acid	0.178104	-0.0971185	-0.0989602	3.5839	3.69703	3.54347	3.73933	4.01686	3.96537	4.52147	4.57622	4.51005	-2.03695	-2.57353	-2.49869	3.40415	3.19818	3.19887	4.04887	3.87048	3.88285	4.33202	4.1742	4.17581	0.000494056	4.53591	0.0388861
Homocitrate	-0.128628	0.0357763	0.0843242	-0.797967	-1.00308	-0.860323	-2.38485	-1.64654	-1.85656	-2.06931	-2.02953	-1.97168	1.17688	0.881716	0.86639	-0.137867	-0.326267	-0.282415	-1.11705	-1.13087	-1.19635	-1.63969	-1.82072	-1.69459	0.000393169	2.02351	0.042829
Uridine 5-diphosphate	0.269515	-0.622485	0.195406	-1.28726	1.4467	0.898154	2.49894	1.50813	1.82591	1.38256	1.29995	2.06116	0.458591	0.569549	-0.0319949	2.10925	1.11431	1.1917	3.48766	3.268	3.30171	2.8927	2.88626	2.76948	0.0245597	1.58122	0.0456966
D-Ribulose 1,5-biphosphate	0.435063	-0.322201	-0.237555	0.139924	1.99525	1.62523	2.00198	4.05335	1.70697	1.61762	1.89374	0.948069	2.63779	1.71655	1.79309	-0.477751	0.576268	2.2738	1.52222	3.19069	0.311108	-1.09132	0.670054	-1.81982	0.0471149	1.48648	0.0475431
Inosine 5-monophosphate	-0.359867	-0.00094474	0.288557	0.558825	0.361695	0.292708	2.64485	2.34819	2.23228	2.65869	2.2453	2.61475	0.0369338	0.268346	0.323128	3.24981	1.86616	1.98445	4.90385	5.41068	5.2221	3.90911	5.18728	4.98019	0.00926028	2.50625	0.0479102
D-Fructose 6-phosphate	-1.21341	0.371848	0.350205	2.31462	2.22739	2.39743	1.73793	2.37375	2.37311	2.0896	2.06492	2.1578	0.157966	0.337842	0.328456	2.92354	2.61014	2.59783	2.38058	2.56069	2.41453	2.51585	2.25709	2.43067	0.0485186	2.1041	0.0494632
