# Supplementary material for: Cardiolipin coordinates inflammatory metabolic reprogramming through regulation of Complex II disassembly and degradation
Source: Sci Adv. 2023 Feb 3;9(5):eade8701. doi: 10.1126/sciadv.ade8701 (PMC9897665; doi:10.1126/sciadv.ade8701)
Supplement: Supplementary file 3 — Files S1 to S4 [file sciadv.ade8701_files_s1_to_s4.zip]

Archive with 4 entries (4 files):
- ade8701_File_S1.cpproj
- ade8701_File_S2.cpproj
- ade8701_File_S3.cpproj
- ade8701_File_S4.cpproj
